# Supplementary material for: Impaired activation of succinate-induced type 2 immunity and secretory cell production in the small intestines of Ptk6−/− male mice
Source: Cell Death Dis. 2024 Oct 26;15(10):777. doi: 10.1038/s41419-024-07149-9 (PMC11513114; doi:10.1038/s41419-024-07149-9)
Supplement: Supplementary file 2 — Supplemental Table 1 [file 41419_2024_7149_MOESM2_ESM.xlsx]

## Sheet: Male singificant
gene_id	gene_name	trans_type	FPKM.M_WT_c1	FPKM.M_WT_c2	FPKM.M_WT_c3	FPKM.M_KO_c1	FPKM.M_KO_c2	FPKM.M_KO_c3	fc	log2(fc)	pval	qval	significant
ENSMUSG00000038751	Ptk6	protein_coding	2.21922	5.75068	8.56563	0.15885	0.263579	0.176075	27.6281	4.78806	1.8276e-72	5.52337e-68	yes
ENSMUSG00000048583	Igf2	protein_coding;retained_intron	0.0213666	0.110488	0.103306	2.42116	2.51787	2.5166	0.0315413	-4.98661	1.78602e-62	2.69886e-58	yes
ENSMUSG00000116275	Zc3h11a	protein_coding	0	0	0	17.7261	11.4592	9.45191	7.76454e-06	-16.9747	8.36769e-30	8.42961e-26	yes
ENSMUSG00000039852	Rere	protein_coding;processed_transcript	2.57563	6.23598	6.24202	15.2975	13.9598	12.7455	0.358396	-1.48037	5.48579e-24	4.14479e-20	yes
ENSMUSG00000037157	Il22ra1	protein_coding	3.49029	9.01961	9.60665	35.0715	24.4433	33.3894	0.238058	-2.07062	1.89187e-23	1.14352e-19	yes
ENSMUSG00000007817	Zmiz1	protein_coding;retained_intron;processed_transcript	2.39607	5.38455	5.31513	12.7543	15.2942	13.7969	0.312956	-1.67597	4.68414e-21	2.3594e-17	yes
ENSMUSG00000076556	Igkv4-57	IG_V_gene	39.8211	184.91	251.099	16.2589	32.6724	18.5602	7.05023	2.81767	4.55063e-20	1.9647e-16	yes
ENSMUSG00000065947	mt-Nd4l	protein_coding	89.1477	169.935	205.042	829.51	485.184	599.705	0.242439	-2.04431	4.24717e-19	1.60447e-15	yes
ENSMUSG00000005198	Polr2a	protein_coding;processed_transcript	3.72413	9.88403	10.2589	21.3046	23.3209	21.202	0.362569	-1.46367	2.26139e-18	7.59376e-15	yes
ENSMUSG00000029478	Ncor2	protein_coding;retained_intron;nonsense_mediated_decay	0.766939	1.6982	1.40653	4.65511	4.06554	3.97336	0.304999	-1.71312	4.25665e-18	1.28644e-14	yes
ENSMUSG00000067736	Gm10222	unprocessed_pseudogene	94.0869	172.588	209.216	837.055	489.001	604.426	0.246514	-2.02026	5.89416e-18	1.61939e-14	yes
ENSMUSG00000028028	Alpk1	protein_coding;retained_intron	0.447317	1.05745	1.20971	3.17955	3.04709	3.35586	0.283274	-1.81973	3.2227e-17	8.11638e-14	yes
ENSMUSG00000013418	B4galnt2	protein_coding	14.81	38.1225	44.6774	102.895	84.0402	91.1919	0.350954	-1.51065	9.00577e-17	2.09363e-13	yes
ENSMUSG00000030583	Sipa1l3	protein_coding;retained_intron;processed_transcript	1.87853	3.70813	3.75412	9.21545	10.4342	11.8927	0.296134	-1.75568	9.62415e-16	2.07758e-12	yes
ENSMUSG00000026773	Pfkfb3	retained_intron;protein_coding;nonsense_mediated_decay;processed_transcript	0.866214	2.81403	1.83585	9.14022	5.74178	7.35783	0.248028	-2.01142	1.17017e-15	2.35767e-12	yes
ENSMUSG00000034390	Cmip	protein_coding;retained_intron	1.85224	3.8582	4.32813	9.403	10.2564	10.824	0.329312	-1.60247	1.34094e-15	2.42341e-12	yes
ENSMUSG00000070808	Bicra	protein_coding;retained_intron	0.851709	1.89875	1.73176	4.63305	4.52539	3.76755	0.34676	-1.52799	1.36318e-15	2.42341e-12	yes
ENSMUSG00000053293	Pom121	protein_coding	1.01111	2.92163	3.01204	8.33634	6.53559	6.0728	0.331576	-1.59259	2.63302e-15	4.42083e-12	yes
ENSMUSG00000024002	Brd4	protein_coding;nonsense_mediated_decay;processed_transcript;retained_intron	1.9099	3.93074	3.94666	8.94763	8.5987	8.45243	0.376452	-1.40946	2.791e-15	4.43945e-12	yes
ENSMUSG00000035578	Iqcg	protein_coding;retained_intron	0.178211	1.47032	1.76639	0.0919132	0.137283	0.0879038	10.7692	3.42884	4.56988e-15	6.5767e-12	yes
ENSMUSG00000023087	Noct	protein_coding	2.05656	4.86863	4.1377	9.87176	10.6032	8.7293	0.37881	-1.40045	1.35238e-14	1.8578e-11	yes
ENSMUSG00000004263	Atn1	protein_coding;processed_transcript	3.58461	11.2223	10.6537	22.419	26.3065	23.2586	0.353698	-1.49941	1.43317e-14	1.88318e-11	yes
ENSMUSG00000058435	Btnl4	protein_coding;processed_transcript	4.19886	9.4239	10.9052	22.0186	21.1526	21.771	0.377689	-1.40473	4.39983e-14	5.54049e-11	yes
ENSMUSG00000028082	Sh3d19	protein_coding;retained_intron	3.56073	8.58704	8.50757	16.1737	15.9224	15.7595	0.431618	-1.21217	5.91112e-14	7.14583e-11	yes
ENSMUSG00000024393	Prrc2a	protein_coding;retained_intron	6.55268	16.3373	15.4553	31.8258	27.4662	26.5191	0.446858	-1.16211	1.29677e-13	1.50735e-10	yes
ENSMUSG00000100131	Gm28439	unprocessed_pseudogene	114.812	275.04	318.461	777.279	536.963	607.194	0.368637	-1.43973	1.48455e-13	1.6617e-10	yes
ENSMUSG00000030516	Tjp1	protein_coding;processed_transcript;nonsense_mediated_decay;retained_intron	2.14312	4.06171	5.03626	10.7799	10.0717	9.09403	0.375383	-1.41357	2.58463e-13	2.73179e-10	yes
ENSMUSG00000033107	Rnf125	protein_coding	0.869044	2.07785	2.15579	6.96854	5.58827	5.73953	0.278891	-1.84223	3.59118e-13	3.50105e-10	yes
ENSMUSG00000021109	Hif1a	protein_coding;retained_intron;processed_transcript	1.29999	3.35231	2.75912	8.00503	6.50605	8.82577	0.317585	-1.65479	5.85247e-13	5.15713e-10	yes
ENSMUSG00000103527	Gm37261	TEC	1.09735	2.273	2.13571	8.70007	6.89478	6.79369	0.245932	-2.02367	5.97246e-13	5.15713e-10	yes
ENSMUSG00000025515	Muc2	protein_coding	56.223	96.2126	81.2777	261.968	250.865	273.746	0.297126	-1.75085	1.24328e-12	1.01552e-09	yes
ENSMUSG00000040761	Spen	protein_coding;processed_transcript	0.961588	1.47223	1.32513	4.91657	4.38953	4.89096	0.264769	-1.91719	1.98747e-12	1.50163e-09	yes
ENSMUSG00000026116	Tmem131	protein_coding;retained_intron;nonsense_mediated_decay	3.48984	7.68558	7.70909	15.0475	15.6128	16.7846	0.39803	-1.32905	2.26978e-12	1.63582e-09	yes
ENSMUSG00000039835	Nhsl1	protein_coding;retained_intron;processed_transcript	1.64036	3.58725	4.49626	8.05474	9.18317	9.13825	0.368661	-1.43963	2.75886e-12	1.93903e-09	yes
ENSMUSG00000034928	Rnf44	protein_coding;retained_intron;processed_transcript	3.83297	11.0593	12.198	23.3488	21.783	21.0336	0.409432	-1.2883	3.83792e-12	2.63613e-09	yes
ENSMUSG00000031103	Elf4	protein_coding	2.88283	6.90291	7.02362	12.7464	14.0481	13.357	0.418648	-1.25619	4.43879e-12	2.98109e-09	yes
ENSMUSG00000005442	Cic	protein_coding;retained_intron;processed_transcript	1.5565	3.42011	3.37001	6.81716	6.67825	5.83851	0.431708	-1.21187	6.22617e-12	4.0906e-09	yes
ENSMUSG00000075611	Gm11545	unprocessed_pseudogene	6.72045	23.1811	17.1269	55.5872	45.5582	52.4414	0.306201	-1.70745	6.54304e-12	4.20731e-09	yes
ENSMUSG00000078937	Cpt1b	protein_coding;retained_intron;nonsense_mediated_decay	0.0671732	0.378202	0.32276	2.02327	1.6257	1.14569	0.160206	-2.642	1.25781e-11	7.75789e-09	yes
ENSMUSG00000120996	ENSMUSG00000120996	lncRNA	1.65678	5.51809	4.95779	17.2008	10.9314	12.5031	0.298575	-1.74384	2.44771e-11	1.45049e-08	yes
ENSMUSG00000058921	Slc10a5	protein_coding	0.444948	1.04404	1.50574	3.58283	3.31684	3.24896	0.295087	-1.76079	3.34375e-11	1.8413e-08	yes
ENSMUSG00000066800	Rnasel	retained_intron;protein_coding;processed_transcript	4.0214	9.52435	11.0461	19.421	23.2673	26.5842	0.355001	-1.4941	3.86201e-11	2.08424e-08	yes
ENSMUSG00000025409	Mbd6	protein_coding;nonsense_mediated_decay	3.25066	10.073	9.49677	17.9659	19.1983	17.45	0.417848	-1.25895	5.27733e-11	2.74985e-08	yes
ENSMUSG00000020122	Egfr	protein_coding;processed_transcript	0.536378	1.14905	1.36786	2.64214	2.64481	2.84047	0.375677	-1.41243	6.56535e-11	3.25432e-08	yes
ENSMUSG00000020023	Tmcc3	protein_coding;retained_intron;processed_transcript	3.08562	8.55813	10.1883	17.6229	18.9349	19.9887	0.386091	-1.37299	6.56851e-11	3.25432e-08	yes
ENSMUSG00000060288	Ppih	protein_coding	1.07052	2.82284	4.66295	0.640618	0.856504	0.775676	3.76466	1.91252	7.4344e-11	3.58468e-08	yes
ENSMUSG00000054509	Parp4	protein_coding;retained_intron	1.68693	3.73069	4.36843	7.77203	8.48814	8.84391	0.389819	-1.35912	7.47253e-11	3.58468e-08	yes
ENSMUSG00000042680	Garem1	protein_coding	0.763922	1.68283	1.47822	3.42997	4.17122	3.98793	0.338677	-1.56202	7.95452e-11	3.75627e-08	yes
ENSMUSG00000001300	Efnb2	protein_coding;retained_intron	2.15795	6.28011	6.21264	11.0559	12.9639	12.5434	0.400695	-1.31942	9.72903e-11	4.48885e-08	yes
ENSMUSG00000066043	Phactr4	protein_coding;processed_transcript	2.07297	6.10983	5.9505	11.3894	10.9244	10.3253	0.433017	-1.2075	9.80293e-11	4.48885e-08	yes
ENSMUSG00000032358	Fam83b	protein_coding	2.00029	2.57602	3.29856	8.69373	10.7844	11.4141	0.254914	-1.97192	1.3944e-10	6.19729e-08	yes
ENSMUSG00000038894	Irs2	protein_coding	1.40599	3.23015	3.36574	6.05544	7.17739	6.6286	0.402886	-1.31156	2.57275e-10	1.09512e-07	yes
ENSMUSG00000025404	R3hdm2	protein_coding;retained_intron;nonsense_mediated_decay;processed_transcript	2.14739	5.17071	5.16196	9.6558	8.78212	8.39844	0.465043	-1.10456	2.70969e-10	1.13739e-07	yes
ENSMUSG00000039834	Zfp335	nonsense_mediated_decay;protein_coding	1.01282	2.61952	2.38285	5.9415	4.5574	4.9274	0.389931	-1.35871	2.78576e-10	1.15331e-07	yes
ENSMUSG00000025612	Bach1	protein_coding;retained_intron;processed_transcript	2.80521	6.29018	7.03243	12.6157	12.4119	14.3978	0.409071	-1.28958	4.03062e-10	1.60281e-07	yes
ENSMUSG00000031822	Gse1	retained_intron;protein_coding;processed_transcript	0.901257	2.59981	3.07589	5.16853	6.83157	6.18954	0.361577	-1.46763	4.17344e-10	1.63805e-07	yes
ENSMUSG00000093752	Gm20716	nonsense_mediated_decay	2.94964	0	0	0	0	0	9832.15	13.2633	4.52772e-10	1.71046e-07	yes
ENSMUSG00000034607	Pof1b	protein_coding	1.57459	4.74943	4.91109	9.5131	9.12289	10.4277	0.386569	-1.3712	4.677e-10	1.72376e-07	yes
ENSMUSG00000020261	Slc36a1	protein_coding;processed_transcript	2.45916	6.57743	5.65913	12.1328	13.57	18.6253	0.331522	-1.59282	5.65078e-10	2.05756e-07	yes
ENSMUSG00000029135	Fosl2	protein_coding;retained_intron	4.96279	11.5815	13.4251	21.7487	26.7519	28.3901	0.389766	-1.35932	5.73143e-10	2.0611e-07	yes
ENSMUSG00000038369	Ncoa6	protein_coding;retained_intron;processed_transcript	1.0389	2.41568	2.54863	4.86115	4.23826	4.19569	0.451535	-1.14709	5.79688e-10	2.0611e-07	yes
ENSMUSG00000095285	Ighv5-9	IG_V_gene	3.36016	5.70431	3.65668	0	0.245185	0.503297	16.9959	4.08712	5.98773e-10	2.08001e-07	yes
ENSMUSG00000036501	Fam13b	protein_coding;nonsense_mediated_decay;processed_transcript;retained_intron	1.39143	3.15064	3.24395	6.08791	5.54211	5.16346	0.463634	-1.10894	7.69005e-10	2.64101e-07	yes
ENSMUSG00000048911	Rnf24	protein_coding;retained_intron;nonsense_mediated_decay	0.442044	1.12172	1.17861	2.27566	3.4788	3.73756	0.288913	-1.79129	8.62311e-10	2.92817e-07	yes
ENSMUSG00000058625	Gm17383	processed_pseudogene	0	0	0	0	0	7.54221	3.97761e-05	-14.6177	9.14947e-10	3.07239e-07	yes
ENSMUSG00000109336	Samd4b	protein_coding;nonsense_mediated_decay	2.73897	7.28668	6.52915	13.8895	11.3126	11.4746	0.451372	-1.14761	1.25098e-09	3.89764e-07	yes
ENSMUSG00000014498	Ankrd52	protein_coding;retained_intron	0.941351	1.99153	2.05273	5.39902	3.71039	3.90139	0.383191	-1.38386	1.29965e-09	4.00797e-07	yes
ENSMUSG00000029178	Klf3	protein_coding;retained_intron;nonsense_mediated_decay;processed_transcript	2.61018	7.8174	8.64168	14.1453	16.1483	15.2816	0.418412	-1.257	1.51981e-09	4.59317e-07	yes
ENSMUSG00000036123	Slc9a3	processed_transcript;protein_coding	5.281	12.1879	12.4303	25.0756	29.2679	47.9321	0.292339	-1.77428	1.58668e-09	4.74777e-07	yes
ENSMUSG00000035258	Abi3bp	protein_coding;retained_intron	0.239371	0.46733	0.362878	1.47826	1.23897	1.09259	0.280743	-1.83268	2.70478e-09	7.78514e-07	yes
ENSMUSG00000055415	Atp10b	protein_coding;processed_transcript	2.7481	5.92747	5.85862	11.8596	11.2891	15.2748	0.378264	-1.40253	2.8349e-09	8.02456e-07	yes
ENSMUSG00000116207	Nnt	protein_coding	0	0	0	0	1.68685	0	0.000177846	-12.4571	3.98666e-09	1.1156e-06	yes
ENSMUSG00000027111	Itga6	protein_coding;processed_transcript	3.23673	7.51016	8.1268	14.2195	12.2424	12.114	0.489261	-1.03132	4.39767e-09	1.21932e-06	yes
ENSMUSG00000024140	Epas1	protein_coding;processed_transcript	2.08467	4.70058	4.99828	8.59467	9.29179	9.98106	0.422841	-1.24181	5.35947e-09	1.46932e-06	yes
ENSMUSG00000044393	Dsg2	protein_coding	5.53686	14.0728	16.9926	27.1647	27.3371	30.9747	0.428214	-1.22359	5.53737e-09	1.48098e-06	yes
ENSMUSG00000039529	Atp8b1	protein_coding	10.4142	22.3806	24.3804	39.5447	39.409	38.4561	0.486971	-1.03809	5.85496e-09	1.55218e-06	yes
ENSMUSG00000039952	Dag1	protein_coding;retained_intron	4.55213	11.0138	12.495	26.6384	19.2758	18.3885	0.436387	-1.19632	6.61035e-09	1.7372e-06	yes
ENSMUSG00000020300	Cpeb4	protein_coding	0.688417	2.12019	2.45318	4.35915	4.67264	4.30773	0.394451	-1.34208	7.48119e-09	1.91607e-06	yes
ENSMUSG00000007880	Arid1a	protein_coding;retained_intron	2.1012	4.48013	4.46992	8.70614	7.42911	7.28993	0.471768	-1.08385	7.91629e-09	2.01047e-06	yes
ENSMUSG00000076674	Ighv3-8	IG_V_gene	18.8733	33.8868	24.8496	4.50213	2.56094	10.6631	4.37825	2.13035	8.00085e-09	2.01501e-06	yes
ENSMUSG00000029313	Aff1	protein_coding;retained_intron	1.99525	3.8194	4.43627	7.66129	8.12152	7.99543	0.431105	-1.21389	9.25137e-09	2.2548e-06	yes
ENSMUSG00000042507	Mideas	protein_coding;retained_intron	1.65901	3.38756	3.37025	6.41327	7.26152	8.30916	0.382862	-1.3851	9.40009e-09	2.25869e-06	yes
ENSMUSG00000003233	Dvl3	protein_coding;retained_intron	1.38381	3.41799	3.14379	6.35719	5.41511	5.58934	0.457652	-1.12768	9.42945e-09	2.25869e-06	yes
ENSMUSG00000046138	9930021J03Rik	protein_coding;nonsense_mediated_decay	0.452515	1.20435	1.40527	2.8439	2.74214	2.13378	0.396659	-1.33403	9.56629e-09	2.25869e-06	yes
ENSMUSG00000027007	Itprid2	protein_coding;processed_transcript	6.392	13.0522	13.9704	23.9545	28.6252	31.6966	0.396489	-1.33465	9.68079e-09	2.26801e-06	yes
ENSMUSG00000028967	Errfi1	protein_coding;processed_transcript	2.73129	7.48801	7.04817	12.067	18.1235	15.5764	0.377291	-1.40625	9.82437e-09	2.28394e-06	yes
ENSMUSG00000072825	Cep170b	protein_coding;retained_intron	2.52933	7.29371	7.1337	11.91	12.0989	11.2685	0.480668	-1.05689	1.21266e-08	2.77645e-06	yes
ENSMUSG00000045671	Spred2	protein_coding	1.71244	4.71431	5.0843	8.94776	8.55953	7.68202	0.456981	-1.12979	1.2329e-08	2.79689e-06	yes
ENSMUSG00000022801	Lrch3	protein_coding;retained_intron;processed_transcript	0.624238	0.815858	0.552108	3.63986	3.13836	2.59083	0.212637	-2.23354	1.2401e-08	2.79689e-06	yes
ENSMUSG00000005397	Nid1	protein_coding;retained_intron	1.08486	2.52436	2.57828	5.45686	4.17586	4.5947	0.4349	-1.20124	1.31567e-08	2.94535e-06	yes
ENSMUSG00000026185	Igfbp5	protein_coding;processed_transcript	1.487	3.96118	3.02604	7.54716	6.48871	5.83297	0.426508	-1.22936	1.41889e-08	3.08501e-06	yes
ENSMUSG00000066571	Garre1	protein_coding;retained_intron;processed_transcript	0.39908	0.978448	0.82329	2.33835	1.75971	1.7276	0.37778	-1.40438	1.48175e-08	3.19867e-06	yes
ENSMUSG00000034382	AI661453	protein_coding	2.19845	6.75332	7.23447	11.8893	13.0538	13.3686	0.422488	-1.24302	1.61545e-08	3.46255e-06	yes
ENSMUSG00000035173	Ccdc186	protein_coding;retained_intron	1.369	3.0053	3.05019	5.3191	6.16761	5.48618	0.437432	-1.19287	1.67397e-08	3.56272e-06	yes
ENSMUSG00000038384	Setd1b	protein_coding;retained_intron	0.671768	1.21582	0.920782	3.8138	2.65009	2.52759	0.312336	-1.67883	1.79897e-08	3.77559e-06	yes
ENSMUSG00000064367	mt-Nd5	protein_coding	180.168	322.646	333.74	801.499	588.959	662.407	0.407506	-1.29511	1.88122e-08	3.89413e-06	yes
ENSMUSG00000038002	Cramp1	protein_coding	0.748874	1.72782	1.76912	3.64636	3.12081	2.80529	0.443544	-1.17285	1.90652e-08	3.91965e-06	yes
ENSMUSG00000059273	Zc3h4	processed_transcript;protein_coding;retained_intron	1.99058	4.98174	5.5396	8.68894	8.95336	8.27838	0.4827	-1.0508	1.96347e-08	4.00945e-06	yes
ENSMUSG00000025860	Xiap	protein_coding;processed_transcript	1.51074	3.74127	4.45465	6.94162	7.82509	8.57318	0.415882	-1.26575	2.01337e-08	4.05654e-06	yes
ENSMUSG00000018678	Sp2	protein_coding	0.867492	2.86347	2.31139	5.03652	5.39385	6.07707	0.366038	-1.44994	2.09786e-08	4.19877e-06	yes
ENSMUSG00000020021	Fgd6	protein_coding;retained_intron	0.76759	2.15515	1.93384	3.48099	4.2183	4.12778	0.410633	-1.28408	2.26385e-08	4.47177e-06	yes
ENSMUSG00000074892	B3galt5	protein_coding;processed_transcript	0.100151	0.614016	0.41644	2.87834	3.3275	7.58414	0.0819877	-3.60845	2.33079e-08	4.57411e-06	yes
ENSMUSG00000024421	Lama3	protein_coding	1.21507	3.73441	4.36735	7.34188	8.63447	6.51812	0.414183	-1.27166	2.59179e-08	5.05348e-06	yes
ENSMUSG00000033295	Ptprf	protein_coding;processed_transcript	8.78409	18.9894	22.1549	33.6001	37.5537	37.5267	0.459404	-1.12216	2.71701e-08	5.26368e-06	yes
ENSMUSG00000026924	Sec16a	protein_coding;processed_transcript	1.93592	4.70546	4.97335	9.16916	7.30001	8.36825	0.46763	-1.09656	3.0698e-08	5.87187e-06	yes
ENSMUSG00000015766	Eps8	protein_coding;retained_intron;processed_transcript	3.40575	10.9344	11.7636	18.8852	20.8664	24.91	0.403698	-1.30865	4.01078e-08	7.5288e-06	yes
ENSMUSG00000028977	Casz1	protein_coding;processed_transcript	2.79011	6.69163	6.67358	10.5645	12.859	12.9248	0.444459	-1.16988	4.15879e-08	7.71086e-06	yes
ENSMUSG00000095571	Ighv5-17	IG_V_gene	6.63624	24.3635	14.0239	58.7896	36.8762	51.2041	0.306554	-1.70579	4.37436e-08	8.0611e-06	yes
ENSMUSG00000006740	Kif5b	protein_coding;retained_intron;processed_transcript	2.26513	5.5984	5.826	10.8571	8.66994	8.60933	0.486542	-1.03936	4.54812e-08	8.28032e-06	yes
ENSMUSG00000034320	Slc26a2	protein_coding;retained_intron	3.66827	7.71792	9.24114	14.0686	15.8236	13.9954	0.470004	-1.08925	4.69772e-08	8.50147e-06	yes
ENSMUSG00000061589	Dot1l	protein_coding;retained_intron;nonsense_mediated_decay	2.24292	5.35185	5.78335	9.10031	9.00486	8.75804	0.498009	-1.00576	4.78718e-08	8.6118e-06	yes
ENSMUSG00000045312	Lhfpl2	protein_coding;retained_intron;processed_transcript	1.55456	4.83483	5.75988	8.62165	11.6059	11.5479	0.382348	-1.38704	5.01526e-08	8.91596e-06	yes
ENSMUSG00000018334	Ksr1	protein_coding	4.3325	10.4019	11.0504	16.718	21.2626	19.9349	0.445214	-1.16743	5.33578e-08	9.27114e-06	yes
ENSMUSG00000063952	Brpf3	nonsense_mediated_decay;protein_coding;processed_transcript;retained_intron	4.0019	9.02963	8.73655	14.6597	15.9785	16.8498	0.458392	-1.12535	5.33689e-08	9.27114e-06	yes
ENSMUSG00000021823	Vcl	protein_coding;retained_intron	0.974252	1.96455	2.54356	5.2796	3.9682	3.95777	0.415156	-1.26827	6.30619e-08	1.05881e-05	yes
ENSMUSG00000017688	Hnf4g	protein_coding	9.10051	24.1389	27.9463	43.8556	41.3137	40.0971	0.488444	-1.03373	6.43709e-08	1.07482e-05	yes
ENSMUSG00000025006	Sorbs1	retained_intron;protein_coding;processed_transcript	0.423356	0.503582	0.559478	1.82941	1.75723	1.89565	0.27113	-1.88294	6.52031e-08	1.08273e-05	yes
ENSMUSG00000026339	Ccdc93	protein_coding;retained_intron;processed_transcript	0.900832	1.88374	2.01743	3.44213	3.60043	3.71216	0.446502	-1.16326	6.95881e-08	1.14298e-05	yes
ENSMUSG00000025278	Flnb	protein_coding;processed_transcript	5.98313	11.2397	12.2804	21.166	21.9841	22.3054	0.450737	-1.14964	7.93047e-08	1.28168e-05	yes
ENSMUSG00000036057	Ptpn23	protein_coding;retained_intron	1.74255	3.63012	3.39236	6.51258	6.73753	6.34602	0.447284	-1.16074	9.16028e-08	1.45706e-05	yes
ENSMUSG00000036568	Bicral	protein_coding;processed_transcript	0.717986	1.32201	1.4641	3.01423	2.81943	2.665	0.412312	-1.27819	9.51977e-08	1.50632e-05	yes
ENSMUSG00000048126	Col6a3	protein_coding;retained_intron	1.11541	2.84175	2.56607	7.02687	4.40329	4.46072	0.410501	-1.28454	1.04446e-07	1.63553e-05	yes
ENSMUSG00000024913	Lrp5	protein_coding;nonsense_mediated_decay	2.19429	5.61034	6.00372	9.2474	9.20337	9.26512	0.498211	-1.00517	1.18522e-07	1.80908e-05	yes
ENSMUSG00000036377	Cracd	protein_coding;retained_intron;processed_transcript	3.45683	7.20711	7.88611	12.6507	12.9551	13.9349	0.469138	-1.09192	1.22629e-07	1.86236e-05	yes
ENSMUSG00000036617	Etl4	protein_coding;retained_intron;processed_transcript	1.10539	2.8303	2.80741	5.30059	4.09964	4.60207	0.481572	-1.05418	1.27206e-07	1.92221e-05	yes
ENSMUSG00000110060	Gm9860	TEC	0.491203	0.899607	1.22645	2.87379	2.26409	2.69303	0.334222	-1.58112	1.31234e-07	1.97321e-05	yes
ENSMUSG00000037465	Klf10	protein_coding	1.55673	5.50318	5.45326	10.7908	8.76635	11.3261	0.405176	-1.30338	1.44803e-07	2.14521e-05	yes
ENSMUSG00000021171	Esyt2	retained_intron;nonsense_mediated_decay;protein_coding;processed_transcript	1.4764	3.67035	3.96638	6.19247	6.40518	5.65069	0.499395	-1.00175	1.62128e-07	2.35569e-05	yes
ENSMUSG00000037242	Clic4	protein_coding;retained_intron	1.80727	4.36427	5.04337	9.01399	7.12964	8.53978	0.45435	-1.13812	1.68306e-07	2.42217e-05	yes
ENSMUSG00000079487	Med12	protein_coding;retained_intron;processed_transcript	1.02367	2.33537	2.18042	5.25582	3.92068	3.60056	0.433547	-1.20574	1.71359e-07	2.45442e-05	yes
ENSMUSG00000036591	Arhgap21	protein_coding;retained_intron;processed_transcript	1.43944	3.09504	3.36525	6.84244	5.26706	4.96825	0.462574	-1.11224	1.79468e-07	2.54643e-05	yes
ENSMUSG00000041915	Ammecr1l	retained_intron;protein_coding	0.863819	2.17858	2.7497	4.90201	4.20143	4.31224	0.431741	-1.21176	1.87426e-07	2.64126e-05	yes
ENSMUSG00000035133	Arhgap5	protein_coding;processed_transcript	1.06916	2.30618	2.54348	4.75483	3.97509	3.65694	0.47783	-1.06543	1.95227e-07	2.70649e-05	yes
ENSMUSG00000005886	Ncoa2	protein_coding;retained_intron;processed_transcript	0.59336	1.10765	1.16971	2.3296	2.15587	2.01793	0.441418	-1.17978	1.97789e-07	2.72379e-05	yes
ENSMUSG00000020709	Adap2	protein_coding;nonsense_mediated_decay	1.69432	3.78993	3.78894	8.38805	7.54483	6.38518	0.415502	-1.26707	2.00299e-07	2.72379e-05	yes
ENSMUSG00000035725	Prkx	protein_coding	0.729552	1.91265	2.15428	3.48709	4.08104	4.5968	0.394288	-1.34268	2.00981e-07	2.72379e-05	yes
ENSMUSG00000033039	Micall1	nonsense_mediated_decay;protein_coding;retained_intron;processed_transcript	0.963123	2.17929	2.28974	3.92426	3.70448	3.86855	0.472472	-1.0817	2.09117e-07	2.81056e-05	yes
ENSMUSG00000004040	Stat3	protein_coding;retained_intron;processed_transcript	3.48659	9.34357	10.4642	15.3332	16.5182	16.2448	0.484329	-1.04594	2.09244e-07	2.81056e-05	yes
ENSMUSG00000034801	Sos2	protein_coding;retained_intron	0.697533	1.74087	1.70341	3.16748	2.94319	2.602	0.475378	-1.07285	2.1043e-07	2.81399e-05	yes
ENSMUSG00000035569	Ankrd11	protein_coding;nonsense_mediated_decay;retained_intron	2.02061	4.41111	4.02136	8.60669	6.71582	6.71561	0.474318	-1.07607	2.34601e-07	3.09612e-05	yes
ENSMUSG00000027806	Tsc22d2	protein_coding;retained_intron;nonsense_mediated_decay	0.599181	1.3722	1.3025	2.26608	2.80518	2.55343	0.429379	-1.21967	2.38813e-07	3.13801e-05	yes
ENSMUSG00000074272	Ceacam1	protein_coding;retained_intron;nonsense_mediated_decay	39.8209	118.805	136.564	206.02	227.473	305.147	0.39964	-1.32323	2.42178e-07	3.16844e-05	yes
ENSMUSG00000018501	Ncor1	protein_coding;retained_intron;processed_transcript	3.88946	7.52014	7.27653	13.3101	13.9956	13.648	0.456275	-1.13202	2.72726e-07	3.50738e-05	yes
ENSMUSG00000042246	Tmc7	protein_coding;retained_intron;processed_transcript	0.399196	0.938638	0.906979	1.85716	2.84699	1.84111	0.342968	-1.54385	3.03852e-07	3.85841e-05	yes
ENSMUSG00000028868	Wasf2	protein_coding;processed_transcript	4.55348	11.137	13.3418	19.372	20.3154	19.8535	0.487603	-1.03622	3.07425e-07	3.88745e-05	yes
ENSMUSG00000024050	Wiz	protein_coding;retained_intron;nonsense_mediated_decay;processed_transcript	0.927569	2.4509	2.39629	4.74307	3.89607	3.45302	0.477563	-1.06624	3.15138e-07	3.96151e-05	yes
ENSMUSG00000038170	Pde4dip	protein_coding;retained_intron;processed_transcript;nonsense_mediated_decay	1.10732	2.55515	3.09365	4.72338	4.53547	4.88898	0.477538	-1.06631	3.32382e-07	4.15092e-05	yes
ENSMUSG00000054611	Kdm2a	protein_coding;retained_intron;processed_transcript;nonsense_mediated_decay	1.67622	4.4476	4.72215	6.9818	7.51034	7.44662	0.494375	-1.01632	3.67207e-07	4.52969e-05	yes
ENSMUSG00000032726	Bmp8a	protein_coding	0.618604	1.6561	2.02435	3.52961	4.4676	4.35623	0.348004	-1.52282	3.82857e-07	4.70353e-05	yes
ENSMUSG00000038025	Phf2	protein_coding	0.967969	2.60542	2.65271	5.49995	4.27489	3.98069	0.452625	-1.14361	3.9434e-07	4.7737e-05	yes
ENSMUSG00000034621	Gpatch8	processed_transcript;protein_coding	1.35679	4.42959	4.56538	7.22815	7.95251	7.42854	0.457857	-1.12703	4.05836e-07	4.86714e-05	yes
ENSMUSG00000033487	Fndc3a	protein_coding;retained_intron;processed_transcript	1.64679	4.03726	4.13174	7.98659	6.01034	6.08169	0.488868	-1.03248	4.54362e-07	5.42756e-05	yes
ENSMUSG00000026479	Lamc2	protein_coding;retained_intron	0.505737	1.43292	1.1767	2.24623	2.67885	2.93545	0.39633	-1.33523	4.64381e-07	5.5254e-05	yes
ENSMUSG00000061288	Taok3	protein_coding;retained_intron	2.23216	5.54604	5.53645	9.02877	9.21957	11.6382	0.445507	-1.16648	4.76295e-07	5.64493e-05	yes
ENSMUSG00000024283	Wac	protein_coding;retained_intron	2.01293	5.3181	4.8808	9.44675	7.46931	8.05488	0.489042	-1.03197	5.15362e-07	6.05894e-05	yes
ENSMUSG00000024642	Tle4	protein_coding;retained_intron	2.04987	4.59533	4.63806	8.74803	7.69135	6.5568	0.490658	-1.02721	5.18544e-07	6.05894e-05	yes
ENSMUSG00000040152	Thbs1	protein_coding;retained_intron	0.845601	2.42191	2.80707	5.55089	4.02275	4.62791	0.42774	-1.22519	5.19246e-07	6.05894e-05	yes
ENSMUSG00000085795	Zfp703	protein_coding;nonsense_mediated_decay	4.48878	13.8292	12.9812	22.1358	21.457	19.0393	0.499731	-1.00078	5.34621e-07	6.20354e-05	yes
ENSMUSG00000001419	Mef2d	protein_coding;processed_transcript;retained_intron	2.47567	7.55995	7.7128	11.9524	12.7324	12.0179	0.483572	-1.0482	5.35744e-07	6.20354e-05	yes
ENSMUSG00000021224	Numb	protein_coding;nonsense_mediated_decay;retained_intron	5.12142	14.641	15.3525	23.263	23.7833	23.7007	0.496346	-1.01058	5.40382e-07	6.23336e-05	yes
ENSMUSG00000036098	Myrf	protein_coding;retained_intron	0.978139	2.33275	1.3473	4.86423	3.99126	4.03288	0.361426	-1.46823	5.50093e-07	6.31734e-05	yes
ENSMUSG00000057637	Prdm2	protein_coding;processed_transcript	1.29906	3.0877	3.08787	5.8582	4.96956	4.38718	0.491269	-1.02541	5.53884e-07	6.31734e-05	yes
ENSMUSG00000039477	Tnrc18	protein_coding;retained_intron;processed_transcript	3.25885	7.48022	6.9863	11.2576	12.5944	11.724	0.498239	-1.00509	5.53932e-07	6.31734e-05	yes
ENSMUSG00000039899	Fgl2	protein_coding	3.33759	6.95624	7.33646	12.6009	12.6453	15.5561	0.43209	-1.2106	5.77709e-07	6.53915e-05	yes
ENSMUSG00000035093	Secisbp2l	protein_coding;retained_intron	1.86252	5.02657	4.57265	7.54977	8.33625	9.68259	0.448274	-1.15755	6.27754e-07	6.97499e-05	yes
ENSMUSG00000038970	Lmtk2	protein_coding	3.11214	6.67479	7.58001	11.1839	13.0514	13.5331	0.459827	-1.12084	6.52843e-07	7.20081e-05	yes
ENSMUSG00000009828	Cilk1	protein_coding;retained_intron;processed_transcript	1.44263	3.5516	3.62973	5.49546	5.96552	5.98426	0.494345	-1.01641	6.7571e-07	7.42593e-05	yes
ENSMUSG00000012123	Crybg2	protein_coding;retained_intron;processed_transcript;nonsense_mediated_decay	2.20995	5.59919	5.46123	8.29219	10.7649	11.0217	0.441188	-1.18054	7.11948e-07	7.75137e-05	yes
ENSMUSG00000117748	Derpc	protein_coding;processed_transcript	0.0063371	0.017756	0.024082	3.68259	0.0944807	4.40306	0.00588927	-7.40769	7.13017e-07	7.75137e-05	yes
ENSMUSG00000020961	Ston2	protein_coding;processed_transcript	0.724566	1.46803	1.69159	2.63667	3.16176	3.18912	0.432175	-1.21031	7.21943e-07	7.82028e-05	yes
ENSMUSG00000045098	Kmt5b	protein_coding;retained_intron	0.526276	1.57407	1.70921	2.92721	2.69859	2.39541	0.474935	-1.0742	7.41815e-07	8.00683e-05	yes
ENSMUSG00000042423	Fbrs	protein_coding;retained_intron;processed_transcript	3.34285	9.82621	9.33187	14.4469	16.4721	14.759	0.492599	-1.02151	8.14828e-07	8.65571e-05	yes
ENSMUSG00000050390	C77080	protein_coding	9.80435	29.8163	32.5985	47.0392	52.8949	51.0142	0.478436	-1.0636	8.58789e-07	8.98073e-05	yes
ENSMUSG00000094198	Ighv1-50	IG_V_gene	0.525606	2.48106	0.489176	10.4364	10.1371	5.95018	0.1318	-2.92358	9.89946e-07	0.000101762	yes
ENSMUSG00000019779	Frk	protein_coding;retained_intron;processed_transcript	2.97038	7.7146	8.23454	12.5361	13.8918	17.627	0.429453	-1.21943	1.03028e-06	0.000105193	yes
ENSMUSG00000038648	Creb3l2	protein_coding;processed_transcript	1.92066	3.61501	3.75864	7.3959	6.20311	6.57899	0.460616	-1.11836	1.09575e-06	0.000111127	yes
ENSMUSG00000051339	2900026A02Rik	protein_coding	6.23108	11.4993	13.4416	20.2959	27.2805	30.5143	0.399177	-1.3249	1.11317e-06	0.000112516	yes
ENSMUSG00000071796	6820431F20Rik	processed_transcript;transcribed_unprocessed_pseudogene	1.07975	1.81896	1.87437	4.04353	3.73927	3.59304	0.41958	-1.25298	1.21588e-06	0.000121599	yes
ENSMUSG00000096499	Ighv1-5	IG_V_gene	6.98451	11.7119	13.4356	3.32711	0.740933	3.99621	3.98449	1.9944	1.28913e-06	0.000127738	yes
ENSMUSG00000029381	Shroom3	protein_coding;processed_transcript;retained_intron	3.39902	10.3643	9.74448	14.4976	17.5873	18.1488	0.46797	-1.09551	1.31199e-06	0.000129579	yes
ENSMUSG00000037999	Arap2	protein_coding;retained_intron	0.52373	1.15531	1.32459	2.19446	2.0668	1.96798	0.482183	-1.05235	1.32169e-06	0.000129689	yes
ENSMUSG00000029004	Kmt2e	protein_coding;nonsense_mediated_decay;retained_intron	0.996015	1.62048	1.58282	4.77875	3.26118	3.20908	0.373306	-1.42157	1.40341e-06	0.000136246	yes
ENSMUSG00000037111	Setd7	protein_coding;retained_intron	0.793216	1.82254	1.85526	3.35161	2.97695	2.61958	0.49966	-1.00098	1.43218e-06	0.000138286	yes
ENSMUSG00000033763	Mtss2	protein_coding;retained_intron;processed_transcript	0.482986	1.35971	1.12089	2.55447	2.20515	2.16415	0.428031	-1.22421	1.54906e-06	0.000146758	yes
ENSMUSG00000119584	Rn18s-rs5	rRNA	177708	6173.76	792.736	618.258	1444.71	1318.41	54.6152	5.77123	1.56837e-06	0.000147661	yes
ENSMUSG00000038013	Wipf2	protein_coding;retained_intron	1.96685	4.37859	4.73798	7.0337	7.93218	7.47733	0.493843	-1.01788	1.6334e-06	0.000152799	yes
ENSMUSG00000052632	Asap2	protein_coding;processed_transcript	1.84378	4.73787	5.95277	8.05841	10.2772	10.5487	0.433953	-1.20439	1.6381e-06	0.000152799	yes
ENSMUSG00000021009	Ptpn21	protein_coding;nonsense_mediated_decay;retained_intron	0.655771	1.37223	1.40809	2.7711	2.45488	2.20617	0.462327	-1.11301	1.68487e-06	0.000156197	yes
ENSMUSG00000002250	Ppard	protein_coding;retained_intron;processed_transcript	4.48873	12.3459	11.8349	18.4304	19.508	23.9822	0.463005	-1.1109	1.69348e-06	0.000156515	yes
ENSMUSG00000026153	Fam135a	nonsense_mediated_decay;protein_coding;retained_intron	0.805996	2.2373	2.22783	3.96777	3.45214	3.24519	0.49424	-1.01672	1.75002e-06	0.000161247	yes
ENSMUSG00000013076	Amotl1	protein_coding;retained_intron;processed_transcript	0.213587	0.483594	0.407549	1.15984	0.888975	0.840791	0.382312	-1.38718	1.94276e-06	0.000175791	yes
ENSMUSG00000040451	Sgms1	retained_intron;protein_coding;processed_transcript;nonsense_mediated_decay	0.407799	1.19103	1.17965	1.98111	1.9761	1.92893	0.472036	-1.08303	1.95711e-06	0.000176557	yes
ENSMUSG00000027263	Tubgcp4	protein_coding;retained_intron;processed_transcript	0.300603	0.979945	0.932031	1.73129	1.75167	1.54107	0.4404	-1.18311	1.96291e-06	0.000176557	yes
ENSMUSG00000116461	Gm44502	nonsense_mediated_decay	1.76111	3.41897	7.93674	0.939945	2.28266	1.58798	2.72665	1.44713	2.00827e-06	0.000179568	yes
ENSMUSG00000026880	Stom	protein_coding;retained_intron	12.0761	38.7455	39.7659	55.7889	78.0494	108.907	0.373179	-1.42206	2.10157e-06	0.000186257	yes
ENSMUSG00000046688	Tifa	protein_coding;processed_transcript	2.66486	12.8978	11.4741	23.5634	21.2116	20.5254	0.414037	-1.27217	2.15416e-06	0.000190359	yes
ENSMUSG00000015882	Lcorl	protein_coding;retained_intron;processed_transcript;nonsense_mediated_decay	0.202783	0.402876	0.420943	0.87791	0.77615	0.695973	0.436846	-1.1948	2.52174e-06	0.000217749	yes
ENSMUSG00000053877	Srcap	protein_coding;retained_intron;processed_transcript	0.266246	0.134325	0.101726	4.96801	3.59567	3.84851	0.040468	-4.62707	2.55509e-06	0.000219129	yes
ENSMUSG00000033060	Lmo7	protein_coding;processed_transcript;retained_intron;nonsense_mediated_decay	6.48633	15.4743	16.286	22.1879	34.1363	36.9043	0.410246	-1.28544	2.60165e-06	0.000220863	yes
ENSMUSG00000029512	Ulk1	protein_coding;retained_intron;processed_transcript	0.790617	2.6997	2.49669	4.68059	4.09069	4.03072	0.467662	-1.09646	2.69738e-06	0.000228348	yes
ENSMUSG00000033478	Fhip2a	protein_coding	1.10919	3.159	3.35994	5.21149	5.46758	4.86845	0.490633	-1.02728	2.71678e-06	0.000229348	yes
ENSMUSG00000055024	Ep300	protein_coding;retained_intron;processed_transcript	1.35408	2.19206	2.19606	4.76332	4.4237	4.60984	0.416196	-1.26466	2.73229e-06	0.000230015	yes
ENSMUSG00000035186	Ubd	protein_coding	17.9025	29.7344	27.2274	17.4466	5.83303	12.5735	2.08808	1.06218	2.7826e-06	0.000233599	yes
ENSMUSG00000025429	Pstpip2	protein_coding	3.65481	10.6555	12.2126	17.4847	19.89	19.699	0.464713	-1.10559	2.9272e-06	0.000242372	yes
ENSMUSG00000052085	Dock8	protein_coding;retained_intron;processed_transcript	0.85198	1.77651	2.13897	3.31957	3.29844	3.6327	0.465086	-1.10443	2.98712e-06	0.000245986	yes
ENSMUSG00000018476	Kdm6b	protein_coding;processed_transcript	2.06653	6.57713	7.67933	10.6401	13.9593	11.9776	0.446264	-1.16403	3.0169e-06	0.000247763	yes
ENSMUSG00000042292	Mrtfa	protein_coding;retained_intron	1.21132	2.96051	2.55889	4.65601	4.67506	4.26741	0.494961	-1.01461	3.39119e-06	0.000276249	yes
ENSMUSG00000099083	Atf7	protein_coding;retained_intron;nonsense_mediated_decay	0.438795	1.068	0.990737	1.91368	1.77342	1.51614	0.479995	-1.05891	3.41537e-06	0.000276727	yes
ENSMUSG00000056493	Foxk1	protein_coding	1.21778	2.35323	2.2911	5.75061	3.99916	3.91381	0.429032	-1.22084	3.65473e-06	0.000292205	yes
ENSMUSG00000034574	Daam1	retained_intron;protein_coding	1.09188	2.85015	2.93387	4.19417	5.67448	5.64739	0.443148	-1.17414	3.74584e-06	0.000297913	yes
ENSMUSG00000039270	Megf9	protein_coding;nonsense_mediated_decay	0.132204	0.473752	0.588256	1.21587	1.04006	0.993899	0.367469	-1.44431	3.92417e-06	0.000308042	yes
ENSMUSG00000039234	Sec24d	protein_coding;retained_intron;processed_transcript	1.94744	7.83381	9.39803	14.5839	15.1261	15.8215	0.421231	-1.24732	4.32022e-06	0.000334784	yes
ENSMUSG00000034903	Cobll1	protein_coding;processed_transcript	0.32816	0.82354	0.898826	1.97382	1.43312	1.38382	0.428017	-1.22426	4.44765e-06	0.0003429	yes
ENSMUSG00000028580	Pum1	protein_coding;retained_intron	1.95494	4.64899	5.21975	9.69739	6.96237	7.641	0.486556	-1.03932	4.57298e-06	0.000351666	yes
ENSMUSG00000034584	Exph5	protein_coding;retained_intron	0.435631	0.520635	0.68529	1.44129	2.02069	1.79933	0.312005	-1.68036	4.80736e-06	0.000366889	yes
ENSMUSG00000015305	Sash1	protein_coding;retained_intron	1.3439	2.79465	3.36442	5.44171	4.71275	4.95731	0.496499	-1.01014	4.95232e-06	0.000377	yes
ENSMUSG00000031540	Kat6a	protein_coding;processed_transcript	1.2106	1.62678	1.9782	4.83155	3.98353	3.90377	0.378617	-1.40119	5.03419e-06	0.00038227	yes
ENSMUSG00000022377	Asap1	protein_coding;retained_intron;processed_transcript	0.888356	1.93759	2.16173	3.08537	4.73754	4.94018	0.390788	-1.35554	5.22469e-06	0.000392788	yes
ENSMUSG00000000282	Mnt	protein_coding;retained_intron	1.05694	3.67547	4.00818	5.96577	7.61198	6.41432	0.437202	-1.19363	5.78532e-06	0.000425411	yes
ENSMUSG00000024887	Asah2	retained_intron;protein_coding;processed_transcript	6.13928	17.2917	18.5208	25.0511	30.0077	33.6363	0.472989	-1.08012	5.88649e-06	0.000429714	yes
ENSMUSG00000052539	Magi3	protein_coding;retained_intron	1.65825	3.98016	4.37241	6.56838	6.26789	7.25565	0.498251	-1.00505	5.93735e-06	0.000431026	yes
ENSMUSG00000024236	Svil	protein_coding;retained_intron;processed_transcript	1.64116	3.28597	2.95161	5.31068	5.95557	5.78265	0.462126	-1.11364	5.94802e-06	0.000431026	yes
ENSMUSG00000067714	Lpar5	protein_coding	1.22541	5.4743	6.91235	11.8786	11.5417	13.9849	0.363908	-1.45835	5.96151e-06	0.000431026	yes
ENSMUSG00000039087	Rreb1	protein_coding;processed_transcript	0.855136	1.38297	1.49441	4.19691	2.91244	2.47428	0.389468	-1.36042	6.00184e-06	0.000432906	yes
ENSMUSG00000095403	Gm21092	unprocessed_pseudogene	1.33495	3.1645	3.48248	8.45249	6.90209	5.82739	0.376827	-1.40803	6.02187e-06	0.000433316	yes
ENSMUSG00000055322	Tns1	protein_coding;retained_intron;processed_transcript	1.78706	3.33254	3.09758	5.58183	6.50932	6.31211	0.446507	-1.16325	6.1751e-06	0.000443287	yes
ENSMUSG00000034269	Setd5	retained_intron;protein_coding;processed_transcript	0.727413	1.67411	1.71891	3.49691	2.48705	2.46469	0.487703	-1.03593	6.32801e-06	0.000449989	yes
ENSMUSG00000040712	Camta2	retained_intron;protein_coding;nonsense_mediated_decay	4.49692	15.1166	15.3529	22.5718	24.1331	26.9838	0.474516	-1.07547	6.56076e-06	0.000464354	yes
ENSMUSG00000000787	Ddx3x	protein_coding;retained_intron	5.64983	18.3689	20.7692	33.5463	28.5097	29.1612	0.491003	-1.0262	6.62882e-06	0.000467654	yes
ENSMUSG00000021840	Mapk1ip1l	protein_coding;retained_intron	3.04834	9.49752	10.7387	15.1488	16.0052	16.7112	0.486461	-1.0396	6.63833e-06	0.000467654	yes
ENSMUSG00000094322	Ighv9-4	IG_V_gene	0.334176	0.561132	1.31602	113.555	6.51412	10.3748	0.0169524	-5.88237	6.89805e-06	0.000481462	yes
ENSMUSG00000098678	Mroh6	protein_coding	0.271251	0.46004	0.618868	1.55039	1.98503	1.38868	0.274194	-1.86673	7.49924e-06	0.000516731	yes
ENSMUSG00000072872	Rybp	protein_coding;retained_intron	1.26046	3.54315	4.10009	6.72774	5.66619	5.99594	0.484163	-1.04644	7.65911e-06	0.000524801	yes
ENSMUSG00000050730	Arhgap42	protein_coding;retained_intron	1.17054	2.68127	3.23608	4.79527	4.66138	5.23745	0.482363	-1.05181	8.14601e-06	0.000554479	yes
ENSMUSG00000028809	Srrm1	protein_coding;retained_intron;processed_transcript;nonsense_mediated_decay	2.78213	9.08355	8.93567	16.4518	12.38	12.9806	0.497492	-1.00725	8.38062e-06	0.00056587	yes
ENSMUSG00000083563	Gm13340	unprocessed_pseudogene	6.13611	13.5521	17.7968	30.6756	23.2754	24.8849	0.475482	-1.07254	8.50087e-06	0.00057219	yes
ENSMUSG00000018604	Tbx3	protein_coding;retained_intron;processed_transcript	6.92273	16.294	18.9568	25.3017	30.4481	35.7769	0.460778	-1.11785	8.53307e-06	0.000573081	yes
ENSMUSG00000003545	Fosb	protein_coding;retained_intron	0.20301	0.657732	0.806929	0.954805	2.52253	2.84395	0.263818	-1.92238	8.64199e-06	0.000577828	yes
ENSMUSG00000046139	Patl1	nonsense_mediated_decay;protein_coding	1.14608	2.7677	2.69961	5.59755	4.03814	4.50984	0.467525	-1.09689	8.96872e-06	0.00059572	yes
ENSMUSG00000041936	Agrn	protein_coding;retained_intron;processed_transcript	2.73694	7.92106	8.68271	11.5056	14.294	14.2222	0.483254	-1.04915	9.58923e-06	0.000624582	yes
ENSMUSG00000029992	Gfpt1	protein_coding;retained_intron;processed_transcript	5.22316	15.0727	19.2225	26.7848	25.9272	29.1672	0.482642	-1.05098	9.975e-06	0.000646919	yes
ENSMUSG00000034981	Parm1	protein_coding	1.10509	2.83863	2.71973	4.58915	4.23098	4.59242	0.496806	-1.00924	1.01712e-05	0.000657066	yes
ENSMUSG00000026077	Npas2	protein_coding	2.75561	7.4983	8.44699	11.2118	14.1089	14.5364	0.469199	-1.09173	1.01967e-05	0.000657066	yes
ENSMUSG00000111394	Gm49759	TEC	0.447291	1.71392	2.04488	2.96199	4.6571	3.86572	0.36623	-1.44918	1.04162e-05	0.000666948	yes
ENSMUSG00000020205	Phlda1	protein_coding;processed_transcript	2.16639	6.39735	6.358	9.3131	13.1494	11.0258	0.44558	-1.16624	1.06439e-05	0.000678648	yes
ENSMUSG00000003032	Klf4	protein_coding	21.5104	67.396	74.9398	93.1874	140.869	137.665	0.440776	-1.18188	1.06965e-05	0.000680569	yes
ENSMUSG00000009376	Met	protein_coding;retained_intron	0.801807	1.77094	2.01227	3.37948	2.85466	3.08625	0.491934	-1.02346	1.11537e-05	0.000706685	yes
ENSMUSG00000041115	Iqsec2	protein_coding	0.817203	1.88279	1.57295	3.28613	2.94203	2.71252	0.47792	-1.06516	1.12125e-05	0.000707439	yes
ENSMUSG00000027200	Sema6d	protein_coding;retained_intron	1.40323	3.51477	3.6675	5.34496	5.66658	6.79345	0.482197	-1.05231	1.16769e-05	0.000729133	yes
ENSMUSG00000105456	Gm43745	TEC	0.384299	0.497317	0.58839	1.53498	2.47874	2.03478	0.243037	-2.04075	1.22536e-05	0.000760425	yes
ENSMUSG00000026193	Fn1	nonsense_mediated_decay;protein_coding;retained_intron	2.1354	4.3498	3.3825	9.21676	6.4222	7.16446	0.432729	-1.20847	1.24082e-05	0.000766872	yes
ENSMUSG00000019577	Pdk4	protein_coding;retained_intron	0.32917	0.54623	0.573099	2.15351	1.274	1.35793	0.302689	-1.72409	1.25354e-05	0.000771576	yes
ENSMUSG00000038773	Kdm3b	nonsense_mediated_decay;protein_coding;retained_intron;processed_transcript	0.84183	1.85715	1.80272	3.71674	2.73237	2.69989	0.492042	-1.02315	1.25623e-05	0.000771661	yes
ENSMUSG00000030084	Plxna1	protein_coding;retained_intron;nonsense_mediated_decay	0.980602	1.92913	1.73174	3.49888	3.21275	3.12548	0.471833	-1.08365	1.39879e-05	0.00084679	yes
ENSMUSG00000042985	Upk3b	protein_coding	0.190983	0.557251	0.439517	1.05743	1.24573	2.00112	0.275946	-1.85754	1.40095e-05	0.00084679	yes
ENSMUSG00000024998	Plce1	protein_coding;retained_intron;processed_transcript	0.327827	0.661546	0.664875	1.22068	1.14298	1.09879	0.477768	-1.06562	1.43394e-05	0.000858432	yes
ENSMUSG00000034247	Plekhm1	protein_coding;nonsense_mediated_decay	2.10794	6.45182	6.25862	8.6541	11.6335	13.5986	0.437298	-1.19331	1.43638e-05	0.000858432	yes
ENSMUSG00000040721	Zfhx2	protein_coding;retained_intron	0.17842	0.241636	0.21451	0.726662	0.642531	0.575531	0.326301	-1.61573	1.43712e-05	0.000858432	yes
ENSMUSG00000021959	Lats2	protein_coding;nonsense_mediated_decay;processed_transcript	0.487799	1.62955	1.68829	2.77342	2.8647	2.49598	0.467862	-1.09584	1.53599e-05	0.000906657	yes
ENSMUSG00000026640	Plxna2	protein_coding;processed_transcript;retained_intron	0.816673	1.16662	1.14706	2.24553	3.50142	3.31468	0.345452	-1.53344	1.54298e-05	0.000907236	yes
ENSMUSG00000030249	Abcc9	protein_coding	0.491427	1.01082	0.928679	1.70519	1.8993	2.05036	0.429883	-1.21798	1.58938e-05	0.000929093	yes
ENSMUSG00000035840	Lysmd3	protein_coding	1.04664	3.86542	4.13882	6.74698	6.80696	6.00966	0.462639	-1.11204	1.60865e-05	0.000936292	yes
ENSMUSG00000005686	Ampd3	protein_coding;retained_intron	0.509486	1.65718	1.74404	3.39474	2.58622	2.66065	0.452544	-1.14387	1.63086e-05	0.000942404	yes
ENSMUSG00000041372	B4galnt3	protein_coding;processed_transcript	0.935229	2.63781	3.11088	4.58138	4.86239	5.40563	0.450114	-1.15164	1.65129e-05	0.000952393	yes
ENSMUSG00000024122	Pdpk1	protein_coding;processed_transcript;retained_intron	0.889178	1.55589	1.69737	3.15039	2.93287	2.71846	0.47064	-1.08731	1.66721e-05	0.000959739	yes
ENSMUSG00000040249	Lrp1	protein_coding;retained_intron;nonsense_mediated_decay	4.6945	8.66595	8.9961	14.2492	16.8714	15.1092	0.483596	-1.04813	1.67793e-05	0.000963032	yes
ENSMUSG00000034135	Sik3	protein_coding;retained_intron	0.653574	2.19359	1.77093	3.55905	2.8336	3.22592	0.480123	-1.05853	1.77528e-05	0.00100473	yes
ENSMUSG00000079445	B3gnt7	protein_coding;retained_intron	2.40002	7.12612	8.65541	10.7271	15.162	23.6027	0.367365	-1.44471	1.8089e-05	0.00101843	yes
ENSMUSG00000052595	A1cf	protein_coding;retained_intron	3.18326	4.65724	5.1218	9.96112	10.8279	12.4693	0.389747	-1.35939	1.80959e-05	0.00101843	yes
ENSMUSG00000024754	Cemip2	protein_coding;retained_intron	0.658929	1.49896	1.75073	2.61745	2.61624	2.84277	0.483953	-1.04706	1.86183e-05	0.00102968	yes
ENSMUSG00000035299	Mid1	protein_coding;processed_transcript	0.332237	0.631854	0.75356	1.74611	1.14356	1.62543	0.380424	-1.39432	1.87122e-05	0.00103197	yes
ENSMUSG00000039741	Bahcc1	protein_coding;processed_transcript	0.460028	0.959579	0.936802	1.60849	1.73603	1.60984	0.475623	-1.07211	1.88268e-05	0.00103594	yes
ENSMUSG00000038831	Ralgps1	protein_coding;retained_intron;processed_transcript	0.487018	1.17208	1.24267	1.9524	2.08079	2.00155	0.480843	-1.05636	1.90442e-05	0.00104456	yes
ENSMUSG00000035547	Capn5	protein_coding;processed_transcript	1.18627	3.12478	3.6772	6.61121	4.58997	6.1924	0.459264	-1.1226	1.92258e-05	0.00105261	yes
ENSMUSG00000079677	Fdx2	retained_intron;protein_coding	2.2312	2.8188	1.59901	0.139934	0.826132	0.741668	3.89347	1.96106	1.9525e-05	0.00106575	yes
ENSMUSG00000026305	Lrrfip1	protein_coding;processed_transcript;retained_intron	1.94591	6.10155	6.91408	9.94151	9.69737	10.844	0.490818	-1.02674	1.95363e-05	0.00106575	yes
ENSMUSG00000046574	Prr12	protein_coding;retained_intron	0.518542	1.41151	1.22042	2.79132	2.07872	1.95371	0.461692	-1.115	1.96135e-05	0.00106803	yes
ENSMUSG00000035021	Baz1a	protein_coding;nonsense_mediated_decay;retained_intron	1.04557	2.15754	1.85653	4.70588	3.45063	3.19189	0.445846	-1.16538	2.14921e-05	0.00114962	yes
ENSMUSG00000100183	Gm28512	lncRNA	0.392451	0.733243	0.575444	2.3498	2.54843	3.37442	0.205634	-2.28185	2.22991e-05	0.00118232	yes
ENSMUSG00000076677	Ighv6-3	IG_V_gene	4.07168	7.00222	4.65286	22.726	46.5099	10.3592	0.197585	-2.33946	2.3095e-05	0.00121388	yes
ENSMUSG00000118672	Muc4	protein_coding;processed_transcript	1.05777	2.04701	2.46491	4.88126	3.19643	6.61084	0.379186	-1.39902	2.32211e-05	0.00121724	yes
ENSMUSG00000020184	Mdm2	nonsense_mediated_decay;retained_intron;processed_transcript;protein_coding	1.67452	4.96019	5.53184	7.52142	10.1379	7.91731	0.475691	-1.0719	2.32397e-05	0.00121724	yes
ENSMUSG00000070509	Rgma	protein_coding;retained_intron	0.508922	0.971532	0.72021	1.68902	2.32824	2.20758	0.353529	-1.5001	2.34225e-05	0.00122258	yes
ENSMUSG00000105053	Gm43064	nonsense_mediated_decay	1.29571	7.2251	0.000852	0	0	0.002842	2998.47	11.55	2.3972e-05	0.00124911	yes
ENSMUSG00000040339	Fam102b	protein_coding	1.28545	3.6955	4.2836	5.82653	6.55551	6.86324	0.481394	-1.05471	2.43413e-05	0.00126567	yes
ENSMUSG00000021782	Dlg5	retained_intron;nonsense_mediated_decay;protein_coding	0.648404	1.45893	1.40958	3.31314	2.26904	2.13701	0.455607	-1.13414	2.4917e-05	0.00128945	yes
ENSMUSG00000095007	Igkv12-41	IG_V_gene	1.17176	0.954851	1.12382	24.6684	4.00333	4.72946	0.097315	-3.36119	2.54117e-05	0.00131281	yes
ENSMUSG00000003154	Foxj2	protein_coding	0.884782	2.99229	3.02675	4.67214	5.03045	4.48726	0.486532	-1.03939	2.57209e-05	0.00132337	yes
ENSMUSG00000097090	Gm26724	lncRNA	0	0	0.047445	0.761521	0.541256	0.238626	0.0307804	-5.02184	2.59844e-05	0.00133328	yes
ENSMUSG00000025241	Fyco1	protein_coding;retained_intron	0.65055	1.10261	1.3103	2.53228	2.18997	2.03804	0.453154	-1.14193	2.69052e-05	0.00137353	yes
ENSMUSG00000081087	Rps15a-ps7	processed_pseudogene	3.14806	4.37347	5.05737	1.25066	1.23996	1.94068	2.83865	1.5052	2.725e-05	0.00138878	yes
ENSMUSG00000079543	Igkv13-85	IG_V_gene	0.376906	3.58659	2.28365	21.8368	7.60318	5.99615	0.176293	-2.50395	2.75946e-05	0.00140162	yes
ENSMUSG00000050148	Ubqln2	protein_coding	0.867049	2.77823	2.5697	5.77479	4.29991	3.75152	0.449506	-1.15359	2.83016e-05	0.00142885	yes
ENSMUSG00000048118	Arid4a	protein_coding	1.10215	2.52176	2.36195	4.532	3.59037	3.96148	0.49536	-1.01345	2.83198e-05	0.00142885	yes
ENSMUSG00000003382	Etv3	retained_intron;protein_coding	1.29954	4.38856	4.90757	7.58355	6.64745	7.02361	0.498512	-1.0043	3.13096e-05	0.00154614	yes
ENSMUSG00000076598	Igkv3-7	IG_V_gene	0.276623	100.301	186.533	1.07449	0.917368	1.6779	78.2372	6.28978	3.16206e-05	0.00155388	yes
ENSMUSG00000062760	Shisal1	protein_coding	0.206851	0.541857	0.441053	0.858486	1.29666	1.08934	0.366701	-1.44732	3.18179e-05	0.00156104	yes
ENSMUSG00000059149	Mfsd4a	protein_coding;retained_intron;nonsense_mediated_decay;processed_transcript	1.03709	2.42284	2.6903	4.19034	3.76598	4.76421	0.483488	-1.04845	3.21516e-05	0.00157231	yes
ENSMUSG00000068547	Clca4a	protein_coding	76.3453	269.94	317.345	357.853	595.853	653.533	0.412901	-1.27613	3.28769e-05	0.00160518	yes
ENSMUSG00000020231	Dip2a	retained_intron;protein_coding;nonsense_mediated_decay	0.526925	1.84451	2.00666	3.43434	2.9322	2.80941	0.477128	-1.06755	3.31973e-05	0.001613	yes
ENSMUSG00000031486	Adgra2	protein_coding	0.489408	1.01324	0.905238	2.03574	1.98171	1.53254	0.433854	-1.20472	3.62034e-05	0.00174504	yes
ENSMUSG00000035930	Chst4	protein_coding	1.92398	5.24555	4.83542	8.0685	8.35114	12.608	0.413569	-1.2738	3.68384e-05	0.00177282	yes
ENSMUSG00000050271	Prag1	protein_coding;retained_intron	1.56823	2.53863	2.31373	5.22362	4.85166	4.87709	0.429403	-1.2196	3.69987e-05	0.00177488	yes
ENSMUSG00000049504	Proser1	protein_coding;retained_intron	0.421084	0.897734	0.853961	2.18007	1.50374	1.50815	0.418489	-1.25674	3.80965e-05	0.00181888	yes
ENSMUSG00000013033	Adgrl1	protein_coding;retained_intron;nonsense_mediated_decay	0.530671	1.11952	1.1158	1.99314	1.9909	1.66881	0.48931	-1.03118	3.92103e-05	0.00186031	yes
ENSMUSG00000041112	Elmo1	protein_coding;retained_intron	0.49863	1.34268	1.44263	1.98273	2.34113	2.44104	0.485438	-1.04264	3.98371e-05	0.00188394	yes
ENSMUSG00000020422	Tns3	protein_coding;processed_transcript	1.26192	2.66007	3.19555	5.97826	4.41582	3.95842	0.49591	-1.01185	4.06806e-05	0.00191503	yes
ENSMUSG00000053113	Socs3	processed_transcript;protein_coding	3.94501	14.8942	12.9667	17.829	28.1456	26.1132	0.441211	-1.18046	4.13715e-05	0.00194151	yes
ENSMUSG00000070002	Ell	protein_coding	3.20391	10.4186	10.0713	13.842	17.5734	17.3386	0.485988	-1.04101	4.25555e-05	0.00197863	yes
ENSMUSG00000068663	Clec16a	protein_coding;processed_transcript;retained_intron;nonsense_mediated_decay	0.546597	1.71414	1.69885	2.76508	2.46171	2.84084	0.4908	-1.02679	4.35181e-05	0.0020141	yes
ENSMUSG00000096150	Ighv1-85	IG_V_gene	6.92159	7.47954	3.11201	0.585182	2.09217	1.7712	3.93682	1.97703	4.40757e-05	0.00203649	yes
ENSMUSG00000074506	Gm10705	processed_pseudogene	15.1474	22.6968	11.3799	11.5043	7.4557	4.83531	2.06865	1.04869	4.41367e-05	0.00203649	yes
ENSMUSG00000109305	Smim38	protein_coding;retained_intron;processed_transcript	1.07468	2.81279	2.65828	1.2529	1.07876	0.477833	2.32987	1.22025	4.47534e-05	0.00205241	yes
ENSMUSG00000040524	Zfp609	protein_coding;processed_transcript	0.61651	0.960552	0.880928	2.56444	1.84942	1.92962	0.387483	-1.3678	4.66758e-05	0.00211185	yes
ENSMUSG00000022594	Lynx1	protein_coding;retained_intron	0.293639	0.751118	0.713141	1.41647	1.3903	1.30952	0.427058	-1.2275	4.66785e-05	0.00211185	yes
ENSMUSG00000094694	Ighv1-9	IG_V_gene	12.1317	175.864	216.835	14.798	9.06748	18.3221	9.59597	3.26243	4.81497e-05	0.00216867	yes
ENSMUSG00000074643	Cpne1	retained_intron;protein_coding;nonsense_mediated_decay;processed_transcript	0.893421	2.78567	3.07206	4.76944	4.35364	4.62771	0.490965	-1.02631	4.88111e-05	0.00218868	yes
ENSMUSG00000042997	Nhlrc3	nonsense_mediated_decay;protein_coding;retained_intron	0.572448	1.63933	1.80417	3.25102	2.44225	2.42408	0.494737	-1.01527	4.89361e-05	0.00219103	yes
ENSMUSG00000044017	Adgrd1	protein_coding;retained_intron	1.04452	2.37911	2.61929	4.04561	5.26493	3.37422	0.476392	-1.06978	5.06137e-05	0.00225279	yes
ENSMUSG00000029188	Slc34a2	protein_coding;retained_intron	31.6838	91.7182	107.826	129.603	166.935	180.051	0.485171	-1.04344	5.09842e-05	0.00226595	yes
ENSMUSG00000108460	Gm39041	TEC	0.154335	0.017834	0.010226	0	0	0	607.983	9.24789	5.28762e-05	0.00233971	yes
ENSMUSG00000048905	Bnip5	protein_coding	3.77915	15.7105	20.8145	23.9368	37.9131	37.7473	0.404671	-1.30518	5.33673e-05	0.00235799	yes
ENSMUSG00000074794	Arrdc3	protein_coding;nonsense_mediated_decay;retained_intron	0.574978	1.64958	1.54527	2.936	2.54509	2.14707	0.494198	-1.01684	5.41343e-05	0.00237108	yes
ENSMUSG00000031075	Ano1	protein_coding;retained_intron;processed_transcript	0.420774	0.971554	0.908949	1.77479	1.53722	1.58993	0.469462	-1.09092	5.46297e-05	0.00238932	yes
ENSMUSG00000000628	Hk2	protein_coding	1.58098	4.79248	4.12674	7.33073	6.28492	10.9525	0.42739	-1.22637	5.53894e-05	0.00240712	yes
ENSMUSG00000001670	Tat	protein_coding	0.0710535	0.810782	1.14819	1.58538	3.02205	4.27529	0.228537	-2.1295	5.59892e-05	0.0024224	yes
ENSMUSG00000076570	Igkv12-38	IG_V_gene	0	0	0.267698	8.84126	0.413371	1.88805	0.0240246	-5.37935	5.62555e-05	0.00242797	yes
ENSMUSG00000005893	Nr2c2	protein_coding;retained_intron;processed_transcript;nonsense_mediated_decay	0.329711	0.244332	0.298037	1.3256	1.10452	1.12755	0.245127	-2.0284	5.63366e-05	0.00242797	yes
ENSMUSG00000066440	Zfyve26	protein_coding;processed_transcript;retained_intron	0.216739	0.522239	0.5635	0.975589	0.781122	0.896071	0.490986	-1.02625	6.07939e-05	0.00257327	yes
ENSMUSG00000031748	Gnao1	protein_coding;retained_intron;processed_transcript	0.40821	0.843805	0.849164	1.40827	1.47929	1.57314	0.471042	-1.08607	6.09617e-05	0.00257676	yes
ENSMUSG00000028970	Abcb1b	nonsense_mediated_decay;protein_coding;retained_intron	0.20554	0.326912	0.431059	0.948201	0.792094	0.803168	0.378819	-1.40042	6.13606e-05	0.00259	yes
ENSMUSG00000061411	Nol4l	processed_transcript;protein_coding	1.905	5.78462	7.05011	8.80312	10.5389	10.596	0.492343	-1.02227	6.37167e-05	0.00265991	yes
ENSMUSG00000045826	Ptprcap	protein_coding	0.136202	0.242824	1.13129	0.0554345	0.0238823	0.0623159	10.6637	3.41463	6.3721e-05	0.00265991	yes
ENSMUSG00000070871	Ccnyl1	protein_coding	1.34918	3.53629	3.38192	5.16744	5.6119	5.80239	0.498585	-1.00409	6.46761e-05	0.00268864	yes
ENSMUSG00000018076	Med13l	protein_coding;retained_intron	0.421143	0.638351	0.643531	1.53451	1.34908	1.21252	0.415766	-1.26616	6.55858e-05	0.00271731	yes
ENSMUSG00002076173	ENSMUSG00002076173	miRNA	126650	26329.9	1733.64	1125.19	4212.04	2195.31	20.5393	4.36032	6.56356e-05	0.00271731	yes
ENSMUSG00000026463	Atp2b4	protein_coding;processed_transcript;retained_intron	0.99197	1.96661	1.65746	3.03095	3.39002	3.73331	0.454591	-1.13736	6.68904e-05	0.00275417	yes
ENSMUSG00000033855	Ston1	protein_coding;retained_intron	0.35104	0.328133	0.36106	1.79436	1.09021	1.35619	0.245294	-2.02741	6.7029e-05	0.00275612	yes
ENSMUSG00000037106	Fer1l6	protein_coding;retained_intron	0.9139	2.38057	2.93413	3.88761	5.02284	3.81981	0.489276	-1.03128	6.86669e-05	0.00280061	yes
ENSMUSG00000031386	Hcfc1	protein_coding;processed_transcript;retained_intron	2.20177	3.96083	4.31641	10.3875	6.67374	6.27202	0.449101	-1.15489	7.06486e-05	0.00286596	yes
ENSMUSG00000019951	Uhrf1bp1l	protein_coding;nonsense_mediated_decay;retained_intron	0.643379	1.71933	1.87918	2.7255	2.65731	3.2269	0.492685	-1.02126	7.29101e-05	0.00294584	yes
ENSMUSG00000042439	Zfp532	nonsense_mediated_decay;protein_coding;retained_intron;processed_transcript	0.0905954	0.147995	0.269845	0.642874	0.414826	0.553929	0.315479	-1.66438	7.37804e-05	0.00297306	yes
ENSMUSG00000024985	Tcf7l2	protein_coding;retained_intron;processed_transcript	1.27744	2.56834	2.97055	4.01182	5.16693	5.98431	0.449536	-1.15349	7.60497e-05	0.00305229	yes
ENSMUSG00000026478	Lamc1	protein_coding;retained_intron	1.51525	3.14	2.96665	6.38848	4.42539	4.76275	0.489317	-1.03116	7.76387e-05	0.00310781	yes
ENSMUSG00000033948	Zswim5	protein_coding	0.796957	2.29438	2.99676	4.30545	4.06632	4.25465	0.482172	-1.05238	7.79441e-05	0.00311168	yes
ENSMUSG00000042496	Prdm10	protein_coding;retained_intron	0.256053	0.692315	0.786921	1.3507	1.1553	1.13823	0.476173	-1.07044	7.80103e-05	0.00311168	yes
ENSMUSG00000055978	Fut2	protein_coding;processed_transcript	0.0975678	0.338984	0.329191	0.653819	0.648912	1.74505	0.251246	-1.99283	7.80442e-05	0.00311168	yes
ENSMUSG00000026271	Gpr35	protein_coding	0.863257	1.75142	1.63771	3.5347	2.84102	2.74007	0.466485	-1.1001	8.14943e-05	0.00323117	yes
ENSMUSG00000059005	Hnrnpa3	protein_coding;retained_intron	2.26247	2.07083	2.45864	8.01621	7.142	6.88204	0.30816	-1.69825	8.15757e-05	0.00323117	yes
ENSMUSG00000056025	Clca3a1	nonsense_mediated_decay;protein_coding	0.489458	1.42566	1.56695	3.26708	2.34154	2.25287	0.442927	-1.17486	8.18314e-05	0.00323705	yes
ENSMUSG00000040540	Ctdsp2-ps	processed_pseudogene	2.05163	5.50333	5.22064	11.5338	8.78231	8.67464	0.440679	-1.1822	8.23259e-05	0.00325054	yes
ENSMUSG00000076614	Ighg1	IG_C_gene	6.0772	5.73322	3.64713	1.74184	1.45766	0.697631	3.96639	1.98783	8.23875e-05	0.00325054	yes
ENSMUSG00000018427	Ypel2	protein_coding	0.809721	3.01311	2.91336	4.05765	5.3838	5.43652	0.452762	-1.14317	8.52741e-05	0.00332107	yes
ENSMUSG00000069456	Rdh16	nonsense_mediated_decay;protein_coding	0.428591	1.14119	1.40349	1.92835	2.34065	2.24953	0.456126	-1.1325	8.70266e-05	0.00337627	yes
ENSMUSG00000048490	Nrip1	protein_coding;processed_transcript;retained_intron	1.27617	2.15947	2.60274	3.84745	4.52428	4.64937	0.463738	-1.10862	8.72538e-05	0.00338075	yes
ENSMUSG00000070985	Acnat1	protein_coding;processed_transcript	1.05673	1.42631	1.63382	3.5493	4.2443	3.66926	0.359147	-1.47735	8.8083e-05	0.00340851	yes
ENSMUSG00000073420	Btnl5-ps	processed_transcript;transcribed_unprocessed_pseudogene	11.1561	39.7315	54.018	69.4216	76.1106	79.6484	0.465873	-1.10199	8.8272e-05	0.00341145	yes
ENSMUSG00000114607	Gm8990	processed_pseudogene	0.502121	1.07323	1.42848	3.13271	2.2216	3.76468	0.329404	-1.60207	9.34484e-05	0.00358086	yes
ENSMUSG00000096010	H4f16	protein_coding	0.654752	0.123824	0.110653	0.008453	0.059387	0.045631	7.83662	2.97023	9.44692e-05	0.00360816	yes
ENSMUSG00000022847	Thpo	protein_coding	0.388293	0.863647	1.00328	1.62021	2.3154	2.24888	0.364659	-1.45538	9.46751e-05	0.00360816	yes
ENSMUSG00000070354	Evi2	protein_coding;nonsense_mediated_decay	0.444905	0.127432	1.01597	0.075947	0.0767341	0.177034	4.81723	2.2682	9.57076e-05	0.00363792	yes
ENSMUSG00000105519	E430021H15Rik	TEC	0.141925	0.015475	0.027282	0	0	0	615.607	9.26587	9.58172e-05	0.00363792	yes
ENSMUSG00000000078	Klf6	retained_intron;protein_coding;nonsense_mediated_decay	6.75973	24.6333	27.6529	35.4242	51.7006	37.4966	0.473802	-1.07764	9.63878e-05	0.003655	yes
ENSMUSG00000073647	Gm10557	processed_pseudogene	1.47148	3.32981	4.49914	8.70177	8.12202	7.15118	0.387922	-1.36616	0.00010006	0.0037706	yes
ENSMUSG00000021806	Nid2	protein_coding;retained_intron	0.450591	1.1557	1.39048	2.64388	1.85647	2.10822	0.453467	-1.14093	0.00010146	0.00378333	yes
ENSMUSG00000041642	Kif21b	nonsense_mediated_decay;processed_transcript;protein_coding;retained_intron	1.5318	2.9058	3.39231	4.64287	5.73879	5.32034	0.498657	-1.00388	0.000101519	0.00378333	yes
ENSMUSG00000022973	Synj1	protein_coding;retained_intron;processed_transcript	0.648865	1.4869	1.99461	3.22004	2.51529	2.66837	0.491495	-1.02475	0.000106096	0.00392947	yes
ENSMUSG00000026483	Niban1	protein_coding;nonsense_mediated_decay	1.06437	2.01012	1.72086	3.26095	3.59131	3.69377	0.454707	-1.13699	0.000106348	0.00393397	yes
ENSMUSG00000030660	Pik3c2a	protein_coding;retained_intron;nonsense_mediated_decay	0.550584	1.06128	0.92745	1.88142	1.69601	1.97844	0.457051	-1.12957	0.000108744	0.00400787	yes
ENSMUSG00000028389	Zfp37	protein_coding	0.109415	0.552527	0.528153	1.12631	1.0445	1.29552	0.343331	-1.54233	0.000112431	0.00410372	yes
ENSMUSG00000034751	Mast4	protein_coding;retained_intron;processed_transcript	0.227453	0.337683	0.314513	0.726207	0.866364	0.627939	0.396147	-1.33589	0.000117652	0.00425831	yes
ENSMUSG00000115044	Gm48978	TEC	0.08663	0.035792	0.005329	0	0	0	425.837	8.73416	0.000118019	0.00426646	yes
ENSMUSG00000035847	Ids	protein_coding	0.630625	1.7449	1.93779	3.44422	2.87921	2.45413	0.491403	-1.02502	0.000120628	0.00434002	yes
ENSMUSG00000026827	Gpd2	protein_coding;processed_transcript	5.2457	13.34	13.7037	17.1193	23.4413	29.1016	0.463513	-1.10932	0.000123762	0.00441598	yes
ENSMUSG00000068452	Duox2	retained_intron;protein_coding	6.33357	24.6388	32.356	39.8837	42.9002	67.6816	0.420883	-1.24851	0.000125038	0.00445001	yes
ENSMUSG00000017418	Arl5b	protein_coding;retained_intron;nonsense_mediated_decay	0.326699	0.796778	0.646103	1.42768	1.20565	1.0771	0.476921	-1.06818	0.000125158	0.00445001	yes
ENSMUSG00000027087	Itgav	protein_coding;retained_intron;processed_transcript	0.326403	0.858281	1.06252	1.66614	1.52946	1.3323	0.4963	-1.01072	0.000127872	0.00451995	yes
ENSMUSG00000053963	Stum	protein_coding;processed_transcript	0.295935	0.624627	0.559551	1.0734	1.35797	1.05694	0.424307	-1.23682	0.000132937	0.00466624	yes
ENSMUSG00000074802	Gas2l3	protein_coding	0.243863	0.845534	0.91897	1.23321	2.10077	1.60582	0.406568	-1.29843	0.000135608	0.00473502	yes
ENSMUSG00000064356	mt-Atp8	protein_coding	257.135	1054.85	1124.32	2265.25	1348.31	1600.64	0.467244	-1.09775	0.000148902	0.00509062	yes
ENSMUSG00000040543	Pitpnm3	protein_coding;retained_intron;processed_transcript	0.113436	0.353368	0.217096	0.566154	0.680713	0.546785	0.381289	-1.39104	0.000149925	0.00510826	yes
ENSMUSG00000085651	Gm11695	lncRNA	1.64095	6.65419	6.63892	12.2364	12.4149	14.2947	0.383455	-1.38287	0.000150332	0.00511638	yes
ENSMUSG00000047517	Dmbt1	protein_coding;retained_intron;processed_transcript	39.6312	90.3749	92.0238	224.026	105.46	162.866	0.450958	-1.14894	0.000153754	0.00518958	yes
ENSMUSG00000070777	Ceacam20	protein_coding	18.7533	46.0227	50.0539	62.7498	75.5037	92.1868	0.498306	-1.0049	0.000153857	0.00518958	yes
ENSMUSG00000099519	Gm29253	lncRNA	0	0.001841	0.034791	1.12719	0.069057	2.99534	0.00873939	-6.83825	0.000154573	0.00520792	yes
ENSMUSG00000001855	Nup214	protein_coding;processed_transcript;retained_intron	0.591515	1.54068	1.2368	2.7926	1.98203	2.06014	0.49292	-1.02057	0.000156984	0.00524821	yes
ENSMUSG00000115302	Gm49394	protein_coding	0.786713	1.71612	1.56755	0.046185	0	0	88.132	6.46159	0.000165367	0.00548974	yes
ENSMUSG00000075600	Zc3h3	protein_coding;processed_transcript	2.78294	6.73831	6.31884	8.65357	12.3151	11.6317	0.485887	-1.04131	0.000169047	0.00558353	yes
ENSMUSG00000094051	Ighv1-36	IG_V_gene	0	1.03545	0.465539	4.78702	3.01353	3.42373	0.133727	-2.90264	0.000178414	0.00582922	yes
ENSMUSG00000029084	Cd38	protein_coding;retained_intron	3.91976	14.526	16.1851	19.9997	24.1558	29.7279	0.468724	-1.09319	0.000179449	0.00584408	yes
ENSMUSG00000000204	Slfn4	protein_coding	0.124222	0.859957	0.735019	1.18728	1.76628	2.54146	0.312865	-1.67639	0.000183121	0.00590639	yes
ENSMUSG00000033902	Mapkbp1	retained_intron;protein_coding	0.930556	2.74987	3.06045	3.70661	5.13167	5.12169	0.482872	-1.05029	0.000183599	0.00591354	yes
ENSMUSG00000103928	Gm37893	TEC	0.140395	0.512392	0.399536	1.18797	1.05454	1.04451	0.320146	-1.6432	0.000188363	0.00603042	yes
ENSMUSG00000088088	Rmrp	ribozyme	367.188	9.77359	0.46293	0.780047	1.446	2.16804	85.8937	6.42448	0.000201515	0.00634394	yes
ENSMUSG00000092618	Btnl6	unprocessed_pseudogene;protein_coding	21.415	75.0199	97.103	115.828	141.875	138.403	0.4886	-1.03327	0.000203414	0.00636396	yes
ENSMUSG00000020170	Frs2	protein_coding;processed_transcript	0.502503	1.40346	1.57754	2.94569	2.12723	1.95155	0.49591	-1.01185	0.000208456	0.00646813	yes
ENSMUSG00000069117	Rps18-ps6	protein_coding	2.79645	3.87533	2.61687	1.58796	1.181	1.28462	2.29147	1.19627	0.000212087	0.00654051	yes
ENSMUSG00000030527	Crtc3	protein_coding;retained_intron	0.31433	0.796122	0.651974	1.45665	1.2178	1.01692	0.477444	-1.0666	0.000217057	0.00666656	yes
ENSMUSG00000022272	Myo10	protein_coding;retained_intron;processed_transcript	1.29888	2.30835	2.43175	4.52619	3.57486	4.26658	0.488289	-1.03419	0.000218228	0.00668927	yes
ENSMUSG00000021767	Kat6b	protein_coding;retained_intron;processed_transcript	0.282964	0.395745	0.42148	1.10622	0.853992	0.785593	0.400679	-1.31948	0.000222812	0.00680872	yes
ENSMUSG00000020715	Ern1	protein_coding;processed_transcript	0.902271	2.29625	2.66779	5.78854	3.32841	3.38272	0.469317	-1.09136	0.000230551	0.0069801	yes
ENSMUSG00000103385	Gm37752	TEC	0.070001	0.079681	0.171105	0.294195	0.665315	0.875409	0.174824	-2.51603	0.00023073	0.0069801	yes
ENSMUSG00000040808	S100g	protein_coding	1.36314	2.92448	2.2695	0.273972	0.621786	0.883544	3.68522	1.88175	0.000232985	0.00702021	yes
ENSMUSG00000030866	Ern2	nonsense_mediated_decay;protein_coding	1.19529	2.72854	2.73269	7.6229	4.03979	4.12423	0.421648	-1.24589	0.000240026	0.00718224	yes
ENSMUSG00000029307	Dmp1	protein_coding	0.167714	0.573114	0.716451	0.959122	1.70682	2.15117	0.302521	-1.72489	0.000242176	0.0072394	yes
ENSMUSG00000027217	Tspan18	protein_coding;processed_transcript	0.176761	0.435819	0.426571	0.861489	0.744365	0.692753	0.452079	-1.14535	0.000247658	0.00735309	yes
ENSMUSG00000030020	Prickle2	protein_coding	0.195948	0.361017	0.301179	0.813715	0.67562	0.665525	0.398237	-1.3283	0.000247682	0.00735309	yes
ENSMUSG00000094664	Rpl35a-ps6	processed_pseudogene	12.5239	6.35908	10.1308	3.31865	4.84982	4.55555	2.28023	1.18918	0.000252936	0.00747236	yes
ENSMUSG00002075453	ENSMUSG00002075453	snoRNA	5.35082	0.201716	0.056884	0.073872	0.087749	0.070979	24.1162	4.59193	0.000263608	0.00771653	yes
ENSMUSG00000074934	Grem1	protein_coding	2.11522	4.18016	3.33094	6.71363	7.90439	5.96831	0.467607	-1.09663	0.000263656	0.00771653	yes
ENSMUSG00000047735	Samd9l	protein_coding	0.957685	3.52734	3.78162	4.86722	6.59386	5.57593	0.485216	-1.0433	0.000273522	0.00796296	yes
ENSMUSG00000092837	Rpph1	ribozyme	1115.69	28.9256	3.14358	3.22747	8.60123	7.27689	60.0746	5.90868	0.000275062	0.00799318	yes
ENSMUSG00000069272	H2ac8	protein_coding	3.29828	0.833881	0.544644	0.355374	0.388174	0.347616	4.28607	2.09965	0.000277451	0.00804716	yes
ENSMUSG00000024112	Cacna1h	protein_coding;retained_intron	0.750502	1.23032	1.38351	2.30548	2.34919	2.4764	0.471785	-1.0838	0.000280615	0.0081311	yes
ENSMUSG00000019326	Aoc3	protein_coding	0.904305	1.74756	1.71173	3.34665	2.66093	3.19817	0.474008	-1.07702	0.000282073	0.00815884	yes
ENSMUSG00000097908	4933404O12Rik	lncRNA	0.20723	0.671191	0.746489	1.2251	1.18097	1.62922	0.402675	-1.31231	0.000283264	0.00816871	yes
ENSMUSG00000020954	Strn3	retained_intron;protein_coding	0.962493	1.68707	2.33049	3.94686	3.23896	3.0281	0.487575	-1.0363	0.000285455	0.008212	yes
ENSMUSG00000051000	Fhip1a	protein_coding;retained_intron;nonsense_mediated_decay	0.64734	1.45513	1.64411	2.2148	2.92006	2.80749	0.471723	-1.08399	0.000287661	0.00825612	yes
ENSMUSG00000104339	C130089K02Rik	TEC	0.049051	0.00838	0.013468	0	0	0	236.33	7.88466	0.000288114	0.00826127	yes
ENSMUSG00000034312	Iqsec1	protein_coding;retained_intron;processed_transcript	0.272391	0.535615	0.49061	1.14433	0.80358	0.860153	0.46246	-1.1126	0.000292873	0.00837569	yes
ENSMUSG00000021756	Il6st	protein_coding	1.30781	2.1337	2.11658	4.87099	3.48298	3.73023	0.459947	-1.12046	0.00030033	0.00852525	yes
ENSMUSG00000019647	Sema6a	protein_coding;retained_intron	2.38966	4.87069	5.96111	7.03466	10.2686	9.80099	0.487801	-1.03564	0.000300423	0.00852525	yes
ENSMUSG00000067575	Rpl35a-ps3	processed_pseudogene	12.1721	6.29897	10.4303	3.22899	5.21529	4.46492	2.23882	1.16274	0.000303487	0.00857194	yes
ENSMUSG00000026829	Gbgt1	protein_coding;processed_transcript	0.372785	1.63266	1.38007	3.50089	2.88658	2.61451	0.376086	-1.41086	0.00030671	0.00864681	yes
ENSMUSG00000119670	Gm24305	snRNA	570.566	5.54386	0.210258	0.388106	2.56725	1.64683	125.228	6.96841	0.000309769	0.00872492	yes
ENSMUSG00000118864	Gm25679	snRNA	590.492	5.76143	0.202534	0.292773	2.61954	1.67755	129.951	7.02182	0.000310537	0.00873028	yes
ENSMUSG00000026069	Il1rl1	protein_coding	0.344143	1.19625	1.33425	1.78176	2.04976	2.62943	0.444926	-1.16836	0.000314313	0.00881184	yes
ENSMUSG00000028137	Celf3	protein_coding;retained_intron;processed_transcript	0.276627	0.636274	0.570319	1.16208	1.04035	1.17957	0.438563	-1.18914	0.000321179	0.00897105	yes
ENSMUSG00002074955	Snord3b4	snoRNA	5.80392	0.203596	0.056884	0	0.121628	0.123064	24.7838	4.63133	0.000325387	0.00902436	yes
ENSMUSG00000029475	Kdm2b	protein_coding;retained_intron;processed_transcript	0.231249	0.618671	0.632824	1.41829	0.979723	0.828315	0.459576	-1.12162	0.00032575	0.00902436	yes
ENSMUSG00000038151	Prdm1	protein_coding	0.588349	1.42548	1.6582	2.32865	2.38663	2.86393	0.484488	-1.04547	0.000325775	0.00902436	yes
ENSMUSG00002075931	ENSMUSG00002075931	snoRNA	5.57071	0.186847	0.085619	0	0.133708	0.10267	24.7196	4.62759	0.000329224	0.00907829	yes
ENSMUSG00000094526	Gm21451	unprocessed_pseudogene	0.498157	0.863252	0.918003	2.81307	1.70141	1.6709	0.368516	-1.4402	0.000337622	0.00927601	yes
ENSMUSG00000070047	Fat1	protein_coding;retained_intron;nonsense_mediated_decay	6.50307	11.431	12.5154	17.3693	22.5654	22.1092	0.490773	-1.02687	0.000338664	0.00929336	yes
ENSMUSG00000119662	Gm22988	snoRNA	65.3616	0.007554	0.000258	0.001851	0.000694	0.000221	23633.2	14.5285	0.00034835	0.00952744	yes
ENSMUSG00000050821	Fam131a	protein_coding	0.0991481	0.113908	0.12482	0.499065	0.801028	0.409928	0.197586	-2.33945	0.000351136	0.0095863	yes
ENSMUSG00000022508	Bcl6	protein_coding;retained_intron	0.520394	1.27891	1.31157	2.35593	2.97401	1.57557	0.45049	-1.15043	0.000352793	0.00959685	yes
ENSMUSG00000069274	H4c6	protein_coding	11.8688	0.542114	0.393616	0.026293	0.155186	0.160158	37.48	5.22805	0.000359709	0.00972372	yes
ENSMUSG00000053646	Plxnb1	protein_coding;retained_intron	0.140021	0.406805	0.345925	0.726125	0.638832	0.597587	0.454895	-1.13639	0.000360555	0.00973788	yes
ENSMUSG00000071793	2610005L07Rik	processed_transcript;transcribed_unprocessed_pseudogene	1.43857	1.98814	2.30387	5.06781	4.47214	3.84085	0.428268	-1.22341	0.00037008	0.00994182	yes
ENSMUSG00000074259	Gramd2	protein_coding;retained_intron	0.246473	0.548515	0.730188	1.08099	1.10355	1.63934	0.398856	-1.32606	0.000373571	0.00999122	yes
ENSMUSG00000096672	Ighv1-63	IG_V_gene	5.18559	7.50057	6.11636	2.4109	3.54966	0.482347	2.91833	1.54514	0.000375123	0.0100238	yes
ENSMUSG00000021559	Dapk1	protein_coding;retained_intron	0.228915	0.516224	0.506356	1.22163	0.803392	0.804685	0.442271	-1.177	0.000377808	0.0100867	yes
ENSMUSG00000096461	Igkv14-130	IG_V_gene	8.10747	5.91605	0.406085	0.169888	0	0	84.936	6.4083	0.000380604	0.0101524	yes
ENSMUSG00000020674	Pxdn	protein_coding;retained_intron;processed_transcript	0.482377	1.06378	0.975997	2.33508	1.42284	1.63572	0.467616	-1.0966	0.000383079	0.0102004	yes
ENSMUSG00000045767	B230219D22Rik	protein_coding	1.16863	3.11743	3.40187	7.55602	4.65768	4.05268	0.472626	-1.08123	0.000388152	0.0102991	yes
ENSMUSG00000016128	Stard13	protein_coding;retained_intron;processed_transcript	0.257186	0.636008	0.690636	1.42649	1.07269	0.89968	0.465988	-1.10163	0.000395759	0.0104527	yes
ENSMUSG00000035107	Dcbld2	retained_intron;protein_coding;processed_transcript	0.200492	0.344635	0.34254	0.743845	0.645187	0.772043	0.410753	-1.28366	0.00040199	0.0105643	yes
ENSMUSG00000118698	Gm25890	snRNA	81.0452	1.73174	0.17753	0.025702	0.486319	0.433511	87.7331	6.45505	0.000407424	0.0106608	yes
ENSMUSG00000043079	Synpo	processed_transcript;protein_coding	2.70585	8.20416	8.10748	8.98223	15.9055	15.2672	0.473604	-1.07825	0.000409721	0.0107026	yes
ENSMUSG00000015501	Hivep2	protein_coding;processed_transcript;retained_intron	0.3866	0.602221	0.730767	1.08227	1.47344	1.39998	0.434713	-1.20186	0.000410999	0.0107193	yes
ENSMUSG00000025531	Chm	protein_coding;processed_transcript	0.280231	0.69311	0.659163	1.50479	1.03672	1.04351	0.455368	-1.13489	0.000413398	0.0107689	yes
ENSMUSG00000102459	Gm38352	TEC	0.092624	0.077673	0.022292	0	0	0	641.963	9.32635	0.000413697	0.0107689	yes
ENSMUSG00000028228	Cpne3	protein_coding;retained_intron;processed_transcript	0.936313	1.97488	2.30799	4.69944	3.01529	2.96504	0.488699	-1.03298	0.000419003	0.0108696	yes
ENSMUSG00000115423	ENSMUSG00000115423	protein_coding	1.52203	0.491336	1.37302	0.272451	0.173797	0.435252	3.84162	1.94172	0.000429075	0.0110833	yes
ENSMUSG00000070667	Rpl31-ps10	processed_pseudogene	1.50592	1.38925	1.30244	0.466607	0.203065	0.215366	4.74287	2.24576	0.000430072	0.0110926	yes
ENSMUSG00000026409	Pfkfb2	nonsense_mediated_decay;protein_coding;retained_intron	0.644621	0.793355	1.21095	2.04968	2.26414	2.15195	0.409684	-1.28742	0.00043463	0.0111721	yes
ENSMUSG00000037410	Tbc1d2b	protein_coding;nonsense_mediated_decay;processed_transcript	0.6141	1.15169	1.17142	2.25619	1.78223	1.86398	0.49763	-1.00685	0.000438806	0.0112482	yes
ENSMUSG00000053581	Zfand2a	protein_coding;processed_transcript	0.855966	3.84107	4.48559	5.1187	8.61636	7.67389	0.428915	-1.22124	0.000446227	0.011419	yes
ENSMUSG00000042121	Ssh1	protein_coding;retained_intron	1.07662	2.03257	1.70833	2.84979	3.80663	4.36061	0.437279	-1.19338	0.000463008	0.0117588	yes
ENSMUSG00000112944	Gm48885	TEC	0.270698	0.022758	0.061294	0.002876	0.009408	0.023882	9.80894	3.2941	0.00046621	0.0118104	yes
ENSMUSG00002075551	ENSMUSG00002075551	miRNA	6384.98	209.035	17.2124	27.7664	55.2874	58.107	46.8347	5.54951	0.000468267	0.0118526	yes
ENSMUSG00000085941	Gm11201	lncRNA	0	0	0	0.220597	0.495213	0.529813	0.000240843	-12.0196	0.000472437	0.0119381	yes
ENSMUSG00000114279	H2bc14	protein_coding	1.66133	0.042623	0.134647	0	0	0.061402	29.9436	4.90418	0.000476529	0.0120214	yes
ENSMUSG00000039701	Usp53	protein_coding;retained_intron	0.164004	0.437451	0.449277	0.947924	0.614874	0.703686	0.463596	-1.10906	0.000479885	0.0120434	yes
ENSMUSG00000031530	Dusp4	protein_coding	0.287077	0.393349	0.516387	1.34933	1.16743	1.02405	0.338005	-1.56488	0.000483742	0.0121024	yes
ENSMUSG00000032578	Cish	protein_coding;processed_transcript	0.309301	1.00754	1.03565	1.68027	1.86181	1.33703	0.482155	-1.05243	0.000485526	0.0121169	yes
ENSMUSG00000027641	Rbl1	protein_coding;retained_intron	0.846665	1.69614	1.86788	3.86982	2.75769	2.44197	0.486322	-1.04002	0.000487831	0.0121644	yes
ENSMUSG00000101355	H3c10	protein_coding	4.58324	0.337907	0.186717	0.18406	0.349367	0.195552	7.00688	2.80877	0.000490032	0.0121991	yes
ENSMUSG00002075501	ENSMUSG00002075501	miRNA	1633.83	56.4496	6.05294	4.10703	12.8346	18.7085	47.583	5.57237	0.000495391	0.0122734	yes
ENSMUSG00000026675	Hsd17b7	protein_coding;processed_transcript	0.573132	1.54259	2.36124	3.14214	3.40261	2.88579	0.47473	-1.07482	0.000495685	0.0122734	yes
ENSMUSG00000108425	Gm44706	lncRNA	0	0.147213	0.149465	1.06328	0.933139	0.702392	0.109929	-3.18535	0.000507475	0.0124792	yes
ENSMUSG00000040010	Slc7a5	protein_coding;retained_intron;processed_transcript	0.617402	1.78639	1.79452	3.1889	2.41441	2.99843	0.488076	-1.03482	0.000511075	0.0125371	yes
ENSMUSG00000067229	Cyp2c66	protein_coding;nonsense_mediated_decay	1.50476	3.69535	2.80393	6.92265	5.19768	4.92052	0.469697	-1.0902	0.00051208	0.0125477	yes
ENSMUSG00002074846	Vaultrc5	misc_RNA	150.989	1.90262	0.115154	0.480782	0.715196	0.832038	75.4464	6.23738	0.000517752	0.0126086	yes
ENSMUSG00000003119	Cdk12	protein_coding;processed_transcript	0.685117	1.09456	1.19472	2.38867	2.0815	1.79637	0.474648	-1.07507	0.000519262	0.0126252	yes
ENSMUSG00002076161	Rn7sk	misc_RNA	1962.07	69.664	3.86898	6.60022	22.0492	12.933	48.9536	5.61334	0.000528395	0.012769	yes
ENSMUSG00000043336	Filip1l	protein_coding	1.4692	3.509	2.67451	6.9017	4.20209	4.92208	0.477523	-1.06636	0.000533627	0.0128812	yes
ENSMUSG00000118677	Rnu1b6	snRNA	79.5258	1.69728	0.17805	0.025541	0.483066	0.49258	81.3046	6.34526	0.000534369	0.0128888	yes
ENSMUSG00000092746	Rn7s6	misc_RNA	1913.85	41.4051	4.55269	6.61057	16.469	15.4323	50.8883	5.66926	0.000538362	0.0129541	yes
ENSMUSG00000058183	Mmel1	protein_coding;retained_intron	0.0688022	0.0140441	0.053357	0	0	0	454.011	8.82658	0.000547388	0.0131087	yes
ENSMUSG00000064387	Snora73a	snoRNA	4.64105	0.119438	0.035289	0.020257	0.050114	0.027083	49.2107	5.6209	0.000557838	0.0132852	yes
ENSMUSG00000062980	Cped1	protein_coding;processed_transcript;nonsense_mediated_decay;retained_intron	0.466362	0.952877	0.729408	2.08913	1.44637	1.33788	0.440895	-1.18149	0.000559125	0.0132965	yes
ENSMUSG00000035476	Tab3	protein_coding;processed_transcript	0.288045	1.09943	1.12487	1.65779	1.76656	1.78139	0.482611	-1.05107	0.000561466	0.0133184	yes
ENSMUSG00000020099	Unc5b	protein_coding;processed_transcript	3.0121	8.49271	10.008	10.6187	16.6917	16.059	0.496038	-1.01148	0.000570423	0.0134893	yes
ENSMUSG00000119895	Gm22513	snRNA	348	4.26678	0.902394	1.14795	2.06826	3.04682	56.3894	5.81735	0.000593332	0.013879	yes
ENSMUSG00000046733	Gprc5a	protein_coding	10.0802	26.3908	26.3131	30.0311	50.2011	47.8298	0.490263	-1.02837	0.000602593	0.0139899	yes
ENSMUSG00000051379	Flrt3	protein_coding;processed_transcript	0.880981	2.09938	2.49113	2.94133	4.67376	3.9499	0.473108	-1.07976	0.000602702	0.0139899	yes
ENSMUSG00000040511	Pvr	retained_intron;protein_coding	0.339488	1.08895	1.21576	1.6586	1.99493	1.7712	0.487435	-1.03672	0.000610361	0.0141027	yes
ENSMUSG00000117010	Gm49933	processed_pseudogene	0.619646	0.660611	0.695388	0	0	0	6585.48	12.6851	0.000619239	0.0142425	yes
ENSMUSG00000026014	Raph1	protein_coding;retained_intron	1.32872	2.11218	2.02045	3.46796	3.9971	4.79364	0.445508	-1.16648	0.000620874	0.0142584	yes
ENSMUSG00000035202	Lars2	protein_coding;retained_intron;nonsense_mediated_decay	795.936	42.5385	5.6301	6.02127	12.1649	10.5089	29.4164	4.87855	0.000626262	0.0143603	yes
ENSMUSG00000069273	H3c6	protein_coding	8.41639	0.26515	0.338645	0.095817	0.067452	0.193465	25.2855	4.66024	0.000631408	0.0144345	yes
ENSMUSG00002075524	ENSMUSG00002075524	miRNA	30219.3	1127.67	72.4225	128.587	348.271	264.354	42.3892	5.40562	0.00063549	0.014484	yes
ENSMUSG00000098912	1500004A13Rik	lncRNA;retained_intron	0.0955978	0.215414	0.161521	0.554162	0.363596	0.313307	0.38384	-1.38142	0.000655289	0.0147461	yes
ENSMUSG00000082633	Gm15779	processed_pseudogene	0.706742	0.317643	0.058928	0	0	0	3611.04	11.8182	0.000672407	0.0150307	yes
ENSMUSG00000062991	Nrg1	protein_coding;retained_intron;processed_transcript	0.151763	0.215571	0.25234	0.584552	0.431041	0.524375	0.402394	-1.31332	0.000687186	0.0152786	yes
ENSMUSG00000064032	Gm10143	lncRNA	1.80323	0.183932	0.359236	0.0554029	0	0.0212914	30.5942	4.93519	0.000696526	0.0154329	yes
ENSMUSG00000022623	Shank3	protein_coding;processed_transcript	0.234643	0.535361	0.417593	1.04183	0.76543	0.810139	0.453731	-1.14009	0.000702731	0.0155362	yes
ENSMUSG00000042719	Naa25	protein_coding;nonsense_mediated_decay;retained_intron	0.288066	0.90959	0.705018	2.03549	1.0915	1.2025	0.439468	-1.18617	0.00070471	0.0155471	yes
ENSMUSG00002076809	7SK	misc_RNA	384.93	10.2141	1.02019	1.8124	4.86734	2.5871	42.7508	5.41788	0.000710876	0.0156039	yes
ENSMUSG00000086914	Gm16124	lncRNA	0.492099	2.21731	1.85206	0.248566	0.217127	0.655371	4.06888	2.02463	0.000714975	0.0156466	yes
ENSMUSG00000120789	ENSMUSG00000120789	lncRNA	0.238224	0.155375	0.112453	2.08111	0.643622	1.4464	0.121322	-3.04308	0.000734841	0.015911	yes
ENSMUSG00000029361	Nos1	protein_coding;nonsense_mediated_decay;processed_transcript	0.0513503	0.170247	0.126015	0.201926	0.459429	0.428525	0.318946	-1.64862	0.000736553	0.0159183	yes
ENSMUSG00000071478	H2ac7	protein_coding	4.71787	0.630498	0.604302	0.667109	0.352037	0.456195	4.03477	2.01249	0.000737129	0.0159183	yes
ENSMUSG00000037110	Ralgapa2	protein_coding;retained_intron;nonsense_mediated_decay;processed_transcript	0.869521	1.52168	1.67285	2.37211	2.79128	3.26016	0.482463	-1.05151	0.000738	0.0159199	yes
ENSMUSG00000031150	Ccdc120	protein_coding;processed_transcript	1.11767	3.84224	4.6491	5.56467	8.09313	5.95946	0.489824	-1.02966	0.00074753	0.0160683	yes
ENSMUSG00000119668	Gm23472	snRNA	106.629	1.20607	0.159166	0.133442	0.409734	0.918016	73.9081	6.20766	0.000753924	0.0161826	yes
ENSMUSG00000119774	Gm26232	snRNA	48.7963	0.941556	0.070902	0.106832	0.351644	0.291277	66.4335	6.05384	0.00075509	0.0161961	yes
ENSMUSG00002075987	7SK	misc_RNA	383.268	9.67907	0.840958	1.50705	5.00399	2.31365	44.6235	5.47973	0.00075907	0.0162239	yes
ENSMUSG00000055452	Gm7353	processed_pseudogene	1.52769	2.70188	3.27643	4.75953	5.03827	7.32213	0.438436	-1.18956	0.000760166	0.0162359	yes
ENSMUSG00000119873	Gm24497	snRNA	107.738	1.30947	0.159166	0.133442	0.452392	0.922539	72.4004	6.17793	0.000774977	0.0164476	yes
ENSMUSG00000032086	Bace1	protein_coding;retained_intron;nonsense_mediated_decay	0.557755	0.919063	0.964636	1.97006	1.80819	1.48099	0.464221	-1.10712	0.000801239	0.0169336	yes
ENSMUSG00000038600	Atp6v0a4	protein_coding;retained_intron	0	0	0	0.0307937	0.0388893	0.0886238	0.00189505	-9.04355	0.00080601	0.0170225	yes
ENSMUSG00000041849	Card6	protein_coding	0.382209	0.691769	0.718422	1.47897	1.20304	1.17578	0.464618	-1.10588	0.000824001	0.0173419	yes
ENSMUSG00000040270	Bach2	protein_coding;processed_transcript	0.205168	0.396406	0.397454	0.638791	0.818292	0.798765	0.442861	-1.17507	0.000840172	0.0176114	yes
ENSMUSG00000065649	Snora74a	snoRNA	4.38538	0.01618	0.017218	0.052755	0.010882	0	69.4372	6.11764	0.000840302	0.0176114	yes
ENSMUSG00000119206	Gm22317	snRNA	321.37	4.03622	0.217982	0.184377	2.388	1.55659	78.8634	6.30128	0.000843099	0.0176408	yes
ENSMUSG00000021908	Ncoa4-ps	processed_pseudogene	1.03424	2.60538	3.97282	5.72595	5.35029	5.06096	0.471733	-1.08396	0.000844793	0.0176486	yes
ENSMUSG00000061991	H2ac10	protein_coding	9.71171	2.79071	2.49139	1.0126	1.91656	2.24131	2.89989	1.536	0.000855569	0.0178117	yes
ENSMUSG00000118866	Rn7s1	misc_RNA	5619.16	167.16	15.2323	20.6219	78.2045	45.9623	40.0691	5.32442	0.000855606	0.0178117	yes
ENSMUSG00000005611	Irag1	protein_coding;processed_transcript;retained_intron	1.30653	2.60224	2.1163	3.74901	4.25072	4.13811	0.496387	-1.01046	0.000858351	0.0178289	yes
ENSMUSG00000120918	ENSMUSG00000120918	lncRNA	0.221283	0.028529	0.026215	0	0	0	920.09	9.84563	0.000868749	0.0180201	yes
ENSMUSG00000057657	Rps18-ps3	processed_pseudogene	4.16056	3.69715	4.56748	1.43664	2.18856	2.24599	2.1163	1.08154	0.000870609	0.0180463	yes
ENSMUSG00000060678	H4c3	protein_coding	10.7355	0.772621	0.274761	0.211168	0.285547	0.152025	18.1628	4.18291	0.000872443	0.0180472	yes
ENSMUSG00000078684	5830417I10Rik	unprocessed_pseudogene	1.26436	2.67158	2.55082	5.66318	3.58735	3.72364	0.499974	-1.00007	0.000877412	0.0181074	yes
ENSMUSG00000085747	Slc13a2os	lncRNA	0.760815	1.34722	1.13699	3.10011	1.86199	3.57331	0.380184	-1.39523	0.000877751	0.0181074	yes
ENSMUSG00000086043	Gm12473	lncRNA	0	0.26634	0	1.69341	1.00671	1.40498	0.0648803	-3.94608	0.0008854	0.0182155	yes
ENSMUSG00000108815	Gm49388	nonsense_mediated_decay	1.23868	0	0.12508	0	0	0	4545.87	12.1503	0.000886019	0.0182158	yes
ENSMUSG00000103187	Gm37087	TEC	0.070157	0.062718	0.146126	0.230403	0.562634	0.796697	0.175502	-2.51044	0.000902295	0.0184526	yes
ENSMUSG00000041644	Slc5a12	protein_coding;retained_intron;processed_transcript	2.10803	3.16165	3.76416	7.60556	6.56959	5.14062	0.467692	-1.09637	0.000938436	0.0189963	yes
ENSMUSG00000118815	Gm22068	snRNA	130.866	1.51644	0.099122	0.064776	1.00968	0.673224	75.8042	6.24421	0.000941769	0.0190219	yes
ENSMUSG00000118841	Rn7s2	misc_RNA	5992.36	174.6	16.2991	21.6115	88.1583	48.7411	39.0084	5.28571	0.000949645	0.0191134	yes
ENSMUSG00000009739	Pou6f1	protein_coding;retained_intron;processed_transcript;nonsense_mediated_decay	0.157362	0.447179	0.376479	0.939723	0.746745	0.584854	0.431916	-1.21118	0.000975608	0.0194877	yes
ENSMUSG00000028469	Npr2	protein_coding;processed_transcript	0.442276	1.14423	0.949775	1.73233	1.74011	1.65379	0.494764	-1.01519	0.000986034	0.0196501	yes
ENSMUSG00000118751	Gm26444	snRNA	218.719	1.80407	0.29479	0.064776	1.91857	0.884159	77.0072	6.26692	0.000993421	0.0197521	yes
ENSMUSG00000115232	Gm49378	nonsense_mediated_decay	0	0.007119	0.031636	0.682688	0.058768	0.063041	0.048173	-4.37563	0.00100243	0.0198919	yes
ENSMUSG00002076650	ENSMUSG00002076650	snoRNA	5.2687	0.184625	0.085033	0.073872	0.206762	0.155155	12.7088	3.66776	0.00100625	0.0199546	yes
ENSMUSG00000121068	ENSMUSG00000121068	lncRNA	26.2413	24.7559	18.8347	10.5373	11.7885	9.55252	2.19058	1.13131	0.00101323	0.0200404	yes
ENSMUSG00000103793	Pcdhga6	protein_coding	0	0.027494	0.078242	0.403416	0.064963	0.42292	0.118631	-3.07544	0.00102185	0.0201845	yes
ENSMUSG00000119476	Rnu1a1	snRNA	130.51	1.65297	0.099444	0.064776	1.16094	0.673356	69.6458	6.12196	0.00103128	0.0203508	yes
ENSMUSG00000027219	Slc28a2	processed_transcript;protein_coding	5.68647	25.9693	33.4736	31.9581	57.4272	54.2946	0.453295	-1.14148	0.00103599	0.0204105	yes
ENSMUSG00000059033	Rpl18a-ps1	processed_pseudogene	1.16795	0.939853	1.01077	0.309873	0.287792	0.188274	3.96796	1.9884	0.00105479	0.0206864	yes
ENSMUSG00000016356	Col20a1	protein_coding;nonsense_mediated_decay	0.225635	0.974651	0.811448	1.29532	1.66082	1.48797	0.452675	-1.14345	0.00106659	0.0208638	yes
ENSMUSG00000043003	Rasef	protein_coding	0.434226	1.17785	1.68957	3.05659	2.35066	1.71972	0.46326	-1.11011	0.00107799	0.0210314	yes
ENSMUSG00000038886	Man2a2	retained_intron;protein_coding;nonsense_mediated_decay	0.500207	0.829113	0.784069	2.00483	1.32157	1.4031	0.446853	-1.16213	0.00108154	0.0210743	yes
ENSMUSG00000119427	Gm24830	snRNA	48.012	0.895151	0.070584	0.025547	0.424297	0.291602	66.0571	6.04564	0.00108227	0.0210751	yes
ENSMUSG00000013921	Clip3	protein_coding;retained_intron	0.266465	0.52959	0.391169	1.24105	1.03428	0.832799	0.381973	-1.38846	0.00108867	0.0211451	yes
ENSMUSG00000048154	Kmt2d	protein_coding;nonsense_mediated_decay	2.15403	2.87109	2.96622	5.9839	6.06288	5.88811	0.445575	-1.16626	0.00109761	0.0213037	yes
ENSMUSG00000027254	Map1a	protein_coding;processed_transcript	0.149871	0.341968	0.356739	0.524721	0.663687	0.606485	0.472773	-1.08078	0.00110322	0.0213562	yes
ENSMUSG00000027309	Dnaaf9	protein_coding;processed_transcript;retained_intron	0.54607	1.39835	1.21572	1.81479	1.94474	2.70534	0.488818	-1.03263	0.00110476	0.0213592	yes
ENSMUSG00000031673	Cdh11	retained_intron;protein_coding	0.214015	0.517874	0.489546	1.26088	0.806959	0.67849	0.444751	-1.16893	0.00113979	0.0218849	yes
ENSMUSG00000021373	Cap2	protein_coding;retained_intron;nonsense_mediated_decay	0.486296	1.57516	1.12601	2.05899	2.41221	2.11519	0.483948	-1.04707	0.00115329	0.0221159	yes
ENSMUSG00000001627	Ifrd1	protein_coding;retained_intron	4.31563	15.1547	14.9976	14.1976	36.0222	26.7634	0.447734	-1.15929	0.00116327	0.0222803	yes
ENSMUSG00000119520	Gm24265	snRNA	44.2838	1.45571	0.661797	0	0.447065	0.327735	59.8882	5.9042	0.00118783	0.0226347	yes
ENSMUSG00000113311	Gm47428	lncRNA	0.396646	3.23941	4.81764	11.7238	7.4257	6.31815	0.331939	-1.59101	0.00119503	0.0227432	yes
ENSMUSG00000032860	P2ry2	protein_coding;retained_intron	1.44841	4.81696	5.65705	5.84311	9.00589	10.3268	0.473567	-1.07836	0.00120817	0.0229067	yes
ENSMUSG00000063663	Brwd3	protein_coding;retained_intron	0.160121	0.39031	0.370168	0.750887	0.62684	0.506105	0.488685	-1.03302	0.00121073	0.0229409	yes
ENSMUSG00000037887	Dusp8	protein_coding	0.516796	1.51232	1.18164	1.78003	2.56747	2.50971	0.468233	-1.0947	0.00122428	0.0231252	yes
ENSMUSG00000036698	Ago2	protein_coding;processed_transcript	1.78281	2.82341	3.01271	4.7219	5.41526	5.24594	0.495279	-1.01369	0.0012448	0.0233312	yes
ENSMUSG00000044795	Cyb5d1	protein_coding;processed_transcript	0.5083	0.990043	1.03956	3.52988	1.83871	1.893	0.349497	-1.51665	0.00124728	0.0233312	yes
ENSMUSG00000110558	Gm45779	TEC	0.123422	0.046364	0	0	0	0.000322	527.286	9.04244	0.00126057	0.0235312	yes
ENSMUSG00000076543	Igkv4-74	IG_V_gene	1.24979	2.99072	1.75555	5.69952	5.66606	7.98367	0.309886	-1.69019	0.00126219	0.0235469	yes
ENSMUSG00000063415	Cyp26b1	protein_coding	0.137869	0.648728	0.620095	0.836792	1.14139	1.67206	0.385369	-1.37569	0.00126603	0.0235554	yes
ENSMUSG00000042686	Jph1	protein_coding;nonsense_mediated_decay	0	0.0261474	0.0235273	0.167727	0.121705	0.11985	0.12137	-3.04251	0.00126654	0.0235554	yes
ENSMUSG00000118936	Gm22614	snRNA	54.2784	0.944133	0.071652	0.434591	0.461304	0.230333	49.0968	5.61756	0.00128223	0.0237594	yes
ENSMUSG00000093955	Ighv1-34	IG_V_gene	24.6941	162.491	231.754	15.3043	46.9538	31.3937	4.47337	2.16136	0.00129564	0.0239344	yes
ENSMUSG00000081343	Gm16071	processed_pseudogene	0.108218	1.705	1.40141	3.3048	3.29725	4.00655	0.303021	-1.72251	0.00129799	0.0239409	yes
ENSMUSG00000038604	Ripor1	protein_coding	0.826394	1.66958	1.50952	3.14709	2.53608	2.36327	0.497797	-1.00637	0.00129915	0.0239409	yes
ENSMUSG00000095497	Igkv1-122	IG_V_gene	1.46865	16.4828	32.1584	0.172798	2.19279	1.67619	12.398	3.63203	0.00130946	0.0240721	yes
ENSMUSG00000082791	Gm4875	processed_pseudogene	0.456036	0.44807	0.583256	2.11591	1.66017	2.39907	0.240862	-2.05372	0.00132841	0.0243464	yes
ENSMUSG00000119776	Gm23849	snRNA	58.3512	1.23248	0.470307	0.70627	1.01083	0.248497	30.5526	4.93322	0.00144667	0.0259936	yes
ENSMUSG00000006576	Slc4a3	protein_coding;nonsense_mediated_decay;retained_intron	0.104113	0.297684	0.200904	0.443006	0.606174	0.458041	0.399876	-1.32238	0.00145428	0.0260683	yes
ENSMUSG00000039987	Phtf2	protein_coding;nonsense_mediated_decay;retained_intron	0.100704	0.256801	0.251457	0.507228	0.502433	0.435146	0.421483	-1.24645	0.00150256	0.0267506	yes
ENSMUSG00000096020	Ighv1-75	IG_V_gene	1.4809	50.9453	47.2377	6.3031	2.24756	1.71538	9.70812	3.27919	0.00150299	0.0267506	yes
ENSMUSG00000022139	Mbnl2	protein_coding;retained_intron;processed_transcript	1.03093	1.56379	1.83256	3.7809	2.5696	2.93637	0.476724	-1.06877	0.00155173	0.0274568	yes
ENSMUSG00000026107	Nabp1	nonsense_mediated_decay;retained_intron;protein_coding	0.148743	0.465366	0.674079	1.01862	0.822389	0.962545	0.459485	-1.12191	0.00156291	0.0275902	yes
ENSMUSG00000094164	Ighv2-3	IG_V_gene	0	0.803564	0.921175	6.16657	0.89767	133.239	0.012293	-6.34602	0.00156695	0.0276292	yes
ENSMUSG00000090307	1700071M16Rik	lncRNA	0	0	0	0.155454	0.0348664	0.0563187	0.00121635	-9.68323	0.00157386	0.0276986	yes
ENSMUSG00000080076	H2ac14	unprocessed_pseudogene	6.77577	1.00832	0.841836	0.90336	0.811931	0.718164	3.54472	1.82567	0.00157455	0.0276986	yes
ENSMUSG00000086478	Gm14102	lncRNA	0.446626	0	0.8795	0	0	0	4420.42	12.11	0.00158553	0.0278647	yes
ENSMUSG00000020826	Nos2	protein_coding;processed_transcript	7.84274	33.0261	39.0841	79.3733	33.257	61.5369	0.459059	-1.12325	0.00159083	0.0279037	yes
ENSMUSG00000016487	Ppfibp1	retained_intron;protein_coding;processed_transcript	0.29034	0.609205	0.587239	1.33795	0.814966	0.96079	0.477497	-1.06644	0.00160335	0.028066	yes
ENSMUSG00000095761	Ighv1-20	IG_V_gene	2.31254	29.5058	24.3848	4.20977	0.55728	2.9899	7.24553	2.85709	0.00161636	0.0282367	yes
ENSMUSG00000019997	Ccn2	protein_coding	0.478428	1.67011	1.2655	2.5859	2.13802	2.4612	0.475154	-1.07353	0.00165913	0.0287842	yes
ENSMUSG00000103065	Gm20236	TEC	0.470498	0.045054	0.036814	0.010961	0.035924	0.064115	4.97627	2.31506	0.00167017	0.0289426	yes
ENSMUSG00000095519	Ighv1-66	IG_V_gene	0	2.57259	0.425672	2.13804	101.384	52.036	0.0192743	-5.69718	0.00168087	0.0290188	yes
ENSMUSG00000118718	Gm24950	snRNA	58.2333	0.922397	0.08351	0.290246	0.902016	0.288746	39.9992	5.3219	0.00168633	0.0290564	yes
ENSMUSG00000025479	Cyp2e1	protein_coding;retained_intron	0.407393	1.99508	1.90318	6.06602	1.65576	4.7136	0.346242	-1.53015	0.00171924	0.0293553	yes
ENSMUSG00000034653	Ythdc2	protein_coding;nonsense_mediated_decay;retained_intron	0.171418	0.242444	0.365042	0.646545	0.717756	0.527512	0.411723	-1.28025	0.00172329	0.0294078	yes
ENSMUSG00000084041	Gm15312	processed_pseudogene	0.592624	2.06654	7.99601	0.956619	0.422891	0.681713	5.16935	2.36998	0.0017347	0.0295525	yes
ENSMUSG00000020886	Dlg4	protein_coding;retained_intron;nonsense_mediated_decay;processed_transcript	0.106674	0.262352	0.198211	0.396179	0.462279	0.390907	0.454021	-1.13917	0.00178219	0.0301574	yes
ENSMUSG00000103720	Gm37094	TEC	0.451872	0.04501	0.044073	0.010967	0.035947	0.064095	4.87307	2.28483	0.00178221	0.0301574	yes
ENSMUSG00000069266	H4c2	protein_coding	10.8997	0.719368	0.402188	0.366553	0.298642	0.145228	14.8333	3.89077	0.00179633	0.0303289	yes
ENSMUSG00000058773	H1f5	protein_coding	7.56957	0.215636	0.078991	0.059382	0.184975	0.037201	27.931	4.8038	0.00181714	0.0306289	yes
ENSMUSG00000071516	H2ac13	protein_coding	6.18433	0.584018	0.345951	0.568749	0.65553	0.480887	4.1722	2.06081	0.00186107	0.0311975	yes
ENSMUSG00000053182	Gm609	processed_transcript;protein_coding	0.451163	0.620352	0.822534	1.98695	1.29798	1.37369	0.406568	-1.29843	0.00186999	0.0312749	yes
ENSMUSG00000024883	Rin1	protein_coding;retained_intron;nonsense_mediated_decay;processed_transcript	0.192271	0.648336	0.72384	1.0396	1.18953	1.15486	0.46231	-1.11307	0.0018732	0.0312945	yes
ENSMUSG00000090608	Gm17200	lncRNA	0.603681	0.58307	0.641324	0.305666	0.355856	0.107785	2.37626	1.24869	0.00188251	0.0314327	yes
ENSMUSG00000095923	Ighv1-37	IG_V_gene	0.304281	4.19307	7.01366	0.463752	0.899976	1.02054	4.8279	2.2714	0.00191883	0.0319202	yes
ENSMUSG00000032041	Tirap	protein_coding	0.335516	0.934184	0.732376	1.87287	1.15765	1.3071	0.46156	-1.11541	0.00192863	0.0320331	yes
ENSMUSG00000064340	mt-Tl1	Mt_tRNA	20.8359	48.2498	48.5145	74.6975	80.8751	98.2976	0.46323	-1.1102	0.00198502	0.0326928	yes
ENSMUSG00000037390	Muc3	protein_coding;processed_transcript	72.0746	99.2199	104.901	145.565	254.54	253.579	0.422522	-1.2429	0.00201367	0.0330926	yes
ENSMUSG00000094491	Igkv1-133	IG_V_gene	14.0119	11.7363	2.57263	2.77403	0.727213	1.80602	5.33623	2.41582	0.00201639	0.0331012	yes
ENSMUSG00000085702	Mecomos	lncRNA	0.0601254	0.0165488	0.022287	0.00389983	0	0.00416286	12.274	3.61753	0.00202345	0.033181	yes
ENSMUSG00000024164	C3	protein_coding	4.29497	7.38534	4.86029	13.8474	10.5149	13.3724	0.438339	-1.18988	0.0020355	0.0332488	yes
ENSMUSG00000105981	2810428J06Rik	TEC	0.060048	0.043544	0.029522	0	0	0	443.713	8.79348	0.00203823	0.0332611	yes
ENSMUSG00000117546	ENSMUSG00000117546	TEC	0.103189	0.011278	0.014619	0	0	0	430.287	8.74915	0.00204345	0.0332812	yes
ENSMUSG00000102960	Gm37943	TEC	0.073543	0.027426	0.014988	0	0.003968	0	29.223	4.86903	0.00204349	0.0332812	yes
ENSMUSG00000051844	B230319C09Rik	lncRNA	0.211291	0.0532016	0.141506	0	0.0262085	0	15.4911	3.95337	0.00208104	0.0337599	yes
ENSMUSG00000076535	Igkv1-88	IG_V_gene	0.467915	8.5479	0.870709	0.541367	0.578667	0.584582	5.79985	2.53602	0.00209298	0.0338258	yes
ENSMUSG00000040711	Sh3pxd2b	protein_coding;retained_intron	0.20377	0.414985	0.408845	0.96345	0.717141	0.5582	0.458998	-1.12344	0.00211486	0.0341033	yes
ENSMUSG00000030043	Tacr1	protein_coding	0.171179	0.247598	0.262375	0.586512	0.538351	0.667373	0.380057	-1.39571	0.00211693	0.0341033	yes
ENSMUSG00000096844	Igkv6-14	IG_V_gene	1.85213	9.65525	1.27542	4.97182	67.2271	194.751	0.0478847	-4.38429	0.00213219	0.0342897	yes
ENSMUSG00000075029	4930558J22Rik	lncRNA	0.107799	0.03531	0.114811	0	0	0	859.733	9.74775	0.00216385	0.0346744	yes
ENSMUSG00000030671	Pde3b	protein_coding;retained_intron	0.256491	0.57157	0.534508	1.0259	0.763629	1.00576	0.487451	-1.03667	0.00219461	0.0350743	yes
ENSMUSG00000094502	Ighv1-69	IG_V_gene	2.63052	6.68094	5.54325	7.10212	21.1208	15.3766	0.340708	-1.55339	0.00222432	0.0354741	yes
ENSMUSG00000070424	Art5	protein_coding;processed_transcript	0.125644	0.10422	0	0	0	0	766.214	9.5816	0.00227868	0.0361123	yes
ENSMUSG00000033792	Atp7a	protein_coding;retained_intron	0.255809	0.141596	0.18344	0.857824	0.719267	0.761665	0.248356	-2.00952	0.00228259	0.0361385	yes
ENSMUSG00000093445	Lrch4	protein_coding;retained_intron;nonsense_mediated_decay	0.465881	1.39484	1.19078	1.1585	5.23846	2.62491	0.338233	-1.56391	0.00230361	0.0363603	yes
ENSMUSG00000044749	Abca6	protein_coding;processed_transcript	0	0	0	0.0615002	0.0220443	0.0384836	0.00245845	-8.66803	0.0023351	0.036756	yes
ENSMUSG00000108269	Gm18422	processed_transcript;transcribed_processed_pseudogene	0.102794	0.036064	0	0	0	0	462.858	8.85443	0.0023433	0.0368466	yes
ENSMUSG00000119892	Gm23971	snRNA	3.50692	0.081371	0.116162	0.08242	0	0.093837	21.0173	4.39351	0.0023599	0.0369729	yes
ENSMUSG00000109652	Gm45555	TEC	0.142726	0.016529	0	0	0	0	530.85	9.05216	0.00239422	0.0373557	yes
ENSMUSG00000069309	H2ac22	protein_coding	4.31449	0.480462	0.46921	0.47453	0.392565	0.436902	4.03695	2.01326	0.00240843	0.0375103	yes
ENSMUSG00000029778	Adcyap1r1	protein_coding	0.109625	0.261704	0.240253	0.552047	0.486764	0.413588	0.421084	-1.24782	0.00249931	0.038478	yes
ENSMUSG00000020635	Fkbp1b	protein_coding	0.582856	1.74693	1.05021	0.572475	0.576238	0.404803	2.17571	1.12148	0.0025018	0.038478	yes
ENSMUSG00000021250	Fos	protein_coding;processed_transcript	14.4462	35.7136	33.3737	42.1024	48.8504	77.1644	0.496877	-1.00904	0.00250804	0.0385544	yes
ENSMUSG00000050556	Kcnb1	protein_coding;processed_transcript	0.144967	0.309699	0.255809	0.470663	0.569579	0.502118	0.460642	-1.11828	0.00253713	0.0388603	yes
ENSMUSG00000025584	Pde8a	protein_coding;processed_transcript	0.337226	0.857567	0.83922	1.8325	1.23207	1.25866	0.470485	-1.08778	0.00258703	0.0394676	yes
ENSMUSG00000096780	Tmem181b-ps	processed_transcript;transcribed_unprocessed_pseudogene	0.707996	1.63594	1.73413	2.19238	3.36446	2.69258	0.494347	-1.0164	0.00260098	0.0396171	yes
ENSMUSG00000043154	Ppp2r3a	protein_coding;retained_intron	0.326936	0.606239	0.52707	0.977817	0.948797	1.0546	0.489816	-1.02969	0.00260208	0.0396171	yes
ENSMUSG00000089697	Gm15947	lncRNA	0.254695	0.798865	0.622474	1.4216	1.11942	1.41322	0.423858	-1.23835	0.00264808	0.040196	yes
ENSMUSG00000067455	H4c11	protein_coding	1.36929	0.100638	0.315419	0.202373	0.063104	0.06612	5.38409	2.4287	0.0026838	0.040548	yes
ENSMUSG00000044098	Rsbn1	protein_coding;nonsense_mediated_decay	0.138621	0.599185	0.485394	1.2537	0.732165	0.784322	0.441559	-1.17932	0.00269524	0.0406464	yes
ENSMUSG00000006567	Atp7b	protein_coding	0.168967	0.713728	0.671694	1.20415	1.12518	0.889841	0.482854	-1.05034	0.00270805	0.0407582	yes
ENSMUSG00000104315	Gm37906	TEC	0.112609	0.021043	0	0	0	0	445.507	8.7993	0.00273122	0.0409347	yes
ENSMUSG00002076348	7SK	misc_RNA	61.8976	1.02	0.281032	0	0	0.282541	223.68	7.80529	0.00274322	0.0410514	yes
ENSMUSG00000095134	Mid1-ps1	unprocessed_pseudogene	0.146836	0.771423	0.917459	2.82982	1.4124	1.49955	0.319713	-1.64515	0.00284822	0.0422991	yes
ENSMUSG00000104402	Gm38012	TEC	0.107388	0.03053	0	0	0	0	459.727	8.84463	0.00286963	0.0424934	yes
ENSMUSG00000117622	Gm20026	processed_pseudogene	0.661109	0.114371	0.214442	0	0	0	3299.74	11.6881	0.00291581	0.0430072	yes
ENSMUSG00000113811	Gm47882	lncRNA	0.472642	1.01236	0.794555	1.87655	2.02988	1.2652	0.44078	-1.18187	0.00292671	0.0431258	yes
ENSMUSG00000021223	Papln	protein_coding;retained_intron	0.23223	0.495637	0.466516	1.24316	0.721552	0.818243	0.429178	-1.22035	0.00295131	0.0434248	yes
ENSMUSG00000017167	Cntnap1	protein_coding;processed_transcript	0.1772	0.362457	0.325389	0.768971	0.686343	0.552328	0.430877	-1.21465	0.00297027	0.0435631	yes
ENSMUSG00000014444	Piezo1	protein_coding;retained_intron;nonsense_mediated_decay	0.492257	0.842365	0.780137	1.88989	1.26727	1.31969	0.472377	-1.08199	0.00298374	0.0437104	yes
ENSMUSG00000118837	Rnu2-10	snRNA	56.8368	1.02458	0.055811	0.381076	1.04353	0.217972	35.2599	5.13996	0.00301274	0.0440003	yes
ENSMUSG00000061482	H4c4	protein_coding	10.1037	0.640865	0.086636	0.024655	0.323874	0.169258	20.9182	4.38669	0.00305821	0.0444353	yes
ENSMUSG00000093452	Zfhx2os	lncRNA	0	0	0	0.0614494	0.027874	0.0492038	0.00216564	-8.85099	0.00313438	0.0452179	yes
ENSMUSG00000097239	Gm27029	protein_coding	0.166671	1.7534	0.37081	0.315317	0.111799	0.00447249	5.308	2.40817	0.0031488	0.0453373	yes
ENSMUSG00000110170	St6galnac2	protein_coding	1.02655	2.12015	2.38704	6.0093	3.25868	3.30273	0.440209	-1.18374	0.00316591	0.045562	yes
ENSMUSG00000024697	Gna14	protein_coding	0.072243	0.224143	0.234539	0.437342	0.573235	0.550156	0.340177	-1.55564	0.00319265	0.0458033	yes
ENSMUSG00000099517	H3c8	protein_coding	8.17469	0.829578	0.719906	0.35077	0.603177	0.231827	8.20069	3.03575	0.00322621	0.0461878	yes
ENSMUSG00000029716	Tfr2	protein_coding;retained_intron	0	0	0	0.0526066	0.0396082	0.0375004	0.00231276	-8.75617	0.00323652	0.0462916	yes
ENSMUSG00000069310	H3c3	protein_coding	7.45566	0.635588	0.464188	0.125278	0.470747	0.21047	10.6082	3.4071	0.00325086	0.0464308	yes
ENSMUSG00000113983	Gm47742	processed_pseudogene	0	0	0	0.521707	0.315124	0.621147	0.000205764	-12.2467	0.00327965	0.0467096	yes
ENSMUSG00000005505	Kbtbd4	protein_coding;processed_transcript	0.208721	0.905656	0.739934	1.5405	1.58646	1.08611	0.440132	-1.18399	0.00328883	0.0467961	yes
ENSMUSG00000020357	Flt4	protein_coding;processed_transcript	0.329269	0.704225	0.700284	1.66765	1.17401	0.845912	0.470167	-1.08875	0.00329811	0.0469061	yes
ENSMUSG00000111128	Gm49338	TEC	0.37859	1.41005	1.43069	2.57547	1.8922	2.67279	0.450857	-1.14926	0.00331156	0.0470383	yes
ENSMUSG00000044674	Fzd1	protein_coding	0.690294	1.61612	1.49366	3.55803	2.34639	1.91961	0.485692	-1.04189	0.00331985	0.0470383	yes
ENSMUSG00000113119	Gm48883	TEC	0.200874	0.014237	0	0	0	0	717.037	9.4859	0.00332601	0.0471034	yes
ENSMUSG00000036676	Tmtc3	protein_coding;retained_intron	0.154065	0.221317	0.377844	0.883208	0.480244	0.531111	0.397573	-1.33071	0.00336699	0.0475724	yes
ENSMUSG00000046844	Vat1l	protein_coding;processed_transcript;retained_intron	0.0581813	0.230204	0.1594	0.414008	0.382654	0.407482	0.37187	-1.42713	0.00341852	0.0480757	yes
ENSMUSG00000045613	Chrm2	protein_coding;processed_transcript	0.470968	0.747841	0.590029	1.22071	1.70217	1.39187	0.419222	-1.25421	0.00343058	0.0481555	yes
ENSMUSG00000114255	Gm10734	lncRNA	0.129953	0.78349	1.0655	2.51639	1.66684	1.63463	0.340149	-1.55576	0.00345122	0.0483527	yes
ENSMUSG00000051790	Nlgn2	protein_coding;retained_intron	0.532807	1.12514	0.822569	2.04154	1.51643	1.63235	0.477912	-1.06518	0.00347069	0.0485608	yes
ENSMUSG00000101964	Gm28693	processed_transcript;transcribed_processed_pseudogene	0.113219	0.020154	0.123484	0	0	0.018254	14.0713	3.81468	0.00348986	0.0487387	yes
ENSMUSG00000117255	Gm49864	lncRNA	0.213111	0.992292	0.852006	0.128795	0.381309	0.282926	2.59436	1.37538	0.00353225	0.0491716	yes
ENSMUSG00000082211	Defa27	protein_coding	0.265976	0	1.35716	0	0	0	5410.46	12.4015	0.00356681	0.0493929	yes
ENSMUSG00000083798	Gm14584	processed_pseudogene	2.57939	5.39752	6.06288	10.9316	8.15091	9.79752	0.486142	-1.04055	0.00358512	0.0495878	yes

## Sheet: Female significant
gene_id	gene_name	trans_type	FPKM.F_WT_c1	FPKM.F_WT_c2	FPKM.F_WT_c3	FPKM.F_KO_c1	FPKM.F_KO_c2	FPKM.F_KO_c3	fc	log2(fc)	pval	qval	significant
ENSMUSG00000038751	Ptk6	protein_coding	9.66721	6.66007	5.29062	0.131768	0.138692	0.156179	50.6702	5.66307	8.15065e-49	2.38423e-44	yes
ENSMUSG00000030680	Pagr1a	protein_coding	10.5203	12.1145	9.13134	0.94026	0.758423	0.628161	13.652	3.77104	1.24042e-32	1.81424e-28	yes
ENSMUSG00000024653	Scgb1a1	protein_coding	0	0	0	12.1152	11.3644	13.0533	8.21177e-06	-16.8939	1.73321e-18	1.69e-14	yes
ENSMUSG00000065947	mt-Nd4l	protein_coding	169.025	98.7373	127.782	766.483	1298.46	702.463	0.14293	-2.80662	4.68042e-16	3.42279e-12	yes
ENSMUSG00000067736	Gm10222	unprocessed_pseudogene	170.789	97.4732	127.366	744.86	1306.86	677.875	0.144941	-2.78647	4.2087e-15	2.46226e-11	yes
ENSMUSG00000022097	Sftpc	protein_coding;retained_intron	0	0	0	1.91209	1.94533	2.86031	4.46579e-05	-14.4507	1.18348e-13	5.76985e-10	yes
ENSMUSG00000032177	Pde4a	protein_coding;retained_intron	0.0717786	0.0566415	0.0613858	0.609099	0.585584	0.291445	0.127718	-2.96896	3.50903e-12	1.46638e-08	yes
ENSMUSG00000105053	Gm43064	nonsense_mediated_decay	0	14.0237	0	0	0	0	46745.6	15.5125	7.96432e-11	2.91215e-07	yes
ENSMUSG00000100131	Gm28439	unprocessed_pseudogene	285.267	158.266	247.428	841.93	1206.28	1642.83	0.1872	-2.41735	2.22545e-09	7.23321e-06	yes
ENSMUSG00000116207	Nnt	protein_coding	0	0	0	0	1.1539	0	0.000259987	-11.9093	6.21183e-09	1.81709e-05	yes
ENSMUSG00000116988	Gm49673	nonsense_mediated_decay	0	0	0	1.27272	0	0	0.000235716	-12.0507	9.67205e-09	2.57206e-05	yes
ENSMUSG00000103332	Pcdhga2	protein_coding	0	0	0	0.077171	0.271687	0.205658	0.000541012	-10.8521	1.19618e-08	2.91589e-05	yes
ENSMUSG00000079049	Serpinb1c	protein_coding	0	0	1.69851	0	0	0	5661.71	12.467	3.9522e-08	8.89306e-05	yes
ENSMUSG00000064356	mt-Atp8	protein_coding	888.981	286.807	790.19	2660.07	3638.85	4507.97	0.181919	-2.45863	5.94311e-08	0.000124177	yes
ENSMUSG00000027009	Itga4	protein_coding;processed_transcript	0.210886	0.140536	0.176284	0.696983	0.845466	0.415304	0.269546	-1.89139	8.52079e-08	0.000166167	yes
ENSMUSG00000117964	Gm36043	lncRNA	0	0	0	0.102782	0.154601	0.120107	0.000794723	-10.2973	1.0749e-07	0.000196519	yes
ENSMUSG00000095633	Igkv4-58	IG_V_gene	0.82612	0.067784	0.518159	18.5597	0.974532	19.3754	0.0362909	-4.78425	1.16016e-07	0.000199629	yes
ENSMUSG00000034936	Arl4d	protein_coding	21.2983	19.5454	20.6899	10.3335	8.15217	6.51311	2.46146	1.29952	1.34709e-07	0.000218917	yes
ENSMUSG00000095134	Mid1-ps1	unprocessed_pseudogene	0.248949	0.020569	0.214115	2.68476	2.21595	1.0485	0.0812936	-3.62071	1.73009e-07	0.000266361	yes
ENSMUSG00000036181	H1f2	protein_coding	70.5202	72.3568	72.7036	33.3408	31.3894	15.4597	2.68838	1.42674	3.05281e-07	0.000446505	yes
ENSMUSG00000021789	Sftpa1	protein_coding	0	0	0	0.198243	0.161444	0.173686	0.000562459	-10.796	4.22177e-07	0.000588073	yes
ENSMUSG00000026064	Ptp4a1	protein_coding;retained_intron	0.10511	0.0672885	0.117303	0.789813	1.21158	0.22742	0.12998	-2.94364	5.92322e-07	0.000787573	yes
ENSMUSG00002076161	Rn7sk	misc_RNA	4.15895	5.80697	2.94737	143.282	26.2361	7.92697	0.0727736	-3.78044	6.32993e-07	0.000805057	yes
ENSMUSG00000040721	Zfhx2	protein_coding;retained_intron	0.194159	0.252526	0.258982	0.69764	0.859487	0.5599	0.333329	-1.58498	8.80803e-07	0.00107355	yes
ENSMUSG00000025967	Eef1b2	protein_coding;nonsense_mediated_decay;processed_transcript	78.1405	134.266	101.654	44.6102	33.8198	31.858	2.84764	1.50977	1.20894e-06	0.00141456	yes
ENSMUSG00000098488	Pla2g4b	retained_intron	0.0112614	0.0237732	0.0130016	0.371678	0.352686	0.0603274	0.0612168	-4.02993	1.46869e-06	0.00165239	yes
ENSMUSG00000047517	Dmbt1	protein_coding;processed_transcript;retained_intron	64.5081	65.2109	39.8873	163.155	198.463	138.418	0.339189	-1.55984	1.60585e-06	0.00173721	yes
ENSMUSG00000079487	Med12	protein_coding;retained_intron;processed_transcript	1.40007	0.46332	0.955332	4.10371	5.82815	2.41521	0.228291	-2.13106	1.66286e-06	0.00173721	yes
ENSMUSG00000036138	Acaa1a	protein_coding;retained_intron;nonsense_mediated_decay	44.8633	55.713	58.4946	24.0001	21.5093	20.5319	2.40866	1.26823	2.03633e-06	0.00205403	yes
ENSMUSG00000040761	Spen	protein_coding;processed_transcript	0.882709	0.595551	0.871663	3.30521	4.70379	1.32067	0.251877	-1.98921	2.77944e-06	0.00271014	yes
ENSMUSG00000027513	Pck1	protein_coding;retained_intron;processed_transcript	66.749	28.8355	61.7558	19.7952	11.6782	3.71888	4.47088	2.16056	3.25852e-06	0.00307478	yes
ENSMUSG00000096449	Gm4076	processed_pseudogene	0.06103	0.080636	0.03607	0.709474	1.09253	0.667951	0.0719592	-3.79668	3.76e-06	0.00331769	yes
ENSMUSG00000076613	Ighg2b	IG_C_gene	3.55859	2.15513	2.20075	16.8082	23.714	3.74122	0.178804	-2.48355	3.84066e-06	0.00331769	yes
ENSMUSG00000049401	Ogfr	protein_coding;retained_intron	26.8715	39.2334	29.1033	15.6699	13.4025	9.25215	2.48426	1.31282	3.8562e-06	0.00331769	yes
ENSMUSG00000020330	Hmmr	protein_coding;processed_transcript	0.524248	0.368826	0.367353	1.73293	1.33362	0.864845	0.320605	-1.64113	4.39561e-06	0.00367372	yes
ENSMUSG00000076576	Igkv6-32	IG_V_gene	4.94283	5.9913	2.14796	34.4802	7.55153	72.9591	0.113766	-3.13586	4.79847e-06	0.00389902	yes
ENSMUSG00000064344	mt-Tm	Mt_tRNA	6.74481	2.58099	5.72751	17.6846	41.8445	35.8367	0.157848	-2.66339	5.49624e-06	0.0043453	yes
ENSMUSG00000046248	Krtap5-3	protein_coding	0	0	0	0.056655	0.46592	0.33462	0.000349979	-11.4804	6.12118e-06	0.00471202	yes
ENSMUSG00000021928	Ebpl	protein_coding;retained_intron	1.08927	1.43889	1.11238	0.428668	0.376378	0.471672	2.85149	1.51171	7.31097e-06	0.0054836	yes
ENSMUSG00000037851	Iars	protein_coding;retained_intron;nonsense_mediated_decay	2.84242	2.26368	2.509	7.42692	6.28882	4.33297	0.42192	-1.24496	7.80611e-06	0.00570861	yes
ENSMUSG00000029004	Kmt2e	protein_coding;nonsense_mediated_decay;retained_intron	0.975071	0.491386	0.692739	3.1322	5.09694	1.20261	0.228929	-2.12703	8.49132e-06	0.00605824	yes
ENSMUSG00000035299	Mid1	protein_coding;processed_transcript	0.681906	0.619212	0.416718	1.89815	2.13308	1.14055	0.332156	-1.59007	9.04092e-06	0.0061524	yes
ENSMUSG00000102742	Pcdhga11	protein_coding	0	0	0	0.042356	0.145022	0.066477	0.00118178	-9.72483	9.04393e-06	0.0061524	yes
ENSMUSG00000063049	Ing2	processed_transcript;protein_coding	4.17305	5.00299	4.22224	2.11962	2.1572	1.59796	2.28064	1.18944	1.38273e-05	0.00898046	yes
ENSMUSG00000054715	Zscan22	protein_coding	0.606205	0.454317	0.594599	1.62943	1.47777	1.83624	0.334812	-1.57858	1.39215e-05	0.00898046	yes
ENSMUSG00000026956	Uap1l1	protein_coding;processed_transcript	20.4539	20.3539	19.5298	7.79172	8.37999	8.94048	2.40272	1.26467	1.42714e-05	0.00898046	yes
ENSMUSG00000105456	Gm43745	TEC	0.0689	0.033336	0.058838	0.777318	2.56252	0.051099	0.0475013	-4.39589	1.48103e-05	0.00898046	yes
ENSMUSG00000076596	Igkv3-10	IG_V_gene	2.29734	2.45357	3.36305	27.5369	4.73248	14.6821	0.172816	-2.53269	1.4936e-05	0.00898046	yes
ENSMUSG00000002289	Angptl4	protein_coding;nonsense_mediated_decay;retained_intron;processed_transcript	17.5155	24.3873	20.1017	10.8442	8.60714	7.73336	2.28086	1.18958	1.50432e-05	0.00898046	yes
ENSMUSG00000096326	Ighv1-78	IG_V_gene	1.38247	0.90621	2.34994	65.5832	121.618	2.32174	0.0244752	-5.35253	1.61715e-05	0.00946099	yes
ENSMUSG00000025487	Psmd13	protein_coding;retained_intron	28.5128	36.1639	24.7636	15.4839	13.8549	7.38288	2.43563	1.28429	1.73818e-05	0.00996967	yes
ENSMUSG00000076547	Igkv4-70	IG_V_gene	0.904773	0.260874	0.865776	7.63974	16.5338	0.850359	0.0811794	-3.62274	1.81619e-05	0.0102168	yes
ENSMUSG00000064367	mt-Nd5	protein_coding	366.295	424.896	401.372	806.132	1316.16	2300.56	0.269637	-1.89091	2.55119e-05	0.0140807	yes
ENSMUSG00000010362	Rdm1	protein_coding;retained_intron;processed_transcript;nonsense_mediated_decay	7.76402	10.2412	8.77349	3.85058	2.60092	3.53447	2.68164	1.42311	2.6338e-05	0.0142674	yes
ENSMUSG00000046139	Patl1	protein_coding;nonsense_mediated_decay	1.92504	1.82982	2.04036	5.05307	5.08744	3.11867	0.437072	-1.19406	2.6876e-05	0.0142941	yes
ENSMUSG00000040061	Plcb2	protein_coding;retained_intron	0.393065	0.351609	0.383725	1.08086	1.00833	0.712836	0.402709	-1.31219	2.75033e-05	0.0143666	yes
ENSMUSG00000118841	Rn7s2	misc_RNA	19.3908	26.4192	13.0545	379.554	61.2324	30.8437	0.124811	-3.00219	2.83831e-05	0.014566	yes
ENSMUSG00000028433	Ubap2	protein_coding;processed_transcript	3.9074	3.1397	3.32085	9.12834	8.90037	5.42878	0.441989	-1.17792	2.97095e-05	0.0149838	yes
ENSMUSG00000118866	Rn7s1	misc_RNA	17.4433	24.9037	12.2911	404	55.6577	26.3404	0.112424	-3.15297	3.05232e-05	0.0151333	yes
ENSMUSG00000035735	Dagla	protein_coding;processed_transcript	0.608556	0.481886	0.743094	1.70167	1.49682	1.49609	0.390564	-1.35637	3.16336e-05	0.0154224	yes
ENSMUSG00000030798	Cd37	protein_coding;processed_transcript;nonsense_mediated_decay	2.03297	1.5552	1.38356	4.11906	4.92852	3.27007	0.403627	-1.30891	3.21928e-05	0.0154378	yes
ENSMUSG00000093769	H3c14	protein_coding	0.403466	0.462467	0.533555	1.32338	2.27956	1.33874	0.283201	-1.8201	3.32286e-05	0.0156775	yes
ENSMUSG00002076809	7SK	misc_RNA	0.656779	0.814958	1.04573	21.0795	4.53682	1.35161	0.0933505	-3.4212	3.42837e-05	0.0159185	yes
ENSMUSG00000091575	2010016I18Rik	retained_intron;lncRNA	1.18637	0.852078	0.719481	2.08653	3.38645	2.66049	0.339085	-1.56028	4.2222e-05	0.0192981	yes
ENSMUSG00002075524	ENSMUSG00002075524	miRNA	121.553	222.786	94.8264	3116.52	432.57	219.664	0.116528	-3.10125	4.31425e-05	0.0193878	yes
ENSMUSG00000052974	Cyp2f2	protein_coding	0.0580616	0	0	0.601785	0.340579	0.390272	0.043569	-4.52055	4.37439e-05	0.0193878	yes
ENSMUSG00000094985	Topaz1	protein_coding	0	0	0	0.0371487	0.0784303	0.0600849	0.00170781	-9.19364	4.85123e-05	0.0211803	yes
ENSMUSG00000021624	Cd180	protein_coding	0.161139	0.0502154	0.0912693	0.569561	0.667008	0.279016	0.199674	-2.32428	4.96026e-05	0.0213379	yes
ENSMUSG00000029516	Cit	protein_coding;processed_transcript;retained_intron	0.178603	0.175104	0.15236	0.514856	0.530133	0.280698	0.38174	-1.38934	5.16078e-05	0.0218195	yes
ENSMUSG00002075987	7SK	misc_RNA	1.07845	0.679954	1.12084	20.6293	5.48041	1.32546	0.104947	-3.25227	5.32791e-05	0.0218195	yes
ENSMUSG00000032051	Fdx1	protein_coding;nonsense_mediated_decay	4.36339	5.52689	5.20931	2.06372	2.14178	2.18237	2.36379	1.2411	5.54002e-05	0.0218195	yes
ENSMUSG00000076556	Igkv4-57	IG_V_gene	18.6651	18.9947	4.52586	80.0063	228.193	18.2984	0.129207	-2.95225	5.54387e-05	0.0218195	yes
ENSMUSG00000036676	Tmtc3	protein_coding;retained_intron	0.242042	0.235594	0.239834	0.622771	0.727976	0.463502	0.395464	-1.33838	5.5768e-05	0.0218195	yes
ENSMUSG00000118672	Muc4	protein_coding;processed_transcript	1.53789	0.703407	0.620651	3.66299	6.33585	1.63844	0.24593	-2.02368	5.63315e-05	0.0218195	yes
ENSMUSG00002075551	ENSMUSG00002075551	miRNA	14.8642	37.6893	14.0577	588.888	66.6266	35.1503	0.0964452	-3.37415	5.66896e-05	0.0218195	yes
ENSMUSG00000014444	Piezo1	protein_coding;retained_intron;nonsense_mediated_decay	0.402682	0.316387	0.454878	1.48093	1.39309	0.579495	0.339927	-1.5567	5.89117e-05	0.0218946	yes
ENSMUSG00000028378	Ptgr1	protein_coding	24.9423	37.9293	47.6996	17.814	11.5261	13.3716	2.58878	1.37227	5.92696e-05	0.0218946	yes
ENSMUSG00000034173	Zbed5	protein_coding;retained_intron	4.37218	6.01064	4.51007	1.78828	2.00736	2.12657	2.51475	1.33042	5.97304e-05	0.0218946	yes
ENSMUSG00000109933	Gm7600	processed_pseudogene	7.73244	9.07128	10.6963	3.27202	3.90213	3.60962	2.55013	1.35057	5.98786e-05	0.0218946	yes
ENSMUSG00000043336	Filip1l	protein_coding	2.47734	0.865316	1.97763	7.35722	6.45009	3.48337	0.307697	-1.70042	6.37446e-05	0.0230204	yes
ENSMUSG00000042474	Fcmr	processed_transcript;protein_coding	0.635237	0.0397404	0.127395	3.15488	3.80605	0.67143	0.105128	-3.24978	6.66886e-05	0.0235086	yes
ENSMUSG00000108298	Gm44226	lncRNA	0.119482	0	0	1.13568	1.50988	0.258767	0.0411394	-4.60334	6.67036e-05	0.0235086	yes
ENSMUSG00000027230	Creb3l1	protein_coding	4.75701	4.62197	6.18418	13.259	11.0562	16.4827	0.381469	-1.39036	6.92956e-05	0.024041	yes
ENSMUSG00000073481	Mtarc2	protein_coding;processed_transcript;retained_intron	50.6645	62.8452	51.5935	33.5833	20.5163	21.2219	2.19198	1.13223	6.98581e-05	0.024041	yes
ENSMUSG00000040829	Zmynd15	retained_intron;protein_coding	0.730665	0.56553	0.746702	1.78874	1.65241	1.35418	0.426018	-1.23101	7.45915e-05	0.0253715	yes
ENSMUSG00000046179	E2f8	protein_coding;retained_intron	0.926781	0.626453	0.685425	3.33074	2.32121	1.1068	0.331224	-1.59412	8.80724e-05	0.0296126	yes
ENSMUSG00000005686	Ampd3	protein_coding;retained_intron	0.937376	0.855637	1.04705	2.51512	3.11904	1.46433	0.400095	-1.32159	9.04052e-05	0.0300515	yes
ENSMUSG00000031391	L1cam	protein_coding;retained_intron;processed_transcript	2.24411	1.62288	2.06914	4.78319	5.00818	3.13158	0.459348	-1.12234	9.16908e-05	0.0301364	yes
ENSMUSG00000076594	Igkv6-13	IG_V_gene	1.97574	1.60049	1.51615	4.40791	4.58734	22.8272	0.160025	-2.64363	9.34827e-05	0.030384	yes
ENSMUSG00000082908	Gm13736	processed_pseudogene	23.1624	31.0068	15.3315	10.7741	7.42358	6.2756	2.83985	1.50582	9.48462e-05	0.0304884	yes
ENSMUSG00000095771	Igkv14-111	IG_V_gene	12.3966	6.35275	8.60338	15.6384	24.7434	122.508	0.167922	-2.57414	9.73888e-05	0.0308364	yes
ENSMUSG00000064363	mt-Nd4	protein_coding	731.055	425.079	678.958	1264.53	1607.29	4278.87	0.256632	-1.96223	9.96492e-05	0.03101	yes
ENSMUSG00000022204	Ngdn	protein_coding;retained_intron	17.6048	26.3761	18.6801	10.1024	9.94276	8.15881	2.22171	1.15167	0.000100974	0.0310916	yes
ENSMUSG00000020682	Mmp28	protein_coding;processed_transcript	0.423464	0.348086	0.473893	1.1139	1.94838	0.800154	0.32245	-1.63285	0.000110496	0.033669	yes
ENSMUSG00000064370	mt-Cytb	protein_coding	1573.56	963.251	1534.77	2715.56	3726.36	6615	0.311834	-1.68115	0.000114909	0.0342458	yes
ENSMUSG00000084168	Atp5l2-ps	processed_pseudogene	13.9749	24.8891	20.7565	7.69733	6.28914	7.39784	2.78805	1.47926	0.000115022	0.0342458	yes
ENSMUSG00000001517	Foxm1	protein_coding;retained_intron;processed_transcript	1.17935	1.04294	0.923474	3.66565	2.78416	1.5493	0.393263	-1.34643	0.000118078	0.0345401	yes
ENSMUSG00000004263	Atn1	protein_coding;processed_transcript	8.45703	6.98063	11.3806	17.9838	24.6321	24.237	0.401153	-1.31778	0.000119627	0.0346469	yes
ENSMUSG00000029375	Cxcl15	protein_coding	0	0	0	0.129846	0.121751	0.111994	0.000825103	-10.2431	0.000123033	0.0352839	yes
ENSMUSG00000019970	Sgk1	retained_intron;protein_coding;processed_transcript	68.0353	44.6653	44.5701	31.9078	23.0924	12.2668	2.33801	1.22528	0.000126839	0.0360223	yes
ENSMUSG00000031590	Frg1	protein_coding;processed_transcript	19.5724	26.1107	21.9594	12.941	10.8643	9.43348	2.03505	1.02507	0.000131887	0.0366961	yes
ENSMUSG00000032637	Atxn2l	protein_coding	17.9014	11.3985	15.7197	32.4592	35.0396	49.1883	0.385815	-1.37402	0.000133012	0.0366961	yes
ENSMUSG00000037033	Clca3b	protein_coding	32.2081	31.7085	26.4574	84.7824	60.0468	49.2058	0.465761	-1.10234	0.00013413	0.0366961	yes
ENSMUSG00000059252	Tpt1-ps5	processed_pseudogene	18.5299	16.3667	22.9506	10.644	9.67862	7.17866	2.10344	1.07275	0.000136851	0.0366961	yes
ENSMUSG00000025369	Smarcc2	protein_coding;retained_intron;processed_transcript	14.0287	8.37593	11.5694	24.2563	28.8803	22.4216	0.44964	-1.15316	0.000139061	0.0366961	yes
ENSMUSG00000115593	Gm4824	processed_pseudogene	1.69892	0.954447	0.741128	5.47392	4.61722	2.95261	0.260239	-1.94209	0.000141012	0.0366961	yes
ENSMUSG00000092202	Stk19-ps1	unprocessed_pseudogene	0.204717	0.840667	0.619216	0	0	0	5548.67	12.4379	0.000142004	0.0366961	yes
ENSMUSG00000006289	Osgep	protein_coding;nonsense_mediated_decay;retained_intron	4.11956	5.2484	4.33558	2.85366	2.03312	1.14235	2.27289	1.18453	0.000143984	0.0366961	yes
ENSMUSG00000048489	Depp1	protein_coding	1.25014	1.65136	2.04539	0.518298	0.27131	0.523145	3.76833	1.91393	0.000145144	0.0366961	yes
ENSMUSG00000029378	Areg	protein_coding	3.28103	5.78657	3.7203	1.33069	1.90752	1.29187	2.82288	1.49717	0.000145265	0.0366961	yes
ENSMUSG00000042520	Ubap2l	protein_coding;retained_intron	2.05007	1.35839	1.77175	4.10585	4.91944	2.6694	0.442953	-1.17477	0.000145476	0.0366961	yes
ENSMUSG00000033966	Cdkl4	protein_coding	0	0	0	0.0890612	0.0250966	0.138964	0.0011852	-9.72065	0.000145576	0.0366961	yes
ENSMUSG00000005540	Fcer2a	protein_coding;retained_intron	0.256655	0.0855513	0.0295165	1.52381	2.00062	0.138523	0.101482	-3.30071	0.000148904	0.0366961	yes
ENSMUSG00000042116	Vwa1	protein_coding	18.0153	15.2462	21.9102	7.72945	6.52893	8.85173	2.38734	1.2554	0.000152188	0.0366961	yes
ENSMUSG00000097124	A530020G20Rik	lncRNA	0.260247	0.15984	0.230184	0.780636	0.792131	0.456367	0.320467	-1.64175	0.000152595	0.0366961	yes
ENSMUSG00000092746	Rn7s6	misc_RNA	3.34089	7.49023	3.71262	99.6716	15.9842	5.39886	0.120142	-3.05719	0.000154576	0.0366961	yes
ENSMUSG00000038462	Uqcrfs1	protein_coding	84.4414	106.426	86.4794	49.9182	43.386	42.9485	2.03554	1.02541	0.000155002	0.0366961	yes
ENSMUSG00000089697	Gm15947	lncRNA	0.227404	0.106532	0.340822	1.42948	1.89132	0.33865	0.184388	-2.43919	0.000155247	0.0366961	yes
ENSMUSG00000024673	Ms4a1	protein_coding;retained_intron	0.149545	0.045024	0.0333787	0.54153	0.760388	0.153555	0.156614	-2.67471	0.00015633	0.0366961	yes
ENSMUSG00000064345	mt-Nd2	protein_coding	492.893	383.246	490.073	844.467	1145.48	3285.15	0.258992	-1.94902	0.000156941	0.0366961	yes
ENSMUSG00000032715	Trib3	protein_coding;retained_intron;processed_transcript	2.02248	2.80562	4.54691	1.04497	1.09742	1.08352	2.90616	1.53912	0.000157468	0.0366961	yes
ENSMUSG00000021278	Amn	retained_intron;protein_coding	132.509	157.202	155.228	45.7232	44.0213	72.4074	2.74396	1.45626	0.000158065	0.0366961	yes
ENSMUSG00000045573	Penk	protein_coding	2.05366	3.09822	2.83152	1.21329	1.21601	0.765082	2.4992	1.32147	0.000161286	0.0371492	yes
ENSMUSG00000037731	Themis2	protein_coding	0.97669	0.664375	0.761569	2.04428	2.34374	1.46746	0.410322	-1.28517	0.00016796	0.0383841	yes
ENSMUSG00000022952	Runx1	protein_coding;processed_transcript;retained_intron	0.267418	0.193445	0.204231	0.591709	0.490867	0.498505	0.420658	-1.24928	0.000173615	0.0393689	yes
ENSMUSG00000078440	Dohh	protein_coding;retained_intron	12.7767	17.8847	11.5746	7.29281	6.49064	5.62136	2.17658	1.12206	0.000176031	0.0396096	yes
ENSMUSG00000070493	Chchd2	protein_coding;retained_intron	72.7667	122.527	89.3195	31.221	26.9765	43.5906	2.79613	1.48343	0.000185208	0.0404746	yes
ENSMUSG00000094006	Igkv4-59	IG_V_gene	14.472	5.55982	4.6809	109.186	12.6893	25.8031	0.167341	-2.57913	0.000185447	0.0404746	yes
ENSMUSG00000079677	Fdx2	retained_intron;protein_coding	3.61896	12.3283	3.1466	1.9621	0.323003	1.21066	5.462	2.44943	0.000192182	0.0410805	yes
ENSMUSG00000027363	Usp8	protein_coding	3.73843	1.72321	2.97526	8.16824	10.3164	4.61523	0.365236	-1.4531	0.000192398	0.0410805	yes
ENSMUSG00000022389	Tef	protein_coding;retained_intron;processed_transcript	1.29742	1.60387	3.19429	0.979854	0.76712	0.371195	2.87776	1.52494	0.000200585	0.0425182	yes
ENSMUSG00000074261	Erich4	protein_coding	70.8483	93.5542	66.4288	43.2792	41.812	29.8899	2.00756	1.00544	0.000205734	0.0432958	yes
ENSMUSG00000042605	Atxn2	protein_coding;retained_intron;nonsense_mediated_decay;processed_transcript	0.791819	0.595368	0.689918	1.77941	2.09731	0.981946	0.427505	-1.22599	0.000207618	0.0433803	yes
ENSMUSG00000064340	mt-Tl1	Mt_tRNA	50.1767	22.4001	53.2619	95.9491	137.458	147.648	0.330238	-1.59842	0.000222466	0.0458382	yes
ENSMUSG00000097271	Gm9903	protein_coding	0	0	0	0.112877	0.306762	0.055077	0.000631957	-10.6279	0.000225593	0.0458382	yes
ENSMUSG00000061972	Olfr99	protein_coding	0.0219623	0.000676883	0.0254262	0.313558	0.150074	0.307754	0.0623104	-4.00438	0.000227084	0.0458382	yes
ENSMUSG00000028525	Pde4b	protein_coding;retained_intron;nonsense_mediated_decay	0.131486	0.153015	0.0491215	0.67951	0.577656	0.193534	0.229973	-2.12046	0.000228775	0.0458382	yes
ENSMUSG00000079550	Mpp4	protein_coding;processed_transcript;retained_intron	0.0569143	0.158319	0.332103	0.0442112	0.011862	0.0193958	7.25248	2.85847	0.000228783	0.0458382	yes
ENSMUSG00000020955	Ap4s1	protein_coding	8.94115	12.8352	8.83625	5.50139	3.85727	4.02093	2.28801	1.19409	0.000239094	0.0472952	yes
ENSMUSG00000090053	Pakap	protein_coding;retained_intron	0	0	0	0.0291876	0.0471455	0.112378	0.00158973	-9.297	0.00023929	0.0472952	yes
ENSMUSG00000039137	Whrn	protein_coding;retained_intron;processed_transcript	0.843796	0.60463	0.860576	2.05666	1.58933	1.39844	0.457732	-1.12742	0.000242999	0.0477061	yes
ENSMUSG00000028636	Ppcs	protein_coding;retained_intron	11.3124	16.0916	13.0714	8.44289	5.71616	4.9539	2.1177	1.0825	0.00025266	0.0492722	yes
ENSMUSG00000064030	Pym1	protein_coding	16.392	20.807	16.4335	11.4271	8.86094	6.41708	2.00833	1.00599	0.000254615	0.0493245	yes

## Sheet: Male GSEA
NAME	SIZE	ES	NES	NOM p-val	FDR q-val
CYTOPLASMIC_TRANSLATION	84	0.874435	3.62605	0	0
CYTOSOLIC_RIBOSOME	82	0.860847	3.57784	0	0
CYTOSOLIC_LARGE_RIBOSOMAL_SUBUNIT	64	0.859153	3.32061	0	0
PROTEIN_LOCALIZATION_TO_CENP_A_CONTAINING_CHROMATIN	29	0.936635	3.25605	0	0
STRUCTURAL_CONSTITUENT_OF_CHROMATIN	97	0.742253	3.24524	0	0
CENP_A_CONTAINING_NUCLEOSOME	27	0.933686	3.16895	0	0
CYTOSOLIC_SMALL_RIBOSOMAL_SUBUNIT	45	0.798492	3.04529	0	0
MEMBRANE_DISRUPTION_IN_ANOTHER_ORGANISM	24	0.904318	3.03455	0	0
INNATE_IMMUNE_RESPONSE_IN_MUCOSA	40	0.749776	2.8763	0	0
DNA_REPLICATION_DEPENDENT_CHROMATIN_ASSEMBLY	25	0.82757	2.80638	0	0
SMALL_RIBOSOMAL_SUBUNIT	25	0.830379	2.70831	0	0
NEGATIVE_REGULATION_OF_MEGAKARYOCYTE_DIFFERENTIATION	17	0.803424	2.47583	0	3.89933e-05
KILLING_OF_CELLS_OF_ANOTHER_ORGANISM	60	0.6724	2.59843	0	4.22427e-05
ANTIBACTERIAL_HUMORAL_RESPONSE	60	0.568279	2.38426	0	6.65805e-05
MRNA_BRANCH_SITE_RECOGNITION	22	0.706513	2.39149	0	7.10192e-05
NUCLEOSOME	125	0.48561	2.42411	0	7.6092e-05
MITOCHONDRIAL_RIBOSOME	20	0.705163	2.32214	0	0.000190166
LARGE_RIBOSOMAL_SUBUNIT	21	0.709128	2.31238	0	0.000211765
RIBOSOMAL_SMALL_SUBUNIT_ASSEMBLY	15	0.765175	2.28817	0	0.000253275
MITOCHONDRIAL_TRANSLATION	90	0.48168	2.25433	0	0.000325178
POLYSOMAL_RIBOSOME	35	0.647922	2.22375	0	0.000494175
ANTIMICROBIAL_HUMORAL_IMMUNE_RESPONSE_MEDIATED_BY_ANTIMICROBIAL_PEPTIDE	96	0.514612	2.17869	0	0.000915685
PRE_MRNA_5'_SPLICE_SITE_BINDING	60	0.548972	2.1547	0	0.00104107
PRE_MRNA_BRANCH_POINT_BINDING	23	0.639821	2.10906	0	0.00171669
PLATELET_DERIVED_GROWTH_FACTOR_RECEPTOR_SIGNALING_PATHWAY	37	-0.741047	-1.83919	0	0.0017942
CELL_CELL_JUNCTION_ORGANIZATION	26	-0.764298	-1.83718	0	0.00181483
SEMAPHORIN_PLEXIN_SIGNALING_PATHWAY_INVOLVED_IN_AXON_GUIDANCE	15	-0.824464	-1.79622	0	0.00468968
RIBOSOMAL_LARGE_SUBUNIT_ASSEMBLY	22	0.642373	1.97917	0	0.00592901
TRANSFORMING_GROWTH_FACTOR_BETA_RECEPTOR_SIGNALING_PATHWAY	91	-0.666787	-1.7743	0	0.00621138
BASEMENT_MEMBRANE	110	-0.660742	-1.77637	0	0.00621431
CARTILAGE_DEVELOPMENT	80	-0.672252	-1.78188	0	0.00622085
HIPPO_SIGNALING	19	-0.788894	-1.77197	0	0.00626355
BETA_CATENIN_BINDING	93	-0.66938	-1.77706	0	0.00647412
POSITIVE_REGULATION_OF_VASCULAR_ASSOCIATED_SMOOTH_MUSCLE_CELL_MIGRATION	18	-0.785668	-1.7596	0	0.00728407
PROTEASOME_CORE_COMPLEX	19	0.606515	1.94585	0	0.00744516
PEPTIDYL_TYROSINE_DEPHOSPHORYLATION	28	-0.721902	-1.73267	0.0010929	0.0078164
BICELLULAR_TIGHT_JUNCTION	121	-0.639737	-1.73052	0	0.00786747
VASCULOGENESIS	65	-0.665445	-1.73443	0	0.00789751
PROTEIN_TYROSINE_PHOSPHATASE_ACTIVITY	92	-0.655774	-1.75528	0	0.0079134
MITOCHONDRIAL_LARGE_RIBOSOMAL_SUBUNIT	61	0.475405	1.93233	0	0.00801341
CARDIAC_MUSCLE_CELL_PROLIFERATION	28	-0.722641	-1.75143	0	0.0080274
CELLULAR_RESPONSE_TO_FOLLICLE_STIMULATING_HORMONE_STIMULUS	16	-0.785349	-1.7459	0	0.008089
ACTIN_FILAMENT_BASED_MOVEMENT	15	-0.807935	-1.73052	0	0.00809225
HEART_MORPHOGENESIS	58	-0.669856	-1.73481	0	0.0081121
EXTRACELLULAR_MATRIX_STRUCTURAL_CONSTITUENT	105	-0.642603	-1.72809	0	0.00815364
U4_SNRNP	22	0.626063	1.92254	0	0.00820597
NUCLEAR_RECEPTOR_BINDING	45	-0.688088	-1.74707	0	0.0082076
ATP_DEPENDENT_CHROMATIN_REMODELER_ACTIVITY	35	-0.702483	-1.75253	0	0.00825199
POSITIVE_REGULATION_OF_ANGIOGENESIS	154	-0.635386	-1.7355	0	0.0082747
CGMP_BINDING	15	-0.801161	-1.74241	0.00114155	0.00828336
FOCAL_ADHESION	188	-0.633793	-1.73885	0	0.00842006
ACTIN_CYTOSKELETON_ORGANIZATION	181	-0.630736	-1.73639	0	0.00844816
TISSUE_DEVELOPMENT	43	-0.691952	-1.7399	0	0.00850059
NUCLEAR_RETINOIC_ACID_RECEPTOR_BINDING	20	-0.75752	-1.7479	0	0.00854958
POSITIVE_REGULATION_OF_PEPTIDYL_TYROSINE_PHOSPHORYLATION	102	-0.644562	-1.72321	0	0.00870858
GUANYL_NUCLEOTIDE_EXCHANGE_FACTOR_ACTIVITY	206	-0.625978	-1.72372	0	0.00885709
ANIMAL_ORGAN_DEVELOPMENT	49	-0.670553	-1.72093	0	0.00897792
POSITIVE_REGULATION_OF_BLOOD_VESSEL_ENDOTHELIAL_CELL_MIGRATION	42	-0.677994	-1.69922	0	0.00979469
LAMELLIPODIUM	191	-0.62281	-1.70688	0	0.00990629
DELAYED_RECTIFIER_POTASSIUM_CHANNEL_ACTIVITY	28	-0.705158	-1.69931	0	0.00995132
NUCLEAR_RECEPTOR_COACTIVATOR_ACTIVITY	52	-0.66027	-1.7011	0	0.00995881
EMBRYONIC_PLACENTA_DEVELOPMENT	27	-0.721211	-1.70927	0	0.00999427
LOCOMOTORY_EXPLORATION_BEHAVIOR	19	-0.751722	-1.69995	0	0.0100016
NEUROMUSCULAR_JUNCTION_DEVELOPMENT	39	-0.688221	-1.70742	0	0.0100054
REGULATION_OF_GTPASE_ACTIVITY	89	-0.647761	-1.71025	0	0.0100113
PROTEIN_KINASE_A_REGULATORY_SUBUNIT_BINDING	23	-0.731634	-1.70185	0	0.0100114
CIS_REGULATORY_REGION_SEQUENCE_SPECIFIC_DNA_BINDING	81	-0.63822	-1.70285	0	0.0100263
POSITIVE_REGULATION_OF_MIRNA_TRANSCRIPTION	51	-0.670076	-1.70791	0	0.0100656
CARDIAC_MUSCLE_CELL_DIFFERENTIATION	35	-0.698913	-1.71512	0	0.0100862
REGULATION_OF_HEART_RATE_BY_CARDIAC_CONDUCTION	39	-0.697446	-1.71066	0	0.0101454
INSULIN_RECEPTOR_BINDING	24	-0.72317	-1.70294	0	0.0102229
SH3_DOMAIN_BINDING	124	-0.628327	-1.70386	0	0.0102632
BILE_ACID_AND_BILE_SALT_TRANSPORT	28	-0.717562	-1.71322	0	0.0103109
TRANSCRIPTION_COACTIVATOR_BINDING	48	-0.680231	-1.71092	0	0.0103338
AXONOGENESIS	107	-0.634277	-1.69564	0	0.0105279
HEART_LOOPING	54	-0.654654	-1.68831	0	0.0109156
ENDOTHELIAL_CELL_MIGRATION	38	-0.677833	-1.68965	0	0.0109196
CYTOSKELETAL_PROTEIN_BINDING	76	-0.641624	-1.69193	0	0.0109524
SEMAPHORIN_PLEXIN_SIGNALING_PATHWAY	38	-0.680157	-1.69355	0	0.0109582
SYNAPSE_ASSEMBLY	56	-0.649963	-1.68754	0	0.010983
CELL_MORPHOGENESIS	88	-0.629846	-1.68881	0	0.0109886
WOUND_HEALING	99	-0.628293	-1.68993	0	0.0110764
AXON_GUIDANCE	171	-0.61843	-1.6921	0	0.0111178
CATENIN_COMPLEX	29	-0.700728	-1.69027	0	0.011123
MRNA_5'_SPLICE_SITE_RECOGNITION	64	0.497567	1.87607	0	0.0112167
POSITIVE_REGULATION_OF_PROTEIN_KINASE_B_SIGNALING	113	-0.625538	-1.68586	0	0.011335
INTERCALATED_DISC	58	-0.640386	-1.67986	0	0.0117075
GTPASE_ACTIVATOR_ACTIVITY	229	-0.608326	-1.68358	0	0.0117222
PHOSPHATIDYLINOSITOL_MEDIATED_SIGNALING	41	-0.66862	-1.6817	0	0.0117619
MITOCHONDRIAL_SMALL_RIBOSOMAL_SUBUNIT	32	0.530565	1.86654	0	0.011823
DIGESTIVE_TRACT_DEVELOPMENT	29	-0.694884	-1.67992	0	0.0118538
RAC_PROTEIN_SIGNAL_TRANSDUCTION	26	-0.717338	-1.68256	0	0.0118928
ADHERENS_JUNCTION	151	-0.617096	-1.68171	0	0.0119276
POSITIVE_REGULATION_OF_CELL_MIGRATION_INVOLVED_IN_SPROUTING_ANGIOGENESIS	19	-0.737041	-1.67792	0	0.012045
ANIMAL_ORGAN_MORPHOGENESIS	139	-0.616454	-1.67669	0	0.0121157
EPIDERMAL_GROWTH_FACTOR_RECEPTOR_SIGNALING_PATHWAY	41	-0.67163	-1.67571	0	0.0121978
DENDRITE_MORPHOGENESIS	46	-0.661731	-1.67385	0.00103199	0.0123697
PEPTIDE_HORMONE_BINDING	37	-0.674558	-1.67422	0	0.0123701
T_TUBULE	61	-0.64394	-1.67216	0	0.0123801
NEGATIVE_CHEMOTAXIS	39	-0.670421	-1.67149	0	0.0124038
POSITIVE_REGULATION_OF_AXONOGENESIS	37	-0.684396	-1.67075	0.00105042	0.0124639
CELL_LEADING_EDGE	73	-0.632393	-1.67244	0	0.0124821
SUBSTRATE_ADHESION_DEPENDENT_CELL_SPREADING	57	-0.644832	-1.67275	0	0.0125868
U1_SNRNP	68	0.46196	1.84174	0	0.0129106
TRANSFORMING_GROWTH_FACTOR_BETA_BINDING	25	-0.710755	-1.65402	0	0.0129399
NEURON_PROJECTION_MORPHOGENESIS	78	-0.630827	-1.6686	0	0.0129576
CELL_MATRIX_ADHESION	90	-0.619072	-1.65321	0	0.0129881
BASOLATERAL_PLASMA_MEMBRANE	240	-0.60101	-1.65403	0	0.0130545
SMAD_BINDING	57	-0.633656	-1.65549	0	0.0130936
EPITHELIAL_TO_MESENCHYMAL_TRANSITION	43	-0.660269	-1.65418	0	0.0131343
FACE_MORPHOGENESIS	32	-0.678506	-1.65459	0	0.0131509
NEUROPEPTIDE_HORMONE_ACTIVITY	24	0.544991	1.84268	0	0.0131831
CELLULAR_RESPONSE_TO_VIRUS	48	-0.652844	-1.65568	0	0.0131855
COPII_VESICLE_COAT	15	-0.763678	-1.66507	0	0.0131971
ADHERENS_JUNCTION_ORGANIZATION	25	-0.711084	-1.66387	0.00108578	0.0132116
INTRACELLULAR_SIGNAL_TRANSDUCTION	373	-0.592299	-1.65646	0	0.0132206
CENTROSOME_LOCALIZATION	20	-0.720071	-1.65593	0.00335196	0.0132314
3',5'_CYCLIC_NUCLEOTIDE_PHOSPHODIESTERASE_ACTIVITY	24	-0.707794	-1.65909	0.00108108	0.0132343
CELL_MIGRATION	277	-0.60103	-1.66217	0	0.0132372
TRANSCRIPTION_COREGULATOR_BINDING	46	-0.655132	-1.6596	0	0.0132534
POSITIVE_REGULATION_OF_MAPK_CASCADE	178	-0.607921	-1.65669	0	0.0132679
MAPK_CASCADE	122	-0.613278	-1.6654	0	0.0132867
LACTATION	39	-0.669625	-1.66678	0.00103093	0.0133087
POSITIVE_REGULATION_OF_STRESS_ACTIVATED_MAPK_CASCADE	24	-0.71496	-1.66237	0.00109409	0.0133117
NEGATIVE_REGULATION_OF_BMP_SIGNALING_PATHWAY	52	-0.650578	-1.66627	0	0.0133204
NEGATIVE_REGULATION_OF_CELL_ADHESION	51	-0.650324	-1.66398	0	0.0133218
POSITIVE_REGULATION_OF_SMOOTH_MUSCLE_CELL_PROLIFERATION	78	-0.630195	-1.6627	0	0.0133226
BLOOD_VESSEL_DEVELOPMENT	65	-0.642442	-1.66571	0	0.0133323
CADHERIN_BINDING	62	-0.639622	-1.65976	0	0.013345
ATPASE_COUPLED_INTRAMEMBRANE_LIPID_TRANSPORTER_ACTIVITY	21	-0.719663	-1.65097	0.00107643	0.0133714
HISTONE_ACETYLTRANSFERASE_ACTIVITY	29	-0.69204	-1.65669	0	0.0133942
POSITIVE_REGULATION_OF_VASCULAR_PERMEABILITY	15	-0.756928	-1.65754	0.00115075	0.0133954
POSITIVE_REGULATION_OF_PATHWAY_RESTRICTED_SMAD_PROTEIN_PHOSPHORYLATION	46	-0.659692	-1.65123	0	0.0134249
TRANSMEMBRANE_RECEPTOR_PROTEIN_TYROSINE_KINASE_ACTIVITY	50	-0.64869	-1.6669	0	0.0134396
BONE_REMODELING	16	-0.747171	-1.65985	0.00340136	0.013459
EMBRYONIC_LIMB_MORPHOGENESIS	42	-0.658116	-1.66055	0	0.0134925
VOLTAGE_GATED_CALCIUM_CHANNEL_ACTIVITY	35	-0.678748	-1.65678	0.00105374	0.0134934
POTASSIUM_ION_EXPORT_ACROSS_PLASMA_MEMBRANE	16	-0.755036	-1.65987	0.00115741	0.0135963
EPITHELIAL_CELL_PROLIFERATION	78	-0.618283	-1.6483	0	0.0136648
POSITIVE_REGULATION_OF_CREB_TRANSCRIPTION_FACTOR_ACTIVITY	17	-0.737244	-1.6473	0.0022805	0.0136682
HMG_BOX_DOMAIN_BINDING	20	-0.719584	-1.64769	0	0.0136959
ATPASE_COUPLED_CATION_TRANSMEMBRANE_TRANSPORTER_ACTIVITY	18	-0.732958	-1.64845	0.00112233	0.0137014
INTEGRIN_COMPLEX	28	-0.69133	-1.6486	0.00107759	0.0137643
POSITIVE_REGULATION_OF_CALCIUM_ION_TRANSPORT	29	-0.681991	-1.64927	0	0.0137802
ACTIVATION_OF_GTPASE_ACTIVITY	97	-0.616711	-1.64568	0	0.0138344
CELL_CELL_JUNCTION	219	-0.597985	-1.6462	0	0.0138383
LUNG_ALVEOLUS_DEVELOPMENT	48	-0.644719	-1.64524	0.00104493	0.0138386
GLOMERULAR_FILTRATION	16	-0.742016	-1.64383	0.00223714	0.0138476
INTEGRIN_MEDIATED_SIGNALING_PATHWAY	89	-0.617182	-1.64862	0	0.0138628
SARCOLEMMA	137	-0.604755	-1.6428	0	0.0138705
REGULATION_OF_VIRAL_ENTRY_INTO_HOST_CELL	16	-0.749693	-1.6444	0.00113766	0.0138792
OUTFLOW_TRACT_SEPTUM_MORPHOGENESIS	21	-0.715989	-1.64147	0	0.0138818
NEGATIVE_REGULATION_OF_SMOOTH_MUSCLE_CELL_MIGRATION	17	-0.749661	-1.64233	0.00111982	0.0138821
CELL_FATE_DETERMINATION	15	-0.763655	-1.64403	0.00116279	0.013899
POSITIVE_REGULATION_OF_GTPASE_ACTIVITY	178	-0.598044	-1.64319	0	0.0139135
NEGATIVE_REGULATION_OF_CANONICAL_WNT_SIGNALING_PATHWAY	129	-0.60615	-1.64172	0	0.0139239
KERATINOCYTE_DIFFERENTIATION	59	-0.632542	-1.64441	0	0.0139877
APICAL_PART_OF_CELL	121	-0.601462	-1.63865	0	0.0145445
POSITIVE_REGULATION_OF_NUCLEAR_TRANSCRIBED_MRNA_CATABOLIC_PROCESS,_DEADENYLATION_DEPENDENT_DECAY	15	-0.75939	-1.63223	0.00111235	0.0152046
PHOSPHOPROTEIN_PHOSPHATASE_ACTIVITY	139	-0.600947	-1.63159	0	0.0152266
NEGATIVE_REGULATION_OF_CYTOSOLIC_CALCIUM_ION_CONCENTRATION	16	-0.73512	-1.63131	0.00114943	0.0152277
SMALL_GTPASE_BINDING	280	-0.589578	-1.63567	0	0.015229
P_BODY	90	-0.613915	-1.63608	0	0.0152351
POSITIVE_REGULATION_OF_MULTICELLULAR_ORGANISM_GROWTH	39	-0.652528	-1.6324	0	0.0152451
DENDRITIC_SHAFT	66	-0.627179	-1.63306	0	0.0152643
OUTFLOW_TRACT_MORPHOGENESIS	50	-0.64425	-1.62924	0	0.0152929
STRIATUM_DEVELOPMENT	16	-0.765325	-1.63331	0.00224215	0.0153276
PHOSPHATASE_ACTIVITY	140	-0.604986	-1.63406	0	0.0153409
CHONDROCYTE_DIFFERENTIATION	54	-0.636404	-1.63242	0	0.0153495
HISTONE_METHYLTRANSFERASE_COMPLEX	26	-0.689492	-1.63361	0	0.0153629
ENDOPLASMIC_RETICULUM_EXIT_SITE	24	-0.70979	-1.62932	0	0.0153788
SCAFFOLD_PROTEIN_BINDING	80	-0.616948	-1.63418	0	0.0154206
REGULATION_OF_SIGNAL_TRANSDUCTION	66	-0.620877	-1.62781	0	0.0154511
VOLTAGE_GATED_CALCIUM_CHANNEL_COMPLEX	24	-0.702496	-1.62934	0	0.0154592
ACTIN_BINDING	380	-0.585953	-1.62801	0	0.0154843
INTERLEUKIN_1_MEDIATED_SIGNALING_PATHWAY	18	-0.729884	-1.62951	0.00224972	0.0155069
FILOPODIUM_MEMBRANE	19	-0.728863	-1.63427	0	0.0155088
BLOOD_VESSEL_MORPHOGENESIS	28	-0.67776	-1.62978	0.00108108	0.0155552
MODULATION_OF_CHEMICAL_SYNAPTIC_TRANSMISSION	85	-0.614079	-1.62646	0	0.0156041
GASTRULATION_WITH_MOUTH_FORMING_SECOND	24	-0.694462	-1.62649	0	0.0157023
ENDODERM_DEVELOPMENT	36	-0.657635	-1.62557	0	0.0157048
REGULATION_OF_MAPK_CASCADE	37	-0.648123	-1.62506	0	0.0157599
ENERGY_HOMEOSTASIS	53	-0.63347	-1.62652	0	0.0157952
POSITIVE_REGULATION_OF_PHOSPHATIDYLINOSITOL_3_KINASE_SIGNALING	72	-0.61967	-1.62364	0	0.0158193
SMAD_PROTEIN_SIGNAL_TRANSDUCTION	68	-0.620677	-1.62449	0	0.0158332
MAMMARY_GLAND_DEVELOPMENT	37	-0.661075	-1.62327	0	0.0158536
POSITIVE_REGULATION_OF_OSSIFICATION	21	-0.708684	-1.62292	0	0.0158632
POSITIVE_REGULATION_OF_KINASE_ACTIVITY	63	-0.621564	-1.62398	0	0.0158869
POSITIVE_REGULATION_OF_NEURON_MIGRATION	21	-0.711037	-1.62225	0.00221239	0.0158941
SMALL_GTPASE_MEDIATED_SIGNAL_TRANSDUCTION	105	-0.604885	-1.62373	0	0.0159027
PODOSOME	33	-0.65666	-1.62232	0.00105932	0.0159639
MIRNA_MEDIATED_GENE_SILENCING_BY_INHIBITION_OF_TRANSLATION	21	-0.712127	-1.61873	0.0011236	0.0162514
CELLULAR_RESPONSE_TO_FIBROBLAST_GROWTH_FACTOR_STIMULUS	27	-0.674945	-1.61893	0	0.0162621
CYTOSKELETON_ORGANIZATION	140	-0.597717	-1.62008	0	0.0163178
HOMOPHILIC_CELL_ADHESION_VIA_PLASMA_MEMBRANE_ADHESION_MOLECULES	156	-0.600537	-1.61897	0	0.016355
POSITIVE_REGULATION_OF_EPITHELIAL_TO_MESENCHYMAL_TRANSITION	45	-0.644338	-1.62036	0	0.0163593
POTASSIUM_CHANNEL_COMPLEX	16	-0.746782	-1.61803	0.00225479	0.016362
NEGATIVE_REGULATION_OF_VASCULAR_PERMEABILITY	17	-0.731441	-1.61932	0.0011534	0.0164312
LAMELLIPODIUM_ASSEMBLY	37	-0.656109	-1.61898	0	0.016449
SYNTAXIN_BINDING	65	-0.621536	-1.61596	0	0.0167965
GROWTH_FACTOR_BINDING	48	-0.640636	-1.61552	0	0.0168396
POSITIVE_REGULATION_OF_VASCULAR_ENDOTHELIAL_GROWTH_FACTOR_PRODUCTION	27	-0.677181	-1.61599	0.00108814	0.0168903
MITOCHONDRIAL_RESPIRATORY_CHAIN_COMPLEX_IV	24	0.538359	1.79442	0	0.0170125
NEUROMUSCULAR_JUNCTION	94	-0.6043	-1.61464	0	0.0170232
MYOBLAST_DIFFERENTIATION	19	-0.709135	-1.61383	0.00228833	0.0171884
PDZ_DOMAIN_BINDING	116	-0.602067	-1.60977	0	0.01723
POSITIVE_REGULATION_OF_CANONICAL_WNT_SIGNALING_PATHWAY	99	-0.597753	-1.61152	0	0.0172582
NEGATIVE_REGULATION_OF_CELL_CELL_ADHESION	17	-0.729578	-1.61168	0	0.0172844
CALMODULIN_BINDING	176	-0.58621	-1.61335	0	0.0172847
ACTIN_CYTOSKELETON_REORGANIZATION	61	-0.620196	-1.61015	0	0.017285
CELLULAR_RESPONSE_TO_VASCULAR_ENDOTHELIAL_GROWTH_FACTOR_STIMULUS	29	-0.669001	-1.60983	0.00210305	0.0172911
REGULATION_OF_BLOOD_PRESSURE	73	-0.61894	-1.61079	0	0.0172982
FAT_CELL_DIFFERENTIATION	85	-0.604975	-1.61026	0	0.0173155
DEPHOSPHORYLATION	114	-0.594241	-1.60906	0	0.0173235
LAMELLIPODIUM_MEMBRANE	22	-0.683991	-1.61117	0.00221729	0.0173609
PROTEIN_SERINE/THREONINE_KINASE_ACTIVITY	391	-0.579073	-1.61035	0	0.0173674
MICROFILAMENT_MOTOR_ACTIVITY	27	-0.684963	-1.61169	0.00107411	0.0173758
PROTEIN_SERINE_KINASE_ACTIVITY	319	-0.581592	-1.61084	0	0.0173772
COSTAMERE	17	-0.731643	-1.61215	0.00340136	0.0174298
SYNAPSE_ORGANIZATION	75	-0.614788	-1.61181	0	0.0174464
INTEGRIN_BINDING	139	-0.597379	-1.61266	0	0.0174799
PROTEIN_SERINE/THREONINE/TYROSINE_KINASE_ACTIVITY	402	-0.581246	-1.6123	0	0.017485
INORGANIC_ANION_TRANSPORT	23	-0.684108	-1.60788	0.00333704	0.0176003
CELL_ADHESION_MOLECULE_BINDING	74	-0.620918	-1.60728	0	0.0177419
CELL_ADHESION_MEDIATED_BY_INTEGRIN	35	-0.653324	-1.60405	0.0010661	0.0178853
POSITIVE_REGULATION_OF_JUN_KINASE_ACTIVITY	52	-0.620138	-1.60357	0	0.0179002
NITRIC_OXIDE_SYNTHASE_BINDING	22	-0.701315	-1.60656	0.00331858	0.0179021
ESTABLISHMENT_OR_MAINTENANCE_OF_EPITHELIAL_CELL_APICAL/BASAL_POLARITY	22	-0.693002	-1.60417	0.00221976	0.0179216
CAVEOLA	91	-0.601793	-1.60133	0	0.0179328
MICROTUBULE_CYTOSKELETON_ORGANIZATION	126	-0.589287	-1.60365	0	0.0179508
PROTEIN_POLYUBIQUITINATION	169	-0.581584	-1.60195	0	0.0179723
NEUROMUSCULAR_PROCESS_CONTROLLING_BALANCE	54	-0.620397	-1.60166	0	0.0179792
MEMBRANE_BOUNDED_ORGANELLE	20	-0.712081	-1.60421	0.00111982	0.0179975
STRESS_FIBER	82	-0.610838	-1.60134	0	0.0180093
EMBRYONIC_DIGIT_MORPHOGENESIS	56	-0.616341	-1.60442	0	0.0180297
SCAVENGER_RECEPTOR_ACTIVITY	45	-0.633595	-1.60199	0.00104275	0.0180359
BRUSH_BORDER	75	-0.608124	-1.60504	0	0.0180454
HETEROPHILIC_CELL_CELL_ADHESION_VIA_PLASMA_MEMBRANE_CELL_ADHESION_MOLECULES	45	-0.63021	-1.60208	0.00102459	0.0180859
BMP_SIGNALING_PATHWAY	96	-0.599707	-1.60445	0	0.0181019
POSTSYNAPSE	171	-0.585267	-1.60274	0	0.0181092
DNA_BINDING_TRANSCRIPTION_ACTIVATOR_ACTIVITY,_RNA_POLYMERASE_II_SPECIFIC	466	-0.570428	-1.60023	0	0.0181164
TRANSPORTER_ACTIVITY	36	-0.655569	-1.60552	0	0.0181315
TRANSCRIPTION_FACTOR_BINDING	30	-0.665784	-1.60504	0.00108342	0.0181335
CELL_CELL_ADHESION	186	-0.581142	-1.60036	0	0.0181562
EXTRACELLULAR_MATRIX	257	-0.576787	-1.60211	0	0.0181601
EXTRACELLULAR_MATRIX_ORGANIZATION	161	-0.589726	-1.60218	0	0.0182159
NEGATIVE_REGULATION_OF_RECEPTOR_SIGNALING_PATHWAY_VIA_JAK_STAT	15	-0.734909	-1.59943	0.00584112	0.0182516
RUFFLE_MEMBRANE	92	-0.600947	-1.59943	0	0.0183328
FIBROBLAST_GROWTH_FACTOR_RECEPTOR_BINDING	20	-0.70687	-1.59871	0.0033557	0.0183747
POSITIVE_REGULATION_OF_EPITHELIAL_CELL_PROLIFERATION	82	-0.600466	-1.59756	0	0.0185908
FILOPODIUM	85	-0.601776	-1.59582	0	0.0186484
REGULATION_OF_MRNA_STABILITY	30	-0.658204	-1.5932	0.00108578	0.0186498
PEPTIDYL_TYROSINE_PHOSPHORYLATION	150	-0.588945	-1.59667	0	0.0186644
PHOSPHATIDYLINOSITOL_DEPHOSPHORYLATION	29	-0.667432	-1.59756	0	0.0186723
MRNA_TRANSCRIPTION_BY_RNA_POLYMERASE_II	49	-0.622912	-1.59596	0	0.0186884
CALCIUM_ION_REGULATED_EXOCYTOSIS	30	-0.65762	-1.59531	0	0.0186903
PROLINE_RICH_REGION_BINDING	20	-0.703037	-1.59614	0.00441501	0.0186935
CELL_CELL_CONTACT_ZONE	26	-0.664519	-1.59632	0	0.0186944
LEARNING	67	-0.610621	-1.59326	0	0.0187175
TRANSCRIPTION_COACTIVATOR_ACTIVITY	220	-0.582156	-1.59675	0	0.018723
CATION_TRANSPORT	74	-0.610073	-1.59347	0	0.0187395
HISTONE_DEACETYLASE_COMPLEX	41	-0.627188	-1.59489	0.00103306	0.0187452
TRANSCRIPTION_BY_RNA_POLYMERASE_II	214	-0.582613	-1.59685	0	0.0187599
POSITIVE_REGULATION_OF_SYNAPSE_ASSEMBLY	70	-0.608135	-1.59532	0	0.0187648
VENTRICULAR_TRABECULA_MYOCARDIUM_MORPHOGENESIS	16	-0.734577	-1.59358	0.0045819	0.0187702
REGULATION_OF_PRESYNAPTIC_CYTOSOLIC_CALCIUM_ION_CONCENTRATION	16	-0.727835	-1.59415	0.00351288	0.0187984
REGULATION_OF_CELL_ADHESION	56	-0.621148	-1.59445	0	0.0188082
CELL_CELL_JUNCTION_ASSEMBLY	27	-0.669822	-1.59376	0.00108932	0.0188223
REGULATION_OF_POSTSYNAPTIC_NEUROTRANSMITTER_RECEPTOR_INTERNALIZATION	21	-0.687039	-1.59223	0.00219058	0.0189274
ACTIN_FILAMENT_BINDING	212	-0.578992	-1.59085	0	0.0190717
SOCIAL_BEHAVIOR	53	-0.61905	-1.59119	0.00102669	0.0191259
CLATHRIN_COATED_PIT	62	-0.610007	-1.59087	0	0.0191316
PROTEIN_DEPHOSPHORYLATION	144	-0.587766	-1.59127	0	0.0191782
OSTEOBLAST_DEVELOPMENT	15	-0.72795	-1.58323	0.00337838	0.019378
RESPIRATORY_GASEOUS_EXCHANGE_BY_RESPIRATORY_SYSTEM	23	-0.677585	-1.58966	0.0043573	0.0193788
SCHAFFER_COLLATERAL_CA1_SYNAPSE	104	-0.590627	-1.58299	0	0.0194147
POSITIVE_REGULATION_OF_BMP_SIGNALING_PATHWAY	39	-0.639378	-1.58278	0	0.0194225
CELLULAR_RESPONSE_TO_AMYLOID_BETA	36	-0.645579	-1.58327	0.00104603	0.0194323
LAMININ_BINDING	26	-0.665555	-1.58181	0.0043057	0.0194483
POSITIVE_REGULATION_OF_CARDIAC_MUSCLE_CELL_APOPTOTIC_PROCESS	21	-0.682631	-1.58126	0.00332594	0.0194525
POSITIVE_REGULATION_OF_WOUND_HEALING	27	-0.663504	-1.5893	0.00322928	0.0194645
OLIGODENDROCYTE_DIFFERENTIATION	51	-0.615471	-1.58246	0	0.0194804
RECEPTOR_MEDIATED_ENDOCYTOSIS	61	-0.600906	-1.58331	0.00102354	0.0194834
BMP_BINDING	18	-0.710458	-1.5819	0.00564972	0.0194839
BASAL_PLASMA_MEMBRANE	60	-0.607726	-1.58913	0	0.0194849
POST_EMBRYONIC_DEVELOPMENT	93	-0.586019	-1.58135	0	0.0194983
CIRCADIAN_REGULATION_OF_GENE_EXPRESSION	62	-0.605366	-1.58064	0.00102249	0.0195157
REGULATION_OF_CELL_DIFFERENTIATION	39	-0.626846	-1.58084	0	0.0195193
SH2_DOMAIN_BINDING	44	-0.625564	-1.58884	0.00104493	0.0195212
SPROUTING_ANGIOGENESIS	35	-0.64408	-1.58203	0	0.0195305
REGULATION_OF_CELL_GROWTH	57	-0.608245	-1.58861	0	0.0195332
SYNAPTIC_VESICLE_ENDOCYTOSIS	46	-0.629173	-1.58338	0	0.0195348
GABA_RECEPTOR_BINDING	17	-0.719911	-1.58035	0.00341297	0.0195368
ADENYLATE_CYCLASE_MODULATING_G_PROTEIN_COUPLED_RECEPTOR_SIGNALING_PATHWAY	50	-0.621784	-1.5814	0	0.019548
SYNTAXIN_1_BINDING	24	-0.678507	-1.58347	0.00437158	0.0195829
NEGATIVE_REGULATION_OF_SIGNAL_TRANSDUCTION	56	-0.619227	-1.58349	0	0.0196499
CAMP_MEDIATED_SIGNALING	27	-0.660527	-1.58444	0.00214133	0.0196521
PRESYNAPTIC_MEMBRANE	79	-0.600039	-1.58365	0	0.0196802
ACTIVATION_OF_TRANSMEMBRANE_RECEPTOR_PROTEIN_TYROSINE_KINASE_ACTIVITY	19	-0.689037	-1.58391	0.00446927	0.0196808
HISTONE_METHYLTRANSFERASE_ACTIVITY_(H3_K4_SPECIFIC)	19	-0.701898	-1.58457	0.00224972	0.0196979
RESPONSE_TO_MECHANICAL_STIMULUS	61	-0.610686	-1.58751	0.00102354	0.0197075
VOLTAGE_GATED_POTASSIUM_CHANNEL_COMPLEX	72	-0.60049	-1.5878	0	0.0197083
BEHAVIORAL_RESPONSE_TO_PAIN	20	-0.696426	-1.58406	0.00227015	0.0197189
PEPTIDYL_THREONINE_PHOSPHORYLATION	67	-0.606234	-1.58469	0	0.0197213
CORTICAL_ACTIN_CYTOSKELETON	57	-0.614728	-1.58616	0.00102987	0.0197466
REGULATION_OF_CELL_MIGRATION	106	-0.593007	-1.57923	0	0.0197554
COLLAGEN_BINDING	69	-0.605366	-1.58789	0	0.019757
NEURON_APOPTOTIC_PROCESS	87	-0.5986	-1.58477	0	0.0197639
SEQUENCE_SPECIFIC_DNA_BINDING	444	-0.563846	-1.57902	0	0.0197822
PRESYNAPSE	183	-0.577966	-1.58621	0	0.0197904
PHOSPHATIDYLINOSITOL_BINDING	109	-0.591335	-1.5794	0	0.0197909
MICROTUBULE_MOTOR_ACTIVITY	52	-0.619046	-1.58485	0	0.0197916
REGULATION_OF_BIOLOGICAL_QUALITY	31	-0.653556	-1.58586	0.00212089	0.0198269
NEGATIVE_REGULATION_OF_OSTEOBLAST_DIFFERENTIATION	54	-0.612131	-1.5863	0.00101523	0.0198306
POSITIVE_REGULATION_OF_EPITHELIAL_CELL_MIGRATION	36	-0.633162	-1.58525	0.00211416	0.0198361
CIRCADIAN_RHYTHM	91	-0.591689	-1.57862	0	0.0198398
NEGATIVE_REGULATION_OF_MICROTUBULE_DEPOLYMERIZATION	30	-0.656643	-1.58489	0.00215517	0.0198578
REGULATION_OF_MICROTUBULE_CYTOSKELETON_ORGANIZATION	33	-0.646289	-1.58542	0	0.0198721
REGULATION_OF_HEART_CONTRACTION	24	-0.680931	-1.58641	0.00325733	0.019883
AXONAL_GROWTH_CONE	39	-0.636799	-1.57834	0	0.0198868
ACTIN_CYTOSKELETON	233	-0.573551	-1.58641	0	0.0199595
ANGIOGENESIS	263	-0.571333	-1.57732	0	0.0200632
ESTABLISHMENT_OF_SKIN_BARRIER	28	-0.663199	-1.57743	0	0.0200854
PROTEIN_LOCALIZATION_TO_PLASMA_MEMBRANE	153	-0.583862	-1.57756	0	0.0201181
POSITIVE_REGULATION_OF_CELL_MIGRATION	237	-0.574957	-1.57683	0	0.0201764
BLOOD_VESSEL_REMODELING	38	-0.638255	-1.57653	0.00206825	0.0202348
NUCLEOSOMAL_DNA_BINDING	20	0.543036	1.75782	0.025	0.0203584
POSTSYNAPTIC_ACTIN_CYTOSKELETON_ORGANIZATION	20	-0.700669	-1.57557	0.00334076	0.0203845
FOREBRAIN_DEVELOPMENT	76	-0.597685	-1.57574	0	0.0204109
ENDOCYTOSIS	236	-0.569384	-1.57468	0	0.0204331
PLASMA_MEMBRANE_ORGANIZATION	23	-0.674677	-1.57516	0.00432432	0.0204553
NERVOUS_SYSTEM_DEVELOPMENT	412	-0.565421	-1.57472	0	0.0204893
GLUTAMATERGIC_SYNAPSE	474	-0.564608	-1.57472	0	0.0205558
PRESYNAPTIC_ACTIVE_ZONE	42	-0.625574	-1.57348	0.00207469	0.0206041
POSITIVE_REGULATION_OF_TRANSCRIPTION_BY_RNA_POLYMERASE_III	19	-0.703308	-1.57366	0.00328947	0.0206241
REGULATION_OF_DENDRITE_MORPHOGENESIS	22	-0.682094	-1.57322	0.00441014	0.02063
POSITIVE_REGULATION_OF_JNK_CASCADE	101	-0.583072	-1.57395	0	0.0206544
DENDRITIC_SPINE	192	-0.574872	-1.5737	0	0.0206803
SYNAPTIC_MEMBRANE	54	-0.613413	-1.57276	0	0.0207597
3',5'_CYCLIC_GMP_PHOSPHODIESTERASE_ACTIVITY	17	-0.698456	-1.57253	0.00671141	0.0207785
REGULATION_OF_RHO_PROTEIN_SIGNAL_TRANSDUCTION	26	-0.667622	-1.57234	0.004329	0.0207971
MITOCHONDRIAL_PROTON_TRANSPORTING_ATP_SYNTHASE_COMPLEX	18	0.589865	1.7586	0	0.02089
ACTIN_POLYMERIZATION_OR_DEPOLYMERIZATION	19	-0.693525	-1.57158	0.00442478	0.0210474
TRANSCRIPTION_CIS_REGULATORY_REGION_BINDING	246	-0.56714	-1.57121	0	0.0211035
NOTCH_BINDING	23	-0.676967	-1.56762	0.00330033	0.0211306
DNA_BINDING_TRANSCRIPTION_REPRESSOR_ACTIVITY,_RNA_POLYMERASE_II_SPECIFIC	320	-0.565298	-1.56762	0	0.0211929
CELLULAR_ANATOMICAL_ENTITY	402	-0.563441	-1.56726	0	0.0211952
UBIQUITIN_PROTEIN_TRANSFERASE_ACTIVITY	234	-0.569263	-1.56812	0	0.021199
NEGATIVE_REGULATION_OF_INTERLEUKIN_12_PRODUCTION	17	-0.711829	-1.56932	0.00684931	0.0212162
CYTOPLASMIC_STRESS_GRANULE	82	-0.593146	-1.56865	0	0.0212295
GLYCOSAMINOGLYCAN_BINDING	24	-0.657656	-1.56961	0.0108342	0.0212296
POSITIVE_REGULATION_OF_SPROUTING_ANGIOGENESIS	23	-0.67792	-1.56766	0.00328228	0.0212344
ACTOMYOSIN_STRUCTURE_ORGANIZATION	29	-0.659523	-1.56821	0.00320856	0.0212346
CALCIUM_ION_TRANSMEMBRANE_TRANSPORT	118	-0.586111	-1.56941	0	0.0212369
EXOCYTIC_VESICLE	24	-0.667782	-1.56664	0.00547645	0.0212373
NEGATIVE_REGULATION_OF_SMOOTHENED_SIGNALING_PATHWAY	28	-0.65561	-1.56874	0.00215285	0.0212502
CELL_PERIPHERY	133	-0.579579	-1.56885	0	0.0212555
REGULATION_OF_CARDIAC_MUSCLE_CELL_CONTRACTION	17	-0.695818	-1.56777	0.0116144	0.0212638
REGULATION_OF_PEPTIDYL_TYROSINE_PHOSPHORYLATION	23	-0.670821	-1.56688	0.00329308	0.0212654
SODIUM_ION_TRANSMEMBRANE_TRANSPORT	93	-0.58768	-1.56964	0	0.0212758
PHOSPHOLIPID_TRANSLOCATION	27	-0.66702	-1.56667	0	0.0212782
UBIQUITIN_CONJUGATING_ENZYME_BINDING	36	-0.631236	-1.56892	0.00105042	0.0212888
POSITIVE_REGULATION_OF_TRANSFORMING_GROWTH_FACTOR_BETA_RECEPTOR_SIGNALING_PATHWAY	32	-0.641297	-1.56823	0.00313152	0.021292
POSITIVE_REGULATION_OF_CELL_DIFFERENTIATION	56	-0.606591	-1.56508	0.00101729	0.0212937
ENDOTHELIAL_CELL_PROLIFERATION	26	-0.661648	-1.56471	0.00438597	0.0213009
APICAL_PLASMA_MEMBRANE	384	-0.562141	-1.56965	0	0.0213317
PLASMA_MEMBRANE_BOUNDED_CELL_PROJECTION	15	-0.727015	-1.56512	0.00578035	0.0213398
CLATHRIN_COATED_VESICLE	68	-0.600352	-1.56381	0	0.0213441
MEMBRANE_RAFT	295	-0.565157	-1.56473	0	0.0213585
REGULATION_OF_NEUROTRANSMITTER_RECEPTOR_LOCALIZATION_TO_POSTSYNAPTIC_SPECIALIZATION_MEMBRANE	16	-0.719215	-1.56546	0.00226501	0.021362
RUFFLE	110	-0.577486	-1.5697	0	0.0213786
REGULATION_OF_JNK_CASCADE	20	-0.681756	-1.56517	0.00558036	0.0213804
VISUAL_LEARNING	63	-0.59645	-1.56417	0.00101523	0.0213916
EMBRYONIC_HEART_TUBE_DEVELOPMENT	27	-0.655686	-1.56387	0.00220264	0.0213926
DENDRITE_DEVELOPMENT	47	-0.61297	-1.56552	0.00103306	0.0214117
BRANCHING_INVOLVED_IN_URETERIC_BUD_MORPHOGENESIS	42	-0.627335	-1.56569	0.00104275	0.0214172
POSITIVE_REGULATION_OF_CELL_DIVISION	42	-0.625546	-1.56391	0	0.0214182
REGULATION_OF_CYTOKINE_PRODUCTION	48	-0.618865	-1.56343	0	0.0214308
NUCLEAR_GLUCOCORTICOID_RECEPTOR_BINDING	19	-0.68798	-1.56972	0.00671892	0.0214416
AXON	477	-0.562024	-1.56571	0	0.0214763
CALYX_OF_HELD	27	-0.644869	-1.56986	0.00431965	0.0214826
REGULATION_OF_ION_TRANSMEMBRANE_TRANSPORT	130	-0.5772	-1.56311	0	0.0214856
FIBROBLAST_GROWTH_FACTOR_RECEPTOR_SIGNALING_PATHWAY	53	-0.607473	-1.56997	0	0.0215112
DENDRITE_CYTOPLASM	38	-0.633189	-1.56262	0.0010395	0.0216198
IONOTROPIC_GLUTAMATE_RECEPTOR_BINDING	35	-0.633853	-1.56234	0	0.021634
CELLULAR_GLUCOSE_HOMEOSTASIS	29	-0.654394	-1.56069	0.00107643	0.0220551
ACROSOMAL_MEMBRANE	26	-0.654469	-1.56075	0.00320171	0.0220875
OSTEOBLAST_DIFFERENTIATION	95	-0.588887	-1.56089	0	0.0220974
CHROMATIN_ORGANIZATION	306	-0.564665	-1.56096	0	0.0221217
ER_TO_GOLGI_TRANSPORT_VESICLE_MEMBRANE	22	-0.66882	-1.56023	0.00333704	0.0221378
RECEPTOR_SIGNALING_PATHWAY_VIA_JAK_STAT	34	-0.632543	-1.55894	0.00320856	0.0222085
MEMORY	109	-0.57812	-1.55897	0	0.0222518
TRANSMEMBRANE_RECEPTOR_PROTEIN_TYROSINE_KINASE_SIGNALING_PATHWAY	115	-0.579827	-1.55953	0	0.0222843
LYSINE_ACETYLATED_HISTONE_BINDING	23	-0.673546	-1.55902	0.00331492	0.0222897
REGULATION_OF_SYNAPTIC_PLASTICITY	53	-0.608382	-1.55907	0	0.0223305
PROTEIN_DEUBIQUITINATION	78	-0.590322	-1.55916	0	0.0223466
PEPTIDYL_SERINE_PHOSPHORYLATION	169	-0.572621	-1.55792	0	0.0223491
NEURON_DEVELOPMENT	65	-0.597033	-1.5577	0	0.0223851
POSITIVE_REGULATION_OF_DENDRITE_DEVELOPMENT	22	-0.688161	-1.55795	0.00328587	0.0224004
HISTONE_H3_ACETYLATION	57	-0.60345	-1.55815	0.00103199	0.0224082
NEGATIVE_REGULATION_OF_FAT_CELL_DIFFERENTIATION	50	-0.603216	-1.55824	0.00103413	0.0224187
NEURON_PROJECTION_DEVELOPMENT	163	-0.570656	-1.55444	0	0.0227495
HIPPOCAMPAL_MOSSY_FIBER_TO_CA3_SYNAPSE	44	-0.613941	-1.55596	0.00205761	0.0227672
RESPONSE_TO_NUTRIENT	70	-0.591133	-1.55446	0	0.0227974
PROTEIN_C_TERMINUS_BINDING	229	-0.56222	-1.55622	0	0.0227979
POSITIVE_REGULATION_OF_DNA_BINDING_TRANSCRIPTION_FACTOR_ACTIVITY	113	-0.574054	-1.55465	0	0.0228085
VESICLE_TRANSPORT_ALONG_ACTIN_FILAMENT	17	-0.703216	-1.55599	0.00899888	0.0228217
BRANCHING_INVOLVED_IN_BLOOD_VESSEL_MORPHOGENESIS	34	-0.630435	-1.55405	0.00211193	0.022841
POSITIVE_REGULATION_OF_STRESS_FIBER_ASSEMBLY	58	-0.602429	-1.55625	0	0.0228528
CELLULAR_RESPONSE_TO_CALCIUM_ION	83	-0.585751	-1.55502	0	0.0228529
EMBRYONIC_ORGAN_DEVELOPMENT	47	-0.608827	-1.55469	0	0.0228569
RESPONSE_TO_ORGANIC_SUBSTANCE	111	-0.576699	-1.55487	0	0.0228603
HEART_DEVELOPMENT	263	-0.56431	-1.55521	0	0.0228644
MIRNA_PROCESSING	18	-0.69491	-1.55378	0.00446927	0.0228737
HAIR_FOLLICLE_DEVELOPMENT	45	-0.611708	-1.5536	0	0.0228834
NEURONAL_CELL_BODY_MEMBRANE	33	-0.641228	-1.55384	0.00105597	0.0228876
MYELINATION_IN_PERIPHERAL_NERVOUS_SYSTEM	21	-0.679392	-1.55544	0.00442478	0.0229036
EXCITATORY_SYNAPSE	43	-0.620812	-1.55522	0.00104822	0.0229187
RIBOSOMAL_SMALL_SUBUNIT_BIOGENESIS	21	0.544944	1.7354	0	0.0231133
POSITIVE_REGULATION_OF_EXCITATORY_POSTSYNAPTIC_POTENTIAL	36	-0.631046	-1.55251	0.00210305	0.0232024
CELLULAR_RESPONSE_TO_NUTRIENT_LEVELS	20	-0.690172	-1.55194	0.00337458	0.0232547
AXON_EXTENSION	40	-0.625288	-1.55215	0	0.0232918
POSITIVE_REGULATION_OF_HISTONE_ACETYLATION	27	-0.64634	-1.55195	0.00642398	0.0233055
EXTRACELLULAR_MATRIX_BINDING	29	-0.643577	-1.55145	0.00106724	0.023349
PML_BODY	98	-0.577113	-1.55153	0	0.0233792
IN_UTERO_EMBRYONIC_DEVELOPMENT	299	-0.560311	-1.551	0	0.023422
CELLULAR_RESPONSE_TO_EXOGENOUS_DSRNA	18	-0.692027	-1.55103	0.00893855	0.0234779
ESTABLISHMENT_OF_ENDOTHELIAL_BARRIER	21	-0.669078	-1.55054	0.00439078	0.0235652
NEURAL_PRECURSOR_CELL_PROLIFERATION	29	-0.642177	-1.54978	0.00534188	0.0237863
POSITIVE_REGULATION_OF_LAMELLIPODIUM_ASSEMBLY	28	-0.645272	-1.54868	0.00547645	0.0240508
PHOSPHATIDYLINOSITOL_3_PHOSPHATASE_ACTIVITY	16	-0.709072	-1.54636	0.00672646	0.0240516
POSITIVE_REGULATION_OF_SMOOTH_MUSCLE_CELL_MIGRATION	39	-0.619352	-1.54663	0	0.0240609
CHROMATIN_REMODELING	167	-0.568085	-1.54879	0	0.0240671
CELLULAR_RESPONSE_TO_CAMP	61	-0.600836	-1.54646	0.00102041	0.0240673
LATERAL_PLASMA_MEMBRANE	72	-0.591168	-1.54665	0	0.0241112
NEURAL_CREST_CELL_MIGRATION	45	-0.602331	-1.5468	0.0031348	0.0241222
REGULATION_OF_GENE_EXPRESSION	365	-0.555924	-1.54815	0	0.0241293
NEGATIVE_REGULATION_OF_EPITHELIAL_CELL_PROLIFERATION	68	-0.588311	-1.54801	0.00102354	0.0241332
CELLULAR_COMPONENT_ORGANIZATION	33	-0.629485	-1.54726	0.00421941	0.0241358
PROTEIN_TYROSINE_KINASE_ACTIVITY	126	-0.571592	-1.54784	0	0.0241396
NEUROGENESIS	76	-0.585822	-1.54594	0	0.0241407
POSITIVE_REGULATION_OF_PROTEIN_CATABOLIC_PROCESS	83	-0.587356	-1.54743	0	0.0241544
RESPONSE_TO_PAIN	22	-0.663366	-1.54824	0.00663717	0.0241583
UTERUS_DEVELOPMENT	16	-0.708911	-1.54566	0.00340136	0.0241687
POSITIVE_REGULATION_OF_VASCULAR_ASSOCIATED_SMOOTH_MUSCLE_CELL_PROLIFERATION	40	-0.622297	-1.54757	0	0.0241732
HISTONE_DEMETHYLASE_ACTIVITY	15	-0.726469	-1.54682	0.00454545	0.0241754
AMINO_ACID_TRANSMEMBRANE_TRANSPORTER_ACTIVITY	29	-0.641609	-1.54544	0.00538213	0.024199
RNA_POLYMERASE_II_TRANSCRIPTION_REGULATORY_REGION_SEQUENCE_SPECIFIC_DNA_BINDING	359	-0.556267	-1.54683	0	0.0242313
COLLAGEN_CONTAINING_EXTRACELLULAR_MATRIX	288	-0.55643	-1.54522	0	0.0242412
RNA_POLYMERASE_II_SPECIFIC_DNA_BINDING_TRANSCRIPTION_FACTOR_BINDING	186	-0.561763	-1.54461	0	0.0244136
POSTSYNAPTIC_MEMBRANE	199	-0.561476	-1.54439	0	0.0244502
HISTONE_LYSINE_N_METHYLTRANSFERASE_ACTIVITY	27	-0.650237	-1.54417	0.00107411	0.024465
Z_DISC	140	-0.568971	-1.54359	0	0.0244948
PHOSPHATIDYLSERINE_BINDING	59	-0.601237	-1.54374	0.00101317	0.0245137
CALCIUM_CHANNEL_ACTIVITY	80	-0.58263	-1.54379	0	0.0245446
EMBRYONIC_PATTERN_SPECIFICATION	25	-0.654613	-1.54326	0.00655738	0.0245618
INSULIN_LIKE_GROWTH_FACTOR_RECEPTOR_SIGNALING_PATHWAY	15	-0.712789	-1.54301	0.00807382	0.024619
SKELETAL_MUSCLE_CELL_DIFFERENTIATION	48	-0.610869	-1.54192	0.00103842	0.0247977
NEGATIVE_REGULATION_OF_NEURON_PROJECTION_DEVELOPMENT	81	-0.579449	-1.54206	0.00100705	0.0248434
RESPONSE_TO_MORPHINE	29	-0.64268	-1.54194	0.00322581	0.0248475
TRANSCRIPTION_COREGULATOR_ACTIVITY	128	-0.569379	-1.54159	0	0.0248653
POSITIVE_REGULATION_OF_NF_KAPPAB_TRANSCRIPTION_FACTOR_ACTIVITY	144	-0.568329	-1.54216	0	0.0248699
INTEGRAL_COMPONENT_OF_GOLGI_MEMBRANE	55	-0.597599	-1.53897	0.00102881	0.0248908
ION_CHANNEL_ACTIVITY	173	-0.561986	-1.54217	0	0.0249274
MULTICELLULAR_ORGANISM_GROWTH	112	-0.571947	-1.53904	0	0.0249343
VOLTAGE_GATED_POTASSIUM_CHANNEL_ACTIVITY	61	-0.595967	-1.53911	0	0.0249644
POSITIVE_REGULATION_OF_PROTEIN_BINDING	84	-0.577558	-1.5397	0	0.024965
REGULATION_OF_SYNAPSE_ORGANIZATION	35	-0.622762	-1.53844	0.004158	0.0249706
POSITIVE_REGULATION_OF_SUPEROXIDE_ANION_GENERATION	23	-0.663487	-1.53941	0.00873363	0.0249772
CHROMATIN_DNA_BINDING	81	-0.578109	-1.54045	0	0.024978
BRAIN_DEVELOPMENT	267	-0.552295	-1.5385	0	0.0249916
VOLTAGE_GATED_ION_CHANNEL_ACTIVITY	130	-0.568214	-1.53911	0	0.025015
PROTEIN_AUTOPHOSPHORYLATION	179	-0.561468	-1.53946	0	0.0250167
REGULATION_OF_CELL_SHAPE	149	-0.565714	-1.54048	0	0.0250182
GABA_ERGIC_SYNAPSE	100	-0.575369	-1.54062	0	0.025019
PROTEIN_PHOSPHATASE_2A_BINDING	40	-0.623576	-1.54076	0	0.0250199
HEMOPOIESIS	81	-0.577107	-1.5397	0	0.0250208
COLLAGEN_FIBRIL_ORGANIZATION	49	-0.604195	-1.5409	0.00204918	0.0250394
3',5'_CYCLIC_AMP_PHOSPHODIESTERASE_ACTIVITY	16	-0.703292	-1.54101	0.00797267	0.0250496
MYOBLAST_FUSION	25	-0.656929	-1.53972	0.0121547	0.0250698
RHO_PROTEIN_SIGNAL_TRANSDUCTION	53	-0.606172	-1.53987	0.00102881	0.0250708
CELLULAR_LIPID_METABOLIC_PROCESS	34	-0.626106	-1.54001	0.0021097	0.025081
POSITIVE_REGULATION_OF_CHONDROCYTE_DIFFERENTIATION	19	-0.685324	-1.53764	0.00673401	0.0251245
LOCOMOTORY_BEHAVIOR	100	-0.57549	-1.53721	0	0.0251269
CELL_MIGRATION_INVOLVED_IN_SPROUTING_ANGIOGENESIS	19	-0.677706	-1.53725	0.00903955	0.0251635
FIBRONECTIN_BINDING	39	-0.612333	-1.53764	0.00209644	0.0251792
BLASTOCYST_FORMATION	24	-0.652554	-1.53726	0.00649351	0.0252113
POSITIVE_REGULATION_OF_TRANSCRIPTION_BY_RNA_POLYMERASE_I	20	-0.674345	-1.53766	0.00443459	0.0252275
CENTRAL_NERVOUS_SYSTEM_NEURON_DEVELOPMENT	21	-0.673964	-1.5373	0.00662983	0.0252459
NEURAL_TUBE_CLOSURE	85	-0.579598	-1.53595	0	0.0252822
CARDIAC_CONDUCTION	15	-0.707893	-1.53622	0.016317	0.0252872
PROTEIN_KINASE_A_BINDING	25	-0.65344	-1.53635	0.00652174	0.0252929
CELLULAR_RESPONSE_TO_BMP_STIMULUS	35	-0.630775	-1.536	0.00212766	0.0253121
CELLULAR_RESPONSE_TO_DEXAMETHASONE_STIMULUS	44	-0.604669	-1.53638	0.00104275	0.0253361
REGULATION_OF_SMALL_GTPASE_MEDIATED_SIGNAL_TRANSDUCTION	21	-0.673973	-1.5357	0.00221239	0.0253397
MIDBRAIN_DEVELOPMENT	29	-0.644064	-1.53516	0.00541126	0.025364
POST_TRANSCRIPTIONAL_REGULATION_OF_GENE_EXPRESSION	30	-0.638668	-1.53644	0.00213447	0.0253707
CHEMOREPELLENT_ACTIVITY	26	-0.644052	-1.53552	0.00326797	0.0253751
CELL_FATE_COMMITMENT	63	-0.589657	-1.53525	0	0.025385
HISTONE_ACETYLTRANSFERASE_COMPLEX	29	-0.64298	-1.53529	0.00750268	0.0254148
POSITIVE_REGULATION_OF_INTERLEUKIN_2_PRODUCTION	35	-0.628468	-1.53479	0.0041841	0.0254531
PERINUCLEAR_ENDOPLASMIC_RETICULUM	21	-0.66694	-1.53376	0.00785634	0.0254988
NEGATIVE_REGULATION_OF_NEURON_APOPTOTIC_PROCESS	168	-0.559239	-1.53383	0	0.0255113
ENDOCYTIC_VESICLE	66	-0.578926	-1.53436	0	0.0255228
INTEGRAL_COMPONENT_OF_POSTSYNAPTIC_MEMBRANE	76	-0.576632	-1.53356	0.0010101	0.0255267
RESPONSE_TO_HYDROGEN_PEROXIDE	56	-0.590683	-1.53446	0	0.0255332
CAMERA_TYPE_EYE_DEVELOPMENT	64	-0.586696	-1.53384	0	0.0255643
RAS_PROTEIN_SIGNAL_TRANSDUCTION	74	-0.57986	-1.53332	0.00101112	0.0255758
MICROVILLUS_MEMBRANE	29	-0.635012	-1.5341	0.00426894	0.025583
TRIGLYCERIDE_BIOSYNTHETIC_PROCESS	17	-0.69331	-1.53384	0.0103211	0.0256133
MOTOR_NEURON_APOPTOTIC_PROCESS	17	-0.696049	-1.53289	0.00234742	0.02565
TRANSCRIPTION_REGULATOR_COMPLEX	253	-0.554973	-1.533	0	0.0256626
GOLGI_ORGANIZATION	104	-0.569786	-1.53235	0	0.025778
POSTSYNAPTIC_DENSITY	331	-0.55225	-1.53237	0	0.0258245
CALCIUM_DEPENDENT_CELL_CELL_ADHESION_VIA_PLASMA_MEMBRANE_CELL_ADHESION_MOLECULES	29	-0.634043	-1.53165	0.00427808	0.0258899
POSITIVE_REGULATION_OF_FIBROBLAST_MIGRATION	17	-0.681464	-1.53169	0.0176406	0.0259239
MAP_KINASE_KINASE_KINASE_ACTIVITY	22	-0.661967	-1.53179	0.00438116	0.0259349
CELLULAR_RESPONSE_TO_PLATELET_DERIVED_GROWTH_FACTOR_STIMULUS	26	-0.644051	-1.53121	0.00746269	0.0259832
REGULATION_OF_INTRACELLULAR_PH	27	-0.649565	-1.53069	0.00323276	0.0261477
PROTEOGLYCAN_BINDING	17	-0.698514	-1.53079	0.00810185	0.0261508
PHOSPHATIDYLINOSITOL_3_PHOSPHATE_BINDING	44	-0.617755	-1.53032	0.00310238	0.0261872
INNER_EAR_MORPHOGENESIS	57	-0.592118	-1.53008	0	0.0261955
REGULATION_OF_CATALYTIC_ACTIVITY	433	-0.54765	-1.53043	0	0.0262027
REGULATION_OF_DENDRITIC_SPINE_MORPHOGENESIS	22	-0.661797	-1.53011	0.00551268	0.0262294
POSITIVE_REGULATION_OF_AUTOPHAGY	76	-0.586044	-1.52979	0	0.0262908
ANATOMICAL_STRUCTURE_DEVELOPMENT	59	-0.598067	-1.52921	0	0.0263145
LONG_TERM_MEMORY	44	-0.603663	-1.52936	0.00626959	0.02636
LIMB_MORPHOGENESIS	21	-0.668914	-1.52922	0.00330396	0.0263648
DNA_TEMPLATED_TRANSCRIPTION	103	-0.568818	-1.52941	0	0.0263942
REGULATION_OF_CALCIUM_ION_DEPENDENT_EXOCYTOSIS	17	-0.691071	-1.52862	0.00811124	0.0264737
EXPLORATION_BEHAVIOR	18	-0.689353	-1.52799	0.0101351	0.0266789
PHOSPHATIDIC_ACID_BIOSYNTHETIC_PROCESS	22	-0.656379	-1.52688	0.0189099	0.0267938
REGULATION_OF_EMBRYONIC_DEVELOPMENT	43	-0.602191	-1.52621	0.00104493	0.0268287
EMBRYONIC_CAMERA_TYPE_EYE_MORPHOGENESIS	17	-0.690959	-1.52692	0.0113379	0.0268423
NEGATIVE_REGULATION_OF_AXON_EXTENSION	26	-0.656668	-1.52652	0.004329	0.0268494
INTEGRAL_COMPONENT_OF_SYNAPTIC_VESICLE_MEMBRANE	41	-0.612908	-1.52705	0.00311203	0.0268506
ENDOSOMAL_TRANSPORT	60	-0.587034	-1.52626	0.0030426	0.0268629
GROWTH_CONE	174	-0.557004	-1.52635	0	0.0268672
NUCLEAR_BODY	325	-0.548548	-1.52657	0	0.0268758
POSITIVE_REGULATION_OF_SMAD_PROTEIN_SIGNAL_TRANSDUCTION	16	-0.690752	-1.52709	0.00687285	0.0268934
RESPONSE_TO_OSMOTIC_STRESS	22	-0.665993	-1.52721	0.00996678	0.0269099
CELLULAR_RESPONSE_TO_MECHANICAL_STIMULUS	96	-0.569066	-1.52565	0	0.0269471
PROTEIN_SERINE/THREONINE_KINASE_ACTIVATOR_ACTIVITY	41	-0.61167	-1.52577	0.00311526	0.0269536
ARTERY_MORPHOGENESIS	24	-0.649404	-1.52529	0.00892857	0.0270495
POSITIVE_REGULATION_OF_MAP_KINASE_ACTIVITY	77	-0.575139	-1.52485	0	0.0271872
MICROTUBULE_DEPOLYMERIZATION	16	-0.705516	-1.52463	0.00344037	0.0272335
CORTICAL_CYTOSKELETON	28	-0.63806	-1.5241	0.00744681	0.0272991
P53_BINDING	72	-0.581603	-1.52425	0	0.0273426
EXTRACELLULAR_MATRIX_STRUCTURAL_CONSTITUENT_CONFERRING_TENSILE_STRENGTH	35	-0.616837	-1.52413	0.00104712	0.0273454
POSITIVE_REGULATION_OF_NEURON_PROJECTION_DEVELOPMENT	163	-0.557735	-1.52363	0	0.0274407
PATTERN_RECOGNITION_RECEPTOR_ACTIVITY	19	-0.676633	-1.52313	0.0135593	0.0275972
LIPID_TRANSPORTER_ACTIVITY	23	-0.649281	-1.52259	0.0122768	0.0276988
ACTIN_FILAMENT_POLYMERIZATION	31	-0.630385	-1.52262	0.00528541	0.0277416
GLYCOSYLTRANSFERASE_ACTIVITY	218	-0.554073	-1.52226	0	0.0278056
PROTEIN_TYROSINE_KINASE_BINDING	47	-0.601863	-1.52199	0.00206186	0.0278771
AXOLEMMA	18	-0.681366	-1.5217	0.0124014	0.027935
POTASSIUM_ION_IMPORT_ACROSS_PLASMA_MEMBRANE	39	-0.613101	-1.52148	0.00316122	0.0279538
POSITIVE_REGULATION_OF_VASCULAR_ENDOTHELIAL_CELL_PROLIFERATION	21	-0.665376	-1.52093	0.0110011	0.0279827
DENDRITIC_SPINE_DEVELOPMENT	19	-0.691461	-1.52069	0.00777778	0.0279873
EMBRYONIC_MORPHOGENESIS	23	-0.669154	-1.52104	0.00217865	0.0279946
RHYTHMIC_PROCESS	140	-0.558037	-1.52114	0	0.027999
POSITIVE_REGULATION_OF_INTERFERON_ALPHA_PRODUCTION	24	-0.658645	-1.52079	0.00217865	0.0280012
ABC_TYPE_TRANSPORTER_ACTIVITY	46	-0.609378	-1.52122	0.0041365	0.0280053
ACTIN_FILAMENT	91	-0.567624	-1.52029	0	0.0281296
NEGATIVE_REGULATION_OF_CELL_MIGRATION	133	-0.56011	-1.52013	0	0.0281326
CELLULAR_RESPONSE_TO_GLUCOSE_STARVATION	56	-0.593868	-1.51991	0	0.0281507
U2_SNRNP	42	0.434056	1.70195	0	0.0282554
ENDOCARDIAL_CUSHION_MORPHOGENESIS	17	-0.683531	-1.51929	0.0167598	0.0283356
REGULATION_OF_LIPID_METABOLIC_PROCESS	41	-0.607912	-1.51772	0.00207684	0.0284013
FATTY_ACID_HOMEOSTASIS	15	-0.697091	-1.51774	0.00801833	0.0284491
CENTROSOME_DUPLICATION	16	-0.686557	-1.51735	0.0135747	0.02846
POSITIVE_REGULATION_OF_NOTCH_SIGNALING_PATHWAY	36	-0.610226	-1.51868	0.00105152	0.0284806
CYTOPLASMIC_MICROTUBULE_ORGANIZATION	45	-0.597151	-1.51743	0.00102354	0.0284817
REGULATION_OF_SIGNALING_RECEPTOR_ACTIVITY	15	-0.706444	-1.51778	0.011274	0.028484
CELL_CELL_ADHESION_VIA_PLASMA_MEMBRANE_ADHESION_MOLECULES	33	-0.632197	-1.51871	0.00636943	0.0285274
CLATHRIN_BINDING	43	-0.607017	-1.51778	0.00104058	0.0285302
INTRACELLULAR_RECEPTOR_SIGNALING_PATHWAY	36	-0.608785	-1.51782	0.00320171	0.0285671
REGULATION_OF_PROTEIN_LOCALIZATION	96	-0.569485	-1.51643	0	0.0285673
DIGESTIVE_TRACT_MORPHOGENESIS	15	-0.696235	-1.51809	0.0059312	0.0285759
POSTSYNAPTIC_DENSITY,_INTRACELLULAR_COMPONENT	28	-0.635809	-1.51832	0.00650759	0.028579
TUBULIN_BINDING	64	-0.582942	-1.51819	0.00101729	0.0285794
MICROTUBULE_BUNDLE_FORMATION	33	-0.629052	-1.51791	0.00642398	0.0285893
REGULATION_OF_ARF_PROTEIN_SIGNAL_TRANSDUCTION	17	-0.678622	-1.51643	0.00917431	0.0286183
CELLULAR_RESPONSE_TO_INSULIN_STIMULUS	103	-0.566839	-1.51653	0.001001	0.0286236
POSITIVE_REGULATION_OF_GENE_EXPRESSION	500	-0.541183	-1.51686	0	0.0286284
INTEGRAL_COMPONENT_OF_PRESYNAPTIC_ACTIVE_ZONE_MEMBRANE	22	-0.661955	-1.51668	0.00765027	0.02866
GUANYL_NUCLEOTIDE_BINDING	17	-0.686778	-1.51656	0.0123874	0.0286657
RECEPTOR_TYROSINE_KINASE_BINDING	69	-0.576346	-1.51598	0.00101937	0.0286753
CATION_TRANSMEMBRANE_TRANSPORT	79	-0.569901	-1.51513	0.00101215	0.028743
PROTEIN_CONTAINING_COMPLEX_LOCALIZATION	18	-0.679205	-1.51514	0.0111857	0.02879
NEGATIVE_REGULATION_OF_CHONDROCYTE_DIFFERENTIATION	23	-0.64904	-1.51475	0.00764192	0.0288024
REGULATION_OF_SIGNALING	17	-0.689055	-1.51557	0.0045403	0.0288122
PROTEIN_PHOSPHATASE_BINDING	109	-0.56775	-1.5152	0	0.0288137
G_PROTEIN_COUPLED_PEPTIDE_RECEPTOR_ACTIVITY	36	-0.621179	-1.51478	0.00315457	0.028844
PHOSPHATIDYLINOSITOL_3_KINASE_COMPLEX	20	-0.663437	-1.51521	0.00556793	0.0288629
HEPARAN_SULFATE_PROTEOGLYCAN_BIOSYNTHETIC_PROCESS	17	-0.677291	-1.51528	0.00572082	0.0288886
RECEPTOR_COMPLEX	208	-0.548302	-1.51349	0	0.0292728
POSITIVE_REGULATION_OF_RHO_PROTEIN_SIGNAL_TRANSDUCTION	32	-0.623269	-1.5136	0.00753498	0.0292808
UBIQUITIN_PROTEIN_LIGASE_ACTIVITY	297	-0.544561	-1.51291	0	0.0294283
NEGATIVE_REGULATION_OF_ANDROGEN_RECEPTOR_SIGNALING_PATHWAY	17	-0.67363	-1.51294	0.0178771	0.0294689
CHLORIDE_CHANNEL_COMPLEX	44	-0.598077	-1.51233	0.00311203	0.0296447
SOMATIC_STEM_CELL_POPULATION_MAINTENANCE	63	-0.576915	-1.51185	0	0.0297093
NEGATIVE_REGULATION_OF_GENE_EXPRESSION	314	-0.542632	-1.51193	0	0.0297288
ENTERIC_NERVOUS_SYSTEM_DEVELOPMENT	16	-0.680723	-1.51116	0.00795455	0.0298743
KINASE_BINDING	120	-0.55922	-1.51121	0	0.0299081
ASSOCIATIVE_LEARNING	47	-0.58554	-1.51129	0.0010395	0.029919
CALCIUM_DEPENDENT_PHOSPHOLIPID_BINDING	51	-0.590652	-1.51031	0.00102987	0.0299329
NEGATIVE_REGULATION_OF_ANGIOGENESIS	95	-0.567159	-1.51052	0	0.0299388
NEURON_PROJECTION_EXTENSION	28	-0.623155	-1.51014	0.0076087	0.0299432
NEURON_MIGRATION	123	-0.558597	-1.51088	0	0.0299536
ATPASE_COUPLED_TRANSMEMBRANE_TRANSPORTER_ACTIVITY	44	-0.6005	-1.51055	0.00523013	0.0299707
BRAIN_MORPHOGENESIS	24	-0.643845	-1.51033	0.0130861	0.0299771
RESPONSE_TO_MUSCLE_ACTIVITY	24	-0.640667	-1.51066	0.0120614	0.0299922
REGULATION_OF_PROTEIN_PHOSPHORYLATION	68	-0.580266	-1.50945	0	0.0302239
MEGAKARYOCYTE_DEVELOPMENT	24	-0.64992	-1.50914	0.00647948	0.0302556
POSITIVE_REGULATION_OF_CELL_GROWTH	92	-0.56659	-1.509	0	0.0302651
POSITIVE_REGULATION_OF_PROTEIN_PHOSPHORYLATION	243	-0.546228	-1.50923	0	0.0302755
NEGATIVE_REGULATION_OF_RAS_PROTEIN_SIGNAL_TRANSDUCTION	26	-0.635575	-1.50863	0.00978261	0.0303596
POSITIVE_REGULATION_OF_PROTEIN_LOCALIZATION_TO_PLASMA_MEMBRANE	53	-0.585165	-1.50823	0.00411946	0.0304955
REGULATION_OF_SYNAPTIC_TRANSMISSION,_GLUTAMATERGIC	28	-0.639811	-1.50779	0.00763359	0.0305915
LUNG_DEVELOPMENT	113	-0.56139	-1.50791	0	0.0305928
NUCLEAR_RECEPTOR_ACTIVITY	47	-0.584771	-1.50595	0.00309917	0.031335
TRANS_GOLGI_NETWORK	203	-0.546486	-1.50596	0	0.0313806
SOMITOGENESIS	43	-0.593923	-1.50549	0.0041841	0.0314816
ABC_TYPE_XENOBIOTIC_TRANSPORTER_ACTIVITY	16	-0.698726	-1.50474	0.0128056	0.03177
CELLULAR_CALCIUM_ION_HOMEOSTASIS	104	-0.559736	-1.50427	0.00100301	0.0318607
ANTERIOR/POSTERIOR_PATTERN_SPECIFICATION	96	-0.565242	-1.50434	0	0.0318812
TISSUE_HOMEOSTASIS	26	-0.63375	-1.5041	0.0106952	0.031888
DEVELOPMENTAL_GROWTH	29	-0.627403	-1.50435	0.00537057	0.0319275
ACTIN_FILAMENT_BUNDLE_ASSEMBLY	34	-0.609837	-1.50381	0.00421053	0.0319525
NUCLEAR_ESTROGEN_RECEPTOR_BINDING	48	-0.59244	-1.50349	0.00103306	0.0319896
RESPONSE_TO_HYPOXIA	193	-0.548021	-1.50358	0	0.0319982
PERIKARYON	195	-0.544929	-1.5033	0	0.0320248
NEGATIVE_REGULATION_OF_ENDOTHELIAL_CELL_APOPTOTIC_PROCESS	31	-0.61264	-1.50305	0.00427808	0.0320768
CLATHRIN_DEPENDENT_ENDOCYTOSIS	24	-0.644461	-1.50289	0.00869565	0.0320983
CLEAVAGE_FURROW	53	-0.584316	-1.50248	0.0020555	0.0321846
NEUROTRANSMITTER_TRANSPORT	42	-0.595263	-1.50259	0.00621118	0.032192
HISTONE_ACETYLTRANSFERASE_BINDING	27	-0.630216	-1.50218	0.00640341	0.0322746
PROTEIN_TARGETING_TO_LYSOSOME	21	-0.649344	-1.50181	0.0146396	0.032289
PROTEIN_AUTOUBIQUITINATION	73	-0.56977	-1.50184	0.00101523	0.0323232
POSITIVE_REGULATION_OF_INTERLEUKIN_6_PRODUCTION	105	-0.562933	-1.50079	0	0.0323332
CELL_POPULATION_PROLIFERATION	260	-0.541763	-1.5012	0	0.03234
PROTEIN_SUMOYLATION	36	-0.610642	-1.50085	0.00320171	0.0323571
POSITIVE_REGULATION_OF_ENDOTHELIAL_CELL_MIGRATION	61	-0.579954	-1.50187	0.00102041	0.0323609
RESPONSE_TO_CAMP	44	-0.593169	-1.50106	0.00417537	0.032364
FAD_BINDING	44	-0.596508	-1.50123	0.00619195	0.0323707
REGULATION_OF_CIRCADIAN_RHYTHM	62	-0.577103	-1.50089	0.00101317	0.0323927
ADIPOSE_TISSUE_DEVELOPMENT	42	-0.60231	-1.5013	0.00207469	0.0323948
PHOSPHOPROTEIN_BINDING	51	-0.590921	-1.50131	0.00206612	0.0324473
ANCHORED_COMPONENT_OF_SYNAPTIC_VESICLE_MEMBRANE	19	-0.658584	-1.50135	0.0111483	0.0324784
PROTEIN_TARGETING_TO_MEMBRANE	45	-0.593602	-1.49999	0.004158	0.0326297
CELLULAR_RESPONSE_TO_TRANSFORMING_GROWTH_FACTOR_BETA_STIMULUS	72	-0.571947	-1.49877	0	0.0331863
BASEMENT_MEMBRANE_ORGANIZATION	15	-0.689315	-1.49852	0.0138568	0.0332546
MYELINATION	70	-0.570479	-1.49837	0.00203046	0.033272
NEGATIVE_REGULATION_OF_G1/S_TRANSITION_OF_MITOTIC_CELL_CYCLE	41	-0.595905	-1.49803	0.00421053	0.0333922
CHLORIDE_TRANSMEMBRANE_TRANSPORT	100	-0.559147	-1.49777	0	0.0334084
POSITIVE_REGULATION_OF_I_KAPPAB_KINASE/NF_KAPPAB_SIGNALING	140	-0.54864	-1.49763	0	0.0334108
CELL_CORTEX	180	-0.548662	-1.49785	0	0.0334224
PHARYNGEAL_SYSTEM_DEVELOPMENT	15	-0.691676	-1.49722	0.0162602	0.0334744
PROTEIN_HOMOOLIGOMERIZATION	121	-0.553121	-1.4973	0	0.0334899
ESTABLISHMENT_OF_EPITHELIAL_CELL_POLARITY	17	-0.674438	-1.49692	0.013683	0.0335223
SENSORY_PERCEPTION_OF_PAIN	71	-0.566577	-1.49731	0	0.033538
RECEPTOR_CLUSTERING	34	-0.617494	-1.49699	0.00426439	0.0335444
RESPONSE_TO_INTERLEUKIN_1	35	-0.614951	-1.49678	0.00630915	0.0335567
NUCLEAR_SPECK	436	-0.534558	-1.4966	0	0.0335892
ANKYRIN_BINDING	23	-0.650074	-1.49601	0.00767544	0.0336453
RESPONSE_TO_ESTROGEN	70	-0.566297	-1.49578	0.00101112	0.0336508
REGULATION_OF_MULTICELLULAR_ORGANISM_GROWTH	31	-0.617917	-1.49559	0.00426439	0.0336516
POSITIVE_REGULATION_OF_G1/S_TRANSITION_OF_MITOTIC_CELL_CYCLE	43	-0.593066	-1.49389	0.00103093	0.0336525
REGULATION_OF_CELL_CELL_ADHESION	16	-0.678506	-1.49419	0.010333	0.033653
DOSAGE_COMPENSATION_BY_INACTIVATION_OF_X_CHROMOSOME	15	-0.683512	-1.49587	0.0218391	0.0336537
AXON_INITIAL_SEGMENT	24	-0.648011	-1.49428	0.0110375	0.033659
POSITIVE_REGULATION_OF_MRNA_CATABOLIC_PROCESS	18	-0.668016	-1.49499	0.0172018	0.0336597
EARLY_ENDOSOME	313	-0.537245	-1.49459	0	0.0336642
HISTONE_DEACETYLASE_BINDING	123	-0.54883	-1.49396	0	0.0336661
CORTICAL_ACTIN_CYTOSKELETON_ORGANIZATION	29	-0.632852	-1.49448	0.00974026	0.0336864
INTRACELLULAR_CALCIUM_ACTIVATED_CHLORIDE_CHANNEL_ACTIVITY	18	-0.671564	-1.49604	0.0102857	0.0336882
ALPHA_TUBULIN_BINDING	43	-0.593296	-1.49402	0.00517598	0.0336891
REGULATION_OF_ANGIOGENESIS	34	-0.610874	-1.49329	0.0053135	0.0336895
CEREBRAL_CORTEX_DEVELOPMENT	75	-0.563284	-1.49504	0	0.0336956
ESTABLISHMENT_OF_PROTEIN_LOCALIZATION	38	-0.603836	-1.49433	0.00628272	0.0336961
POSITIVE_REGULATION_OF_ERYTHROCYTE_DIFFERENTIATION	28	-0.632758	-1.49357	0.0107991	0.0336964
CEREBELLAR_PURKINJE_CELL_DIFFERENTIATION	16	-0.676417	-1.49473	0.0171233	0.0336981
SYMPORTER_ACTIVITY	108	-0.559193	-1.4956	0	0.033699
POSITIVE_REGULATION_OF_MESENCHYMAL_CELL_PROLIFERATION	25	-0.634597	-1.49462	0.00978261	0.0337015
POSITIVE_REGULATION_OF_MYOBLAST_DIFFERENTIATION	45	-0.585455	-1.49318	0.00420168	0.0337021
EARLY_ENDOSOME_MEMBRANE	163	-0.544933	-1.49336	0	0.0337046
EPIDERMAL_GROWTH_FACTOR_RECEPTOR_BINDING	32	-0.618981	-1.49537	0.0075188	0.0337058
NUCLEAR_EXPORT	16	-0.689743	-1.49513	0.0159272	0.0337143
CHROMATIN_BINDING	483	-0.535908	-1.49617	0	0.0337357
HISTONE_ACETYLATION	71	-0.568547	-1.49605	0.0020284	0.0337359
OLFACTORY_BULB_DEVELOPMENT	22	-0.649679	-1.49474	0.0134831	0.0337418
ENDODERMAL_CELL_DIFFERENTIATION	31	-0.625862	-1.49358	0.00428725	0.033744
CELL_COMMUNICATION	49	-0.589228	-1.49337	0.00103734	0.0337475
HEMATOPOIETIC_PROGENITOR_CELL_DIFFERENTIATION	89	-0.560359	-1.49517	0	0.0337567
PROMOTER_SPECIFIC_CHROMATIN_BINDING	65	-0.562388	-1.49256	0	0.0339352
FILOPODIUM_TIP	20	-0.649775	-1.49247	0.0167038	0.0339397
POSITIVE_REGULATION_BY_HOST_OF_VIRAL_TRANSCRIPTION	17	-0.663991	-1.49206	0.0176796	0.0340296
APOLIPOPROTEIN_BINDING	19	-0.652536	-1.49188	0.0136054	0.0340492
TIGHT_JUNCTION	26	-0.627218	-1.49177	0.0107991	0.0340567
NEGATIVE_REGULATION_OF_EXTRINSIC_APOPTOTIC_SIGNALING_PATHWAY	38	-0.598395	-1.49207	0.00313808	0.0340757
HISTONE_H3_K4_TRIMETHYLATION	22	-0.653246	-1.49129	0.0100559	0.0341135
CHLORIDE_CHANNEL_ACTIVITY	68	-0.572692	-1.49137	0.00203252	0.0341305
SODIUM_ION_TRANSPORT	124	-0.550505	-1.49145	0	0.03414
PROTEIN_GLYCOSYLATION	171	-0.543983	-1.49099	0	0.034213
RESPONSE_TO_HEAT	60	-0.578748	-1.49049	0.00102354	0.0343643
NEGATIVE_REGULATION_OF_SMOOTH_MUSCLE_CELL_PROLIFERATION	42	-0.595027	-1.49035	0.00418848	0.0343741
CELLULAR_RESPONSE_TO_ORGANIC_CYCLIC_COMPOUND	79	-0.564458	-1.49054	0	0.0343936
POSITIVE_REGULATION_OF_SYNAPTIC_TRANSMISSION,_GLUTAMATERGIC	33	-0.61393	-1.49006	0.00863931	0.0344545
FIBROBLAST_MIGRATION	20	-0.654924	-1.48952	0.0158371	0.0346759
WNT_SIGNALING_PATHWAY	213	-0.540185	-1.48924	0	0.0347751
CELLULAR_RESPONSE_TO_ORGANIC_SUBSTANCE	48	-0.5801	-1.48824	0.00413223	0.0351625
NEGATIVE_REGULATION_OF_PROTEIN_CATABOLIC_PROCESS	45	-0.587449	-1.48828	0.0062435	0.0351943
HISTONE_H4_K5_ACETYLATION	16	-0.678119	-1.48788	0.0170068	0.0352905
DEFINITIVE_HEMOPOIESIS	16	-0.686528	-1.48758	0.00898876	0.0353221
CCR4_NOT_COMPLEX	16	-0.67417	-1.48763	0.0159817	0.035354
N_ACYLTRANSFERASE_ACTIVITY	16	-0.682181	-1.48735	0.0124858	0.0354121
EMBRYONIC_SKELETAL_SYSTEM_DEVELOPMENT	47	-0.580292	-1.48617	0.00208117	0.0358784
METALLOENDOPEPTIDASE_ACTIVITY	110	-0.555296	-1.48605	0	0.0358874
SMOOTH_MUSCLE_CELL_DIFFERENTIATION	17	-0.672493	-1.48575	0.0168729	0.0358993
INTRACELLULAR_ESTROGEN_RECEPTOR_SIGNALING_PATHWAY	17	-0.663582	-1.4862	0.0192744	0.0359095
SARCOPLASMIC_RETICULUM_MEMBRANE	36	-0.603689	-1.48579	0.00948367	0.0359406
CENTRAL_NERVOUS_SYSTEM_DEVELOPMENT	95	-0.559842	-1.48526	0	0.036067
POSITIVE_REGULATION_OF_SUBSTRATE_ADHESION_DEPENDENT_CELL_SPREADING	42	-0.589729	-1.48536	0.00628931	0.0360672
EPITHELIAL_CELL_MORPHOGENESIS	20	-0.653661	-1.48471	0.0167411	0.0361097
SYNAPSE_MATURATION	18	-0.655069	-1.48479	0.0234114	0.0361144
POSITIVE_REGULATION_OF_EXOCYTOSIS	27	-0.622638	-1.48391	0.0118662	0.0361268
REGULATION_OF_AMPA_RECEPTOR_ACTIVITY	21	-0.638776	-1.48369	0.0198895	0.0361306
SYNAPTIC_VESICLE	163	-0.543902	-1.484	0	0.0361329
REGULATION_OF_ERK1_AND_ERK2_CASCADE	33	-0.613833	-1.4848	0.00425532	0.03616
CYSTEINE_TYPE_DEUBIQUITINASE_ACTIVITY	85	-0.562311	-1.48372	0	0.0361728
MALE_GENITALIA_DEVELOPMENT	15	-0.685234	-1.48403	0.0193402	0.0361752
GOLGI_LUMEN	24	-0.636211	-1.4848	0.010989	0.0362102
KIDNEY_DEVELOPMENT	150	-0.546338	-1.48403	0	0.0362206
ANTIPORTER_ACTIVITY	63	-0.570245	-1.48484	0.00305499	0.0362327
CELLULAR_SODIUM_ION_HOMEOSTASIS	22	-0.640469	-1.48432	0.0111359	0.0362437
POSITIVE_REGULATION_OF_FOCAL_ADHESION_ASSEMBLY	27	-0.615209	-1.48406	0.00977199	0.0362632
RESPONSE_TO_UNFOLDED_PROTEIN	48	-0.583475	-1.48411	0.0061792	0.0362986
RESPONSE_TO_ESTRADIOL	108	-0.551539	-1.4823	0	0.0364484
POSITIVE_REGULATION_OF_MYELINATION	21	-0.648441	-1.48234	0.0188261	0.0364833
SNARE_BINDING	63	-0.567898	-1.4824	0.00102145	0.0364984
PROTEIN_KINASE_C_ACTIVITY	16	-0.668704	-1.48262	0.0172216	0.0365265
POSITIVE_REGULATION_OF_STEM_CELL_PROLIFERATION	39	-0.598659	-1.48268	0.00729927	0.036546
EUCHROMATIN	68	-0.569238	-1.4824	0.00101112	0.0365478
HISTONE_H4_K8_ACETYLATION	16	-0.678119	-1.48202	0.0114548	0.0365598
SIGNALING_RECEPTOR_COMPLEX_ADAPTOR_ACTIVITY	26	-0.621411	-1.4818	0.0130011	0.0365695
PHOSPHOLIPASE_C_ACTIVATING_G_PROTEIN_COUPLED_RECEPTOR_SIGNALING_PATHWAY	48	-0.58621	-1.4827	0.00417101	0.0365813
EMBRYONIC_FORELIMB_MORPHOGENESIS	29	-0.617314	-1.48241	0.0128617	0.0365959
NEGATIVE_REGULATION_OF_EPIDERMAL_GROWTH_FACTOR_RECEPTOR_SIGNALING_PATHWAY	16	-0.679513	-1.48182	0.0157127	0.0366144
SUPPRESSION_OF_VIRAL_RELEASE_BY_HOST	21	-0.648346	-1.48271	0.010929	0.0366211
MAP_KINASE_ACTIVITY	17	-0.655174	-1.47857	0.0212766	0.0372621
POSITIVE_REGULATION_OF_DENDRITE_MORPHOGENESIS	30	-0.612251	-1.47976	0.00641026	0.0372824
NEGATIVE_REGULATION_OF_PROTEIN_PHOSPHORYLATION	96	-0.556332	-1.47881	0	0.0372854
POTASSIUM_CHANNEL_REGULATOR_ACTIVITY	35	-0.594901	-1.47859	0.0105042	0.0372999
NEGATIVE_REGULATION_OF_RHO_PROTEIN_SIGNAL_TRANSDUCTION	22	-0.642654	-1.4792	0.0133038	0.0373053
HIPPOCAMPUS_DEVELOPMENT	78	-0.562444	-1.47864	0	0.0373184
ACTIVATION_OF_INNATE_IMMUNE_RESPONSE	43	-0.594991	-1.47977	0.00518672	0.0373292
PRESYNAPTIC_ACTIVE_ZONE_CYTOPLASMIC_COMPONENT	16	-0.667518	-1.47926	0.0171821	0.0373309
LENS_DEVELOPMENT_IN_CAMERA_TYPE_EYE	39	-0.590179	-1.47882	0.0042735	0.0373331
NUCLEAR_LOCALIZATION_SEQUENCE_BINDING	24	-0.627825	-1.47893	0.0161812	0.0373461
PEPTIDE_CROSS_LINKING	26	-0.627967	-1.47953	0.0140389	0.0373493
RESPONSE_TO_XENOBIOTIC_STIMULUS	302	-0.534302	-1.47929	0	0.0373678
REGULATION_OF_AXONOGENESIS	24	-0.626581	-1.47978	0.0155729	0.037372
CELLULAR_RESPONSE_TO_EPIDERMAL_GROWTH_FACTOR_STIMULUS	49	-0.576034	-1.47938	0.00924025	0.0373725
PROTON_MOTIVE_FORCE_DRIVEN_MITOCHONDRIAL_ATP_SYNTHESIS	60	0.404234	1.64135	0	0.0373726
POSITIVE_REGULATION_OF_INTERLEUKIN_1_BETA_PRODUCTION	62	-0.569844	-1.47828	0.00304878	0.0373846
RESPONSE_TO_ORGANIC_CYCLIC_COMPOUND	143	-0.540978	-1.47894	0	0.037394
REGULATION_OF_CANONICAL_WNT_SIGNALING_PATHWAY	30	-0.606066	-1.4798	0.0138593	0.0374092
PHOSPHATIDYLINOSITOL_PHOSPHATE_BIOSYNTHETIC_PROCESS	53	-0.577138	-1.47988	0.00102669	0.0374183
CYTOSKELETAL_MOTOR_ACTIVITY	43	-0.592997	-1.47994	0.00310559	0.0374289
RUFFLE_ASSEMBLY	16	-0.671996	-1.48	0.0182232	0.0374522
REGULATION_OF_VENTRICULAR_CARDIAC_MUSCLE_CELL_MEMBRANE_REPOLARIZATION	21	-0.640868	-1.47789	0.0110254	0.0374701
PHOSPHATIDYLINOSITOL_3_PHOSPHATE_BIOSYNTHETIC_PROCESS	15	-0.683296	-1.47791	0.0180995	0.0375122
NEGATIVE_REGULATION_OF_AXON_EXTENSION_INVOLVED_IN_AXON_GUIDANCE	24	-0.629658	-1.47728	0.0175246	0.0375757
POSITIVE_REGULATION_OF_G_PROTEIN_COUPLED_RECEPTOR_SIGNALING_PATHWAY	16	-0.678186	-1.47757	0.0182857	0.0375932
REGULATED_EXOCYTOSIS	21	-0.637814	-1.47742	0.0133929	0.037602
PHOSPHATIDYLINOSITOL_3_KINASE_BINDING	25	-0.621702	-1.47729	0.012931	0.0376149
REGULATION_OF_RNA_SPLICING	74	-0.563248	-1.47704	0.00201613	0.0376732
LEUKOCYTE_CELL_CELL_ADHESION	27	-0.610921	-1.47681	0.0183585	0.0377433
NUCLEAR_CHROMOSOME	44	0.425291	1.64354	0	0.0377482
AXON_TERMINUS	92	-0.551536	-1.47646	0	0.0377783
POSITIVE_REGULATION_OF_ERK1_AND_ERK2_CASCADE	216	-0.536702	-1.47666	0	0.0377805
REGULATION_OF_INSULIN_SECRETION_INVOLVED_IN_CELLULAR_RESPONSE_TO_GLUCOSE_STIMULUS	22	-0.648192	-1.47648	0.0144928	0.0378135
MYOSIN_COMPLEX	51	-0.581141	-1.47594	0.00414079	0.0379754
MONOCYTE_DIFFERENTIATION	19	-0.656118	-1.47569	0.0212766	0.038069
NEGATIVE_REGULATION_OF_MIRNA_TRANSCRIPTION	22	-0.645408	-1.47512	0.0142388	0.0381035
HEPARIN_BINDING	148	-0.542109	-1.47498	0	0.0381209
MELANOCYTE_DIFFERENTIATION	22	-0.649405	-1.47514	0.0110865	0.0381415
POSITIVE_REGULATION_OF_CARDIAC_MUSCLE_CELL_PROLIFERATION	25	-0.629113	-1.47524	0.0139935	0.0381417
NEGATIVE_REGULATION_OF_FIBROBLAST_GROWTH_FACTOR_RECEPTOR_SIGNALING_PATHWAY	16	-0.678666	-1.47525	0.0197216	0.0381838
SOLUTE:PROTON_ANTIPORTER_ACTIVITY	16	-0.672739	-1.4753	0.0158014	0.0382125
MATURATION_OF_LSU_RRNA_FROM_TRICISTRONIC_RRNA_TRANSCRIPT_(SSU_RRNA,_5.8S_RRNA,_LSU_RRNA)	15	0.575967	1.6456	0.0434783	0.0382762
SYNAPTIC_TRANSMISSION,_GABAERGIC	23	-0.6247	-1.47448	0.019802	0.0383113
NEGATIVE_REGULATION_OF_CALCINEURIN_NFAT_SIGNALING_CASCADE	15	-0.674182	-1.474	0.018244	0.0383698
RESPONSE_TO_ISCHEMIA	58	-0.574485	-1.47408	0.00102564	0.0383744
HETEROCYCLIC_COMPOUND_BINDING	32	-0.611143	-1.47421	0.00739958	0.0383802
DENDRITIC_SPINE_MORPHOGENESIS	18	-0.660633	-1.47428	0.0179978	0.0383807
CANONICAL_WNT_SIGNALING_PATHWAY	90	-0.555081	-1.47376	0.00201207	0.0384154
INHIBITORY_SYNAPSE	25	-0.627254	-1.47362	0.014333	0.0384428
SEQUENCE_SPECIFIC_DOUBLE_STRANDED_DNA_BINDING	451	-0.528922	-1.47379	0	0.0384453
NUCLEOSOME_ASSEMBLY	93	0.423387	1.64862	0	0.0385632
REGULATION_OF_SYNAPTIC_VESICLE_EXOCYTOSIS	64	-0.567532	-1.47282	0.00509684	0.0388399
CHEMICAL_SYNAPTIC_TRANSMISSION	160	-0.540603	-1.47224	0	0.0390979
SINGLE_STRANDED_RNA_BINDING	46	-0.584947	-1.47202	0.00206825	0.0391615
POSITIVE_REGULATION_OF_DENDRITIC_SPINE_DEVELOPMENT	32	-0.605784	-1.47186	0.00833333	0.0391957
NEURAL_TUBE_DEVELOPMENT	50	-0.57897	-1.47124	0.00619835	0.0394681
RESPONSE_TO_RADIATION	34	-0.597167	-1.47086	0.0041841	0.0395059
HINDBRAIN_DEVELOPMENT	19	-0.651917	-1.47095	0.016129	0.0395065
LOW_DENSITY_LIPOPROTEIN_PARTICLE_BINDING	20	-0.645178	-1.47101	0.0133333	0.0395323
POSITIVE_REGULATION_OF_RECEPTOR_INTERNALIZATION	28	-0.609444	-1.47029	0.0142232	0.0397922
NUCLEAR_MATRIX	121	-0.541383	-1.47011	0	0.0398123
NEGATIVE_REGULATION_OF_EXTRINSIC_APOPTOTIC_SIGNALING_PATHWAY_VIA_DEATH_DOMAIN_RECEPTORS	27	-0.620191	-1.46973	0.0117271	0.0399964
POSITIVE_REGULATION_OF_CELL_CELL_ADHESION	22	-0.635565	-1.46903	0.0133038	0.0400788
NEGATIVE_REGULATION_OF_NECROPTOTIC_PROCESS	17	-0.661323	-1.46908	0.0148402	0.0401011
BARBED_END_ACTIN_FILAMENT_CAPPING	21	-0.63685	-1.46912	0.0220507	0.0401364
POSITIVE_REGULATION_OF_BONE_RESORPTION	22	-0.637336	-1.46923	0.00891862	0.0401366
NEURON_CELLULAR_HOMEOSTASIS	32	-0.613343	-1.46932	0.0115911	0.0401406
REGULATION_OF_NMDA_RECEPTOR_ACTIVITY	17	-0.661012	-1.46938	0.0182857	0.0401591
PHOSPHORIC_DIESTER_HYDROLASE_ACTIVITY	61	-0.562959	-1.46792	0.00304569	0.0401879
HELICASE_ACTIVITY	136	-0.541941	-1.46819	0.002002	0.0401898
CELLULAR_RESPONSE_TO_HEPATOCYTE_GROWTH_FACTOR_STIMULUS	17	-0.66005	-1.46798	0.0225479	0.0402023
CIRCULATORY_SYSTEM_DEVELOPMENT	19	-0.647762	-1.46864	0.0191657	0.0402036
PLATELET_FORMATION	18	-0.652603	-1.46845	0.0178971	0.0402058
ION_HOMEOSTASIS	17	-0.65927	-1.46835	0.0272727	0.040207
PROTEIN_LOCALIZATION_TO_GOLGI_APPARATUS	21	-0.643756	-1.4682	0.0153005	0.040234
POSITIVE_REGULATION_OF_PROTEIN_TYROSINE_KINASE_ACTIVITY	44	-0.575869	-1.46865	0.00311203	0.0402468
ADENYLATE_CYCLASE_BINDING	15	-0.678448	-1.46799	0.0171625	0.0402502
PHOSPHOLIPID_BINDING	109	-0.547524	-1.46846	0	0.0402528
MICROVILLUS	82	-0.554897	-1.46749	0.00100301	0.0403665
TRANSPORT_VESICLE_MEMBRANE	32	-0.60405	-1.46684	0.0136126	0.0403714
HISTONE_LYSINE_METHYLATION	18	-0.658259	-1.46652	0.0191226	0.0403841
EMBRYO_IMPLANTATION	50	-0.576494	-1.46661	0.00717213	0.0403858
INTERMEDIATE_FILAMENT_CYTOSKELETON_ORGANIZATION	20	-0.636248	-1.46672	0.013363	0.0403913
RNA_POLYMERASE_BINDING	22	-0.641145	-1.4664	0.0110132	0.0404026
ANDROGEN_RECEPTOR_SIGNALING_PATHWAY	16	-0.673697	-1.46733	0.015855	0.0404059
POTASSIUM_ION_TRANSPORT	136	-0.540632	-1.46695	0	0.0404144
EMBRYO_DEVELOPMENT_ENDING_IN_BIRTH_OR_EGG_HATCHING	15	-0.675794	-1.46685	0.0209546	0.0404151
PROTEIN_KINASE_C_BINDING	61	-0.564587	-1.46719	0.00305499	0.0404285
ANATOMICAL_STRUCTURE_MORPHOGENESIS	61	-0.562458	-1.467	0.00408998	0.0404417
PROTEIN_IMPORT_INTO_NUCLEUS	104	-0.54465	-1.46705	0	0.0404627
POSITIVE_REGULATION_OF_CELL_POPULATION_PROLIFERATION	490	-0.522302	-1.46609	0	0.0405428
POSITIVE_REGULATION_OF_CELL_ADHESION	66	-0.560402	-1.46587	0.0040568	0.0405732
CUL3_RING_UBIQUITIN_LIGASE_COMPLEX	42	-0.580401	-1.46595	0.0093361	0.0405877
NUCLEAR_PORE	75	-0.555075	-1.46569	0.0010142	0.0406306
PROTEIN_TYROSINE/SERINE/THREONINE_PHOSPHATASE_ACTIVITY	43	-0.581948	-1.46522	0.00720906	0.0407561
FOCAL_ADHESION_ASSEMBLY	28	-0.609561	-1.4653	0.0138889	0.0407734
INTRACELLULAR_ORGANELLE	88	-0.548877	-1.46496	0.00100301	0.0408446
BONE_DEVELOPMENT	76	-0.557655	-1.46453	0.0020202	0.040908
MIRNA_BINDING	33	-0.596737	-1.46469	0.0138445	0.0409088
THIOLESTER_HYDROLASE_ACTIVITY	18	-0.651809	-1.46453	0.0339751	0.0409579
REGULATION_OF_CYTOSKELETON_ORGANIZATION	24	-0.619693	-1.46417	0.017758	0.0410408
DISORDERED_DOMAIN_SPECIFIC_BINDING	36	-0.588457	-1.46325	0.00850159	0.0411997
POSITIVE_REGULATION_OF_INFLAMMATORY_RESPONSE	94	-0.548322	-1.46329	0	0.0412198
POSITIVE_REGULATION_OF_NEURON_DIFFERENTIATION	101	-0.549701	-1.46335	0	0.0412435
PHOSPHATIDYLINOSITOL_3_KINASE_SIGNALING	40	-0.584293	-1.46342	0.014553	0.0412512
CRANIAL_SKELETAL_SYSTEM_DEVELOPMENT	17	-0.655108	-1.46352	0.0218642	0.041254
HEPATOCYTE_APOPTOTIC_PROCESS	19	-0.643684	-1.46273	0.0144928	0.0412757
RETINOIC_ACID_4_HYDROXYLASE_ACTIVITY	15	-0.660341	-1.46366	0.0298851	0.0412794
INTEGRAL_COMPONENT_OF_PRESYNAPTIC_MEMBRANE	86	-0.548354	-1.46297	0.0030303	0.0412925
CYTOPLASMIC_VESICLE_MEMBRANE	155	-0.53458	-1.46353	0	0.0412966
PHOSPHOTYROSINE_RESIDUE_BINDING	45	-0.583492	-1.4628	0.00721649	0.0413006
NEUROPEPTIDE_RECEPTOR_ACTIVITY	16	-0.67164	-1.46287	0.0180587	0.0413096
POSITIVE_REGULATION_OF_COLD_INDUCED_THERMOGENESIS	84	-0.550016	-1.46254	0.00202224	0.0413309
POSITIVE_REGULATION_OF_OSTEOCLAST_DIFFERENTIATION	28	-0.609043	-1.46243	0.0129171	0.0413442
INTRA_GOLGI_VESICLE_MEDIATED_TRANSPORT	25	-0.616702	-1.46213	0.0187225	0.041416
GOLGI_TO_PLASMA_MEMBRANE_PROTEIN_TRANSPORT	27	-0.609227	-1.46219	0.0213904	0.0414313
TRIPLET_CODON_AMINO_ACID_ADAPTOR_ACTIVITY	29	-0.60175	-1.46167	0.00747065	0.0414388
REGULATION_OF_CELL_SIZE	23	-0.619863	-1.46191	0.0184382	0.0414658
POSITIVE_REGULATION_OF_GLUCOSE_IMPORT	39	-0.58647	-1.46173	0.00939457	0.0414661
REGULATION_OF_CELL_POPULATION_PROLIFERATION	180	-0.534949	-1.46179	0	0.041485
MICROTUBULE_BINDING	246	-0.529695	-1.46133	0	0.0415207
NEGATIVE_REGULATION_OF_T_CELL_ACTIVATION	22	-0.63341	-1.46133	0.0121413	0.0415701
GENE_SILENCING_BY_RNA	53	-0.573147	-1.46109	0.00101729	0.0415865
POSITIVE_REGULATION_OF_PHOSPHATIDYLINOSITOL_3_KINASE_ACTIVITY	31	-0.604557	-1.46111	0.0118407	0.0416249
APICAL_DENDRITE	27	-0.614084	-1.46046	0.0130011	0.0418292
NUCLEAR_MEMBRANE	241	-0.530896	-1.46037	0	0.0418403
POSITIVE_REGULATION_OF_CELL_MATRIX_ADHESION	34	-0.591545	-1.46052	0.0170213	0.0418507
NEURAL_RETINA_DEVELOPMENT	15	-0.676374	-1.46006	0.0207612	0.0419182
GERM_CELL_DEVELOPMENT	49	-0.575131	-1.45958	0.00518672	0.0419265
PROTEIN_LOCALIZATION	172	-0.537187	-1.46008	0	0.0419495
POSITIVE_REGULATION_OF_AXON_EXTENSION	36	-0.589794	-1.4596	0.0177638	0.0419588
MITOGEN_ACTIVATED_PROTEIN_KINASE_KINASE_BINDING	16	-0.665863	-1.45981	0.0196759	0.0419596
KINESIN_BINDING	50	-0.57216	-1.45941	0.00821355	0.0419687
HETEROCHROMATIN_FORMATION	22	-0.632042	-1.45964	0.0208791	0.0419779
CARBOHYDRATE_METABOLIC_PROCESS	191	-0.53028	-1.45923	0	0.0419798
SECRETION_BY_CELL	18	-0.646169	-1.45983	0.0232558	0.0419969
MUSCLE_CELL_DEVELOPMENT	24	-0.616977	-1.45927	0.0219539	0.0420097
REGULATION_OF_TRANSCRIPTION_INVOLVED_IN_G1/S_TRANSITION_OF_MITOTIC_CELL_CYCLE	16	-0.666902	-1.45859	0.0287687	0.0422779
PRP19_COMPLEX	23	-0.622103	-1.4584	0.0175055	0.0422786
HISTONE_H4_ACETYLATION	44	-0.576408	-1.45845	0.00833333	0.0422956
POSITIVE_REGULATION_OF_NEURON_DEATH	47	-0.579031	-1.45804	0.00206186	0.0423818
NEGATIVE_REGULATION_OF_CARDIAC_MUSCLE_CELL_APOPTOTIC_PROCESS	36	-0.58482	-1.45809	0.00844773	0.042406
REGULATION_OF_ACTIN_CYTOSKELETON_ORGANIZATION	76	-0.554368	-1.45777	0.00100604	0.0424825
SYNAPTIC_VESICLE_MEMBRANE	98	-0.544757	-1.45711	0	0.0427969
STRESS_FIBER_ASSEMBLY	18	-0.649007	-1.45681	0.0304397	0.0429267
POTASSIUM_ION_TRANSMEMBRANE_TRANSPORT	143	-0.530769	-1.4565	0	0.0430407
REGULATION_OF_PRESYNAPSE_ASSEMBLY	34	-0.599186	-1.45625	0.0116156	0.0431001
NEURON_FATE_COMMITMENT	27	-0.615246	-1.45628	0.018319	0.0431344
POSITIVE_REGULATION_OF_DENDRITE_EXTENSION	28	-0.605642	-1.45585	0.0149254	0.0432774
POSITIVE_REGULATION_OF_ENDOTHELIAL_CELL_PROLIFERATION	75	-0.550418	-1.45545	0.00100806	0.0434554
NEGATIVE_REGULATION_OF_OSSIFICATION	25	-0.616355	-1.45515	0.0288889	0.0435918
CELL_BODY	105	-0.543585	-1.45495	0.001002	0.0436679
RESPONSE_TO_PROGESTERONE	36	-0.590973	-1.45486	0.0158562	0.0436684
REGULATION_OF_NEUROTRANSMITTER_SECRETION	22	-0.633112	-1.45449	0.0163755	0.043851
SPECTRIN_BINDING	32	-0.598442	-1.45415	0.0150215	0.0439968
TRANSCRIPTION_COREPRESSOR_ACTIVITY	173	-0.532847	-1.45335	0	0.0444036
CHLORIDE_TRANSPORT	73	-0.557785	-1.45305	0.00101215	0.0445263
MYELOID_CELL_DIFFERENTIATION	30	-0.602638	-1.45271	0.0096463	0.0446826
POSITIVE_REGULATION_OF_PROTEIN_LOCALIZATION_TO_NUCLEUS	33	-0.591244	-1.45239	0.0117271	0.044815
REGULATION_OF_NOTCH_SIGNALING_PATHWAY	23	-0.621789	-1.45229	0.0220994	0.0448154
POSITIVE_REGULATION_OF_COLLAGEN_BIOSYNTHETIC_PROCESS	29	-0.606342	-1.45191	0.0202343	0.0449661
FLAVIN_ADENINE_DINUCLEOTIDE_BINDING	70	-0.550873	-1.45165	0.00607287	0.0449935
POSITIVE_REGULATION_OF_POTASSIUM_ION_TRANSMEMBRANE_TRANSPORT	16	-0.667215	-1.45178	0.0233918	0.0450141
NEGATIVE_REGULATION_OF_ERK1_AND_ERK2_CASCADE	81	-0.546341	-1.45169	0	0.0450224
EXOCYTOSIS	105	-0.542835	-1.4507	0.00100705	0.0451376
REGULATION_OF_CARDIAC_MUSCLE_CONTRACTION	20	-0.640946	-1.45072	0.0256125	0.0451744
NUCLEAR_LUMEN	16	-0.657427	-1.45122	0.0288684	0.0451769
INTRACELLULAR_TRANSPORT	35	-0.591296	-1.45044	0.00623053	0.0451939
TRIGLYCERIDE_LIPASE_ACTIVITY	16	-0.664249	-1.45102	0.02	0.0452033
BRUSH_BORDER_MEMBRANE	73	-0.553642	-1.45075	0.0020284	0.0452078
EPHRIN_RECEPTOR_BINDING	30	-0.599578	-1.4508	0.017094	0.0452183
RESPONSE_TO_FATTY_ACID	28	-0.60965	-1.45124	0.0178759	0.0452221
PHOSPHATIDYLINOSITOL_METABOLIC_PROCESS	29	-0.597403	-1.45006	0.0228261	0.0452248
LIVER_DEVELOPMENT	92	-0.547306	-1.45046	0.00100402	0.0452318
RESPONSE_TO_ATP	22	-0.621084	-1.45012	0.0251917	0.0452397
SUMO_TRANSFERASE_ACTIVITY	21	-0.641809	-1.45104	0.0221484	0.0452404
CILIUM_ASSEMBLY	205	-0.525101	-1.45081	0	0.0452622
PROTEASE_BINDING	123	-0.540448	-1.45024	0	0.0452638
LATE_ENDOSOME	153	-0.530554	-1.45014	0	0.0452787
RESPONSE_TO_ORGANONITROGEN_COMPOUND	39	-0.581471	-1.44983	0.00524659	0.0452796
POSITIVE_REGULATION_OF_INSULIN_SECRETION	53	-0.565245	-1.44962	0.00513347	0.0453729
EXTRINSIC_APOPTOTIC_SIGNALING_PATHWAY_IN_ABSENCE_OF_LIGAND	45	-0.568913	-1.44919	0.0104275	0.045598
14_3_3_PROTEIN_BINDING	47	-0.567921	-1.44852	0.00622407	0.0456044
CALCIUM_MEDIATED_SIGNALING_USING_INTRACELLULAR_CALCIUM_SOURCE	20	-0.630552	-1.44827	0.0264317	0.0456076
NEGATIVE_REGULATION_OF_PEPTIDYL_THREONINE_PHOSPHORYLATION	19	-0.641799	-1.44795	0.0276243	0.0456173
INNERVATION	22	-0.628855	-1.44806	0.0202931	0.0456189
PHOSPHOLIPID_TRANSPORT	43	-0.57981	-1.44856	0.00317125	0.0456196
CYTOPLASMIC_SIDE_OF_PLASMA_MEMBRANE	64	-0.555266	-1.44836	0.00203666	0.0456378
REGULATION_OF_NEURON_DIFFERENTIATION	36	-0.586027	-1.44897	0.0105597	0.0456402
ALPHA_ACTININ_BINDING	20	-0.641994	-1.44828	0.0155039	0.0456474
CELLULAR_RESPONSE_TO_GROWTH_FACTOR_STIMULUS	73	-0.554484	-1.44888	0.00304569	0.0456522
NEGATIVE_REGULATION_OF_GLYCOLYTIC_PROCESS	15	-0.67466	-1.44857	0.0208333	0.045663
SARCOPLASMIC_RETICULUM	67	-0.553592	-1.44869	0.0040568	0.0456636
TERMINAL_BOUTON	74	-0.551739	-1.44807	0.0030303	0.0456677
ANION_TRANSMEMBRANE_TRANSPORT	35	-0.586808	-1.4476	0.00849257	0.0456707
REGULATION_OF_DOPAMINE_SECRETION	26	-0.609543	-1.44899	0.0202991	0.0456806
POSITIVE_REGULATION_OF_CELL_SUBSTRATE_ADHESION	40	-0.580223	-1.44766	0.0115304	0.045688
MRNA_TRANSPORT	95	-0.54099	-1.44872	0	0.0456902
INFLAMMATORY_RESPONSE	345	-0.518773	-1.44768	0	0.0457322
ENDOSOME_MEMBRANE	207	-0.523873	-1.44704	0	0.0458748
MOLECULAR_ADAPTOR_ACTIVITY	76	-0.547802	-1.4471	0.00303337	0.0458922
CELLULAR_RESPONSE_TO_HYPOXIA	122	-0.536538	-1.44672	0	0.0459843
VOLTAGE_GATED_SODIUM_CHANNEL_ACTIVITY	23	-0.626016	-1.44626	0.027533	0.0462137
EXTRINSIC_COMPONENT_OF_MEMBRANE	68	-0.555643	-1.4461	0.00100806	0.0462548
CELLULAR_RESPONSE_TO_ETHANOL	22	-0.63341	-1.44584	0.0196721	0.046298
POSITIVE_REGULATION_OF_CYTOSOLIC_CALCIUM_ION_CONCENTRATION	159	-0.529933	-1.44585	0	0.046338
METHYLATED_HISTONE_BINDING	79	-0.544045	-1.44494	0.00202224	0.0467471
DNA_HELICASE_ACTIVITY	54	-0.569448	-1.44499	0.0061665	0.0467676
STEM_CELL_PROLIFERATION	65	-0.554183	-1.44455	0.00505051	0.046963
CENTRAL_NERVOUS_SYSTEM_MYELINATION	17	-0.653323	-1.44439	0.0282486	0.0469769
LIPID_TRANSPORT	154	-0.534829	-1.44446	0	0.0469865
RESPONSE_TO_ANTIBIOTIC	36	-0.58374	-1.44416	0.0104603	0.0470696
SYNAPTIC_MEMBRANE_ADHESION	26	-0.603182	-1.44403	0.0247312	0.0470852
GOLGI_CISTERNA_MEMBRANE	67	-0.551386	-1.44366	0.00306122	0.0472072
POSITIVE_REGULATION_OF_RAS_PROTEIN_SIGNAL_TRANSDUCTION	26	-0.609096	-1.44377	0.0227027	0.0472073
RESPONSE_TO_NICOTINE	46	-0.571327	-1.44358	0.00823893	0.0472105
LYSOSOME_ORGANIZATION	45	-0.571514	-1.44328	0.00723888	0.0473442
BMP_RECEPTOR_BINDING	15	-0.669517	-1.44302	0.0281849	0.0474526
MOTOR_NEURON_AXON_GUIDANCE	28	-0.601362	-1.44246	0.0162866	0.0474541
POSITIVE_REGULATION_OF_FAT_CELL_DIFFERENTIATION	53	-0.561942	-1.44261	0.00717949	0.0474611
NEGATIVE_REGULATION_OF_GTPASE_ACTIVITY	34	-0.585774	-1.44264	0.0191693	0.0474962
OSSIFICATION	100	-0.542282	-1.44246	0.00302115	0.0475011
POSITIVE_REGULATION_OF_PHAGOCYTOSIS,_ENGULFMENT	15	-0.670042	-1.4428	0.0336818	0.0475045
TRANSMEMBRANE_TRANSPORTER_ACTIVITY	205	-0.523664	-1.44285	0	0.0475278
FLAGELLATED_SPERM_MOTILITY	86	-0.546655	-1.44266	0.00100908	0.0475281
SMOOTH_MUSCLE_TISSUE_DEVELOPMENT	18	-0.638085	-1.44164	0.0333717	0.0476733
MITOCHONDRIAL_ELECTRON_TRANSPORT,_CYTOCHROME_C_TO_OXYGEN	21	0.518155	1.59862	0.0181818	0.0476911
NEGATIVE_REGULATION_OF_AUTOPHAGY	42	-0.576389	-1.44177	0.0134855	0.047697
ACID_AMINO_ACID_LIGASE_ACTIVITY	15	-0.666681	-1.44167	0.0339578	0.0477095
PROTEIN_PROCESSING	86	-0.543161	-1.44192	0.00302419	0.0477132
REGULATION_OF_ALTERNATIVE_MRNA_SPLICING,_VIA_SPLICEOSOME	61	-0.550373	-1.4418	0.00304569	0.0477289
REGULATION_OF_SODIUM_ION_TRANSPORT	22	-0.628474	-1.44138	0.0244173	0.0477993
CYTOKINE_MEDIATED_SIGNALING_PATHWAY	142	-0.531331	-1.44122	0	0.047858
ION_TRANSMEMBRANE_TRANSPORT	167	-0.52583	-1.4408	0	0.0479549
TRANS_GOLGI_NETWORK_TRANSPORT_VESICLE	17	-0.652762	-1.44096	0.0249716	0.0479575
RESPONSE_TO_LIPOPOLYSACCHARIDE	179	-0.524968	-1.44088	0	0.0479675
NEURON_PROJECTION_TERMINUS	22	-0.630397	-1.44042	0.0177778	0.048124
DNA_BINDING_TRANSCRIPTION_FACTOR_BINDING	160	-0.526385	-1.43992	0	0.0482989
NEUROBLAST_PROLIFERATION	44	-0.573405	-1.4394	0.0102041	0.0483017
POSITIVE_REGULATION_OF_GLUCONEOGENESIS	21	-0.621598	-1.4398	0.0255272	0.048316
OOCYTE_MATURATION	23	-0.610875	-1.43992	0.0309735	0.048344
GLUCOSE_HOMEOSTASIS	136	-0.530178	-1.43941	0.001	0.0483465
G_PROTEIN_COUPLED_SEROTONIN_RECEPTOR_ACTIVITY	26	-0.604352	-1.44	0.0182013	0.0483483
ENDOSOME_TO_LYSOSOME_TRANSPORT	43	-0.571365	-1.43967	0.0176349	0.0483522
POSITIVE_REGULATION_OF_CARTILAGE_DEVELOPMENT	16	-0.661319	-1.43946	0.0259594	0.0483615
CATION_CHANNEL_ACTIVITY	57	-0.555874	-1.43952	0.00509165	0.0483787
REGULATION_OF_NEUROGENESIS	39	-0.577938	-1.43894	0.0135841	0.048526
NAD+_KINASE_ACTIVITY	17	-0.647625	-1.43883	0.0391061	0.0485289
NEURON_DIFFERENTIATION	198	-0.521853	-1.43846	0	0.048664
VESICLE_FUSION	35	-0.580051	-1.43853	0.0169492	0.0486835
CALCIUM_ION_TRANSPORT	138	-0.527775	-1.43825	0	0.0487408
DOPAMINE_METABOLIC_PROCESS	15	-0.668732	-1.43816	0.0262857	0.0487519
SWI/SNF_COMPLEX	27	-0.603379	-1.43808	0.021692	0.0487524
OSTEOCLAST_DIFFERENTIATION	41	-0.576589	-1.4379	0.0115789	0.0488036
POSITIVE_REGULATION_OF_DENDRITIC_SPINE_MORPHOGENESIS	29	-0.588893	-1.43777	0.0234542	0.0488421
TOR_SIGNALING	22	-0.619375	-1.43752	0.0198676	0.0489188
POSITIVE_REGULATION_OF_OSTEOBLAST_DIFFERENTIATION	75	-0.549204	-1.43754	0.00101215	0.0489563
NEGATIVE_REGULATION_OF_STEM_CELL_DIFFERENTIATION	19	-0.644712	-1.43731	0.020339	0.0490148
PHOTORECEPTOR_OUTER_SEGMENT	71	-0.545053	-1.43702	0.00405269	0.0491505
POSITIVE_REGULATION_OF_PROTEIN_UBIQUITINATION	75	-0.549785	-1.43676	0.00101626	0.049152
CALCIUM_DEPENDENT_PROTEIN_KINASE_C_ACTIVITY	16	-0.667551	-1.43677	0.0261067	0.049199
RNA_POLYMERASE_II_COMPLEX_BINDING	28	-0.597824	-1.4365	0.0203209	0.0492024
VENTRICULAR_SEPTUM_DEVELOPMENT	37	-0.578554	-1.43652	0.0156576	0.0492369
CELLULAR_RESPONSE_TO_XENOBIOTIC_STIMULUS	78	-0.542428	-1.43678	0.00202224	0.049243
POSITIVE_REGULATION_OF_GLYCOLYTIC_PROCESS	19	-0.629905	-1.43637	0.0276855	0.0492463
C2H2_ZINC_FINGER_DOMAIN_BINDING	16	-0.659998	-1.43599	0.0414269	0.0494298
PERIPHERAL_NERVOUS_SYSTEM_DEVELOPMENT	23	-0.619297	-1.43581	0.028169	0.0494859
LEARNING_OR_MEMORY	72	-0.551839	-1.43549	0.00100908	0.0496281
LIPID_PHOSPHORYLATION	15	-0.665229	-1.43516	0.0355505	0.0497509
TYPE_B_PANCREATIC_CELL_DEVELOPMENT	17	-0.647491	-1.43522	0.030647	0.0497628

## Sheet: Female GSEA
NAME	SIZE	ES	NES	NOM p-val	FDR q-val
STRUCTURAL_CONSTITUENT_OF_RIBOSOME	221	0.734324	2.94474	0	0
RIBOSOME	248	0.723224	2.92496	0	0
CYTOSOLIC_RIBOSOME	82	0.776224	2.74454	0	0
CYTOPLASMIC_TRANSLATION	84	0.776383	2.72083	0	0
CYTOSOLIC_LARGE_RIBOSOMAL_SUBUNIT	64	0.772127	2.60768	0	0
TRANSLATION	293	0.607908	2.5069	0	0
MITOCHONDRIAL_TRANSLATION	90	0.682231	2.42413	0	0
MITOCHONDRIAL_LARGE_RIBOSOMAL_SUBUNIT	61	0.713549	2.36172	0	0
CYTOSOLIC_SMALL_RIBOSOMAL_SUBUNIT	45	0.742739	2.35034	0	0
MITOCHONDRIAL_INNER_MEMBRANE	496	0.549517	2.33994	0	0
PROTEASOME_COMPLEX	63	0.683275	2.28888	0	0
INNATE_IMMUNE_RESPONSE_IN_MUCOSA	40	0.726535	2.21861	0	5.7376e-05
CELLULAR_OXIDANT_DETOXIFICATION	74	0.637736	2.17938	0	9.7612e-05
MEMBRANE_DISRUPTION_IN_ANOTHER_ORGANISM	24	0.793863	2.19112	0	0.000105121
SMALL_RIBOSOMAL_SUBUNIT	25	0.758937	2.13147	0	0.00027303
PROTEASOME_CORE_COMPLEX	19	0.819131	2.1207	0	0.000299198
CIS_REGULATORY_REGION_SEQUENCE_SPECIFIC_DNA_BINDING	81	-0.626048	-2.11366	0	0.00121526
PROTEASOMAL_PROTEIN_CATABOLIC_PROCESS	39	0.665794	2.03658	0	0.00211028
LARGE_RIBOSOMAL_SUBUNIT	21	0.762948	2.02768	0	0.00237692
PEROXISOMAL_MATRIX	26	0.722962	2.02267	0	0.00254196
MITOCHONDRIAL_SMALL_RIBOSOMAL_SUBUNIT	32	0.679988	1.98558	0	0.00520516
MITOCHONDRIAL_MATRIX	231	0.489773	1.96602	0	0.00640563
GLUTATHIONE_PEROXIDASE_ACTIVITY	25	0.715751	1.96292	0.0046083	0.00655711
ALDITOL:NADP+_1_OXIDOREDUCTASE_ACTIVITY	16	0.793824	1.96011	0.00221239	0.00666233
CARBOXYLIC_ACID_BINDING	17	0.771541	1.95065	0	0.0073288
RIBOSOMAL_LARGE_SUBUNIT_BIOGENESIS	31	0.673169	1.94619	0	0.00761769
IRON_SULFUR_CLUSTER_ASSEMBLY	26	0.701165	1.9379	0	0.00809201
MITOCHONDRIAL_RIBOSOME	20	0.733371	1.92961	0.002331	0.00853474
PRECATALYTIC_SPLICEOSOME	19	0.757996	1.9261	0	0.00862545
PROTEIN_POLYMERIZATION	16	0.775609	1.89754	0.0022075	0.0126588
RRNA_BINDING	42	0.617975	1.90032	0.00230947	0.0127174
MITOCHONDRIAL_RESPIRATORY_CHAIN_COMPLEX_I_ASSEMBLY	58	0.566268	1.88921	0	0.0136846
HYDROGEN_PEROXIDE_CATABOLIC_PROCESS	16	0.743772	1.87907	0	0.0149414
RETINOL_METABOLIC_PROCESS	56	0.573451	1.86634	0	0.0175274
POLYSOMAL_RIBOSOME	35	0.618542	1.86432	0	0.0175378
ANTIOXIDANT_ACTIVITY	25	0.667894	1.85556	0	0.0189474
GLUTATHIONE_BINDING	19	0.712198	1.85087	0	0.0191014
PEROXIDASE_ACTIVITY	31	0.640484	1.85102	0	0.0195745
PROTEASOME_ACCESSORY_COMPLEX	17	0.728733	1.8442	0.00207469	0.0204023
GLUTATHIONE_METABOLIC_PROCESS	68	0.547532	1.83822	0	0.0209869
MEMBRANE_INSERTASE_ACTIVITY	15	0.772137	1.83878	0	0.0213116
GLUTATHIONE_TRANSFERASE_ACTIVITY	32	0.627124	1.83349	0	0.0218346
MITOCHONDRIAL_ENVELOPE	23	0.66964	1.8196	0.00231482	0.0258637
MITOCHONDRIAL_CYTOCHROME_C_OXIDASE_ASSEMBLY	22	0.663842	1.79809	0.00446429	0.0329686
PEROXISOME	137	0.468926	1.79164	0	0.0348832
NUCLEOSIDE_DIPHOSPHATE_KINASE_ACTIVITY	20	0.685373	1.78877	0	0.0352272
ATP_DEPENDENT_CHROMATIN_REMODELER_ACTIVITY	35	-0.676938	-1.96324	0	0.0380518
EPITHELIAL_TUBE_BRANCHING_INVOLVED_IN_LUNG_MORPHOGENESIS	22	-0.715505	-1.87587	0	0.0389016
ENDOTHELIAL_CELL_MIGRATION	38	-0.663392	-1.93038	0	0.0399562
RRNA_PROCESSING	151	0.467404	1.77095	0	0.0402599
CHAPERONE_MEDIATED_PROTEIN_FOLDING	35	0.595693	1.77666	0	0.0402669
POSITIVE_REGULATION_OF_NEUTROPHIL_CHEMOTAXIS	31	-0.678468	-1.87829	0	0.0405289
TRANSITION_METAL_ION_BINDING	16	0.707468	1.77121	0.00431035	0.0409984
FATTY_ACID_BETA_OXIDATION	60	0.538746	1.77269	0	0.0412815
RESPIRASOME	63	0.529998	1.76662	0.00239808	0.0415616
CELLULAR_COMPONENT_ORGANIZATION	33	-0.672605	-1.88031	0	0.0433366
RIBOSOMAL_SMALL_SUBUNIT_BIOGENESIS	21	0.660884	1.76029	0.00448431	0.043887
DNA_BINDING_TRANSCRIPTION_REPRESSOR_ACTIVITY,_RNA_POLYMERASE_II_SPECIFIC	320	-0.495336	-1.94184	0	0.0442027
GTPASE_ACTIVATOR_ACTIVITY	229	-0.499373	-1.90894	0	0.0457719
POSITIVE_REGULATION_OF_INTERLEUKIN_4_PRODUCTION	24	-0.710948	-1.86115	0	0.0467096
TRANSCRIPTION_CIS_REGULATORY_REGION_BINDING	246	-0.492373	-1.88118	0	0.0473298
HISTONE_DEACETYLASE_BINDING	123	-0.524374	-1.85108	0	0.0474575
VERY_LONG_CHAIN_FATTY_ACID_METABOLIC_PROCESS	20	0.678899	1.75031	0.00877193	0.0477605
UNFOLDED_PROTEIN_BINDING	89	0.49336	1.7423	0	0.0486436
INTEGRAL_COMPONENT_OF_MITOCHONDRIAL_INNER_MEMBRANE	38	0.580305	1.74711	0	0.0487052
PROTEOLYSIS_INVOLVED_IN_PROTEIN_CATABOLIC_PROCESS	57	0.535931	1.74504	0	0.0488451
FATTY_ACID_METABOLIC_PROCESS	190	0.445213	1.74306	0	0.0490229
