# Supplementary material for: Impaired activation of succinate-induced type 2 immunity and secretory cell production in the small intestines of Ptk6−/− male mice
Source: Cell Death Dis. 2024 Oct 26;15(10):777. doi: 10.1038/s41419-024-07149-9 (PMC11513114; doi:10.1038/s41419-024-07149-9)
Supplement: Supplementary file 3 — Supplemental Table 2 [file 41419_2024_7149_MOESM3_ESM.xlsx]

## Sheet: Sheet1
gene_id	gene_name	trans_type	FPKM.F_KO_c1	FPKM.F_KO_c2	FPKM.F_KO_c3	FPKM.F_KO_S1	FPKM.F_KO_S2	FPKM.F_KO_S3	FPKM.F_WT_c1	FPKM.F_WT_c2	FPKM.F_WT_c3	FPKM.F_WT_S1	FPKM.F_WT_S2	FPKM.F_WT_S3	FPKM.M_KO_c1	FPKM.M_KO_c2	FPKM.M_KO_c3	FPKM.M_KO_S1	FPKM.M_KO_S2	FPKM.M_KO_S3	FPKM.M_WT_c1	FPKM.M_WT_c2	FPKM.M_WT_c3	FPKM.M_WT_S1	FPKM.M_WT_S2	FPKM.M_WT_S3	pval	qval	significant
ENSMUSG00000086503	Xist	lncRNA	7.93858	8.1285	3.4575	5.7339	3.91292	7.29385	4.04087	4.72344	4.94098	4.82017	3.11171	5.34376	0.025513	0.01693	0.012675	0.010764	0.029462	0.025507	0.008165	0.013011	0.017975	0.08414	0.018643	0.066362	3.26887e-121	5.69764e-117	yes
ENSMUSG00000033847	Pla2g4c	protein_coding;processed_transcript	4.17427	2.97789	2.14428	371.105	506.061	686.559	1.98051	0.830193	1.01455	326.234	218.526	110.024	1.18734	2.87678	0.600556	1.2138	0.595268	8.96389	0.368046	0.277563	0.677296	25.1334	22.81	148.659	2.62063e-59	2.28388e-55	yes
ENSMUSG00000038751	Ptk6	protein_coding	0.131768	0.138692	0.156179	0.209225	0.06433	0.07208	9.66721	6.66007	5.29062	1.80912	1.7607	4.34465	0.15885	0.263579	0.176075	0.113229	0.09895	0.134123	2.21922	5.75068	8.56563	10.5568	4.23521	5.94147	1.43635e-57	8.3452e-54	yes
ENSMUSG00000101036	Gm28588	lncRNA	0	0	0	0	0	0	0	0	0	0	0	0	1.55676	3.24364	3.12079	0.647744	4.28166	2.79974	1.93328	3.33401	3.75015	2.8236	4.76011	4.74029	2.31083e-53	1.00694e-49	yes
ENSMUSG00000068614	Actc1	protein_coding	0.51877	0.957812	0.870943	4.17571	10.7964	6.89947	0.811204	0.96036	0.996811	14.3784	1335.71	0.680125	0.827201	0.665622	1.05767	2.02075	1.52955	1.65499	0.560266	0.63463	0.530792	1.00327	0.917555	1.55902	1.18794e-41	4.14117e-38	yes
ENSMUSG00000026531	Mptx1	protein_coding	5.96206	2.28439	1.33139	75.3442	307.813	98.1452	3.13667	2.02345	2.79928	217.231	123.647	18.7957	3.93646	1.81402	1.28292	1.16644	1.40155	3.56681	1.1362	2.81425	2.93409	5.65814	16.0215	38.2784	3.34905e-39	9.72898e-36	yes
ENSMUSG00000043705	Capn13	protein_coding;retained_intron	6.622	6.23969	5.84501	45.231	114.529	109.535	6.73608	3.72289	4.0308	104.037	86.1956	29.6189	6.83859	5.13256	5.45141	2.29343	4.63561	9.47063	2.24149	5.38229	5.13966	14.1013	14.4195	34.3303	4.58826e-38	1.14248e-34	yes
ENSMUSG00000056293	Gsdmc2	protein_coding	24.0478	19.4736	17.0999	247.817	574.003	574.534	20.7807	10.6342	11.0359	368.889	243.136	80.4063	17.2433	14.1015	12.7279	3.49225	11.6031	25.5114	4.27278	18.8805	17.6026	64.919	33.962	83.2633	9.30136e-38	2.02653e-34	yes
ENSMUSG00000027876	Reg4	protein_coding	30.7691	14.6418	41.616	477.644	2396.04	779.151	26.8416	32.6138	45.7223	2006.18	878.119	81.3857	22.6617	14.7951	7.12498	11.4268	11.7854	14.1821	11.6362	27.3545	25.8358	26.9248	45.7026	169.426	2.84739e-37	5.51444e-34	yes
ENSMUSG00000022650	Retnlb	protein_coding	0.624954	0.559082	0.616735	13.8924	234.362	41.9458	0.202348	0.536241	0.462301	121.663	93.2451	1.00218	0.318193	0.23166	0.183361	0	0.151624	1.07114	0	0	0	0.52243	2.51104	6.00483	4.49015e-37	7.82634e-34	yes
ENSMUSG00000035458	Tnni3	protein_coding;retained_intron	0.188397	0.693309	0.462273	0.359523	0.370188	0.367013	0.743774	0.647576	0.502781	1.30109	616.211	0.298323	0.194113	0.422633	0.585149	1.35529	0.695936	0.581911	0.43234	0.235251	0.146416	0.259648	0.747468	0.741445	4.4347e-35	7.02698e-32	yes
ENSMUSG00000055748	Gsdmc4	protein_coding	38.2931	31.7469	25.8156	384.018	701.878	675.283	36.6759	19.4804	21.8863	431.916	266.463	150.397	26.7157	22.069	20.3839	4.49814	22.4154	48.0509	9.24551	30.5935	28.1785	117.098	76.4355	181.841	9.93322e-34	1.4428e-30	yes
ENSMUSG00000055827	Gsdmc3	protein_coding	14.2774	11.0617	5.52856	130.813	215.992	267.54	10.3254	5.53939	7.11643	128.516	75.8571	49.7082	9.09327	8.93043	5.44004	1.01322	5.827	11.442	2.52568	9.78798	8.18878	43.2078	17.4867	41.1068	2.19716e-33	2.94589e-30	yes
ENSMUSG00000028773	Fabp3	protein_coding	0.451605	0.561947	0.868581	0.365993	1.10673	0.769356	0.660074	1.11631	0.410595	1.43614	777.483	0.306153	0.246855	0.418999	0.732911	2.04434	0.784289	1.35066	0.07035	0.405255	0.27744	0.902217	0.401921	1.08133	3.88848e-33	4.84116e-30	yes
ENSMUSG00000074491	Clec4g	protein_coding;retained_intron;nonsense_mediated_decay	0.0327419	0	0	0	0	0.025105	0.030595	0	0	0	0	0	2.65028	4.21224	2.5966	0	0	0	0.041554	2.24479	2.64243	3.70251	3.3813	2.70918	1.68812e-30	1.9616e-27	yes
ENSMUSG00000061462	Obscn	protein_coding;retained_intron	0.0371519	0.0494179	0.0234075	0.0400733	0.0251592	0.0437702	0.0277848	0.022903	0.034864	0.0669464	13.5799	0.0392475	0.0688357	0.0409337	0.0294603	0.0254271	0.0482928	0.0323293	0.0480564	0.0267442	0.0466689	0.0622907	0.0270938	0.0587638	2.23231e-29	2.43183e-26	yes
ENSMUSG00000051497	Kcnj16	protein_coding	0.179511	0.110228	0.0728033	1.64642	3.30368	2.49264	0.0775254	0.0500359	0.0764638	1.72018	1.47339	0.411546	0.194808	0.116193	0.228446	0	0.0594671	0.166456	0	0.0532733	0.0477905	0.237865	0.180888	0.524868	7.13552e-29	7.31601e-26	yes
ENSMUSG00000093867	Gsdmcl2	processed_transcript	1.73776	1.85575	2.47544	17.4559	23.1288	36.0311	2.29648	0.841184	1.14343	26.8647	21.9763	10.2649	1.29751	1.35916	1.26103	0.0992691	1.24579	2.45977	0.683671	1.49923	1.63857	7.46233	2.9804	9.31588	3.50113e-28	3.21182e-25	yes
ENSMUSG00000026532	Spta1	protein_coding;retained_intron	0.0104392	0	0	0.729474	2.92055	2.47977	0.00651766	0.00376626	0	1.24804	0.988669	0.0913635	0.0313609	0.00546464	0	0.0118027	0.00689672	0.00660614	0	0.0105138	0	0.0445168	0.0205895	0.187702	3.46183e-28	3.21182e-25	yes
ENSMUSG00000020836	Coro6	protein_coding	0.063516	0.194036	0.135579	0.0788053	0.102866	0.33974	0.0894354	0.0592795	0.134001	0.250594	59.535	0.317592	0.11808	0.195041	0.174126	0.227643	0.0653329	0.184994	0.0964554	0.0356167	0.0961276	0.259091	0.0574787	0.161415	7.83654e-28	6.82955e-25	yes
ENSMUSG00000053093	Myh7	protein_coding;retained_intron	0.0490085	0.0431277	0.0998973	0.087977	0.084757	0.139274	0.120834	0.0360127	0.059404	0.205911	27.5613	0.0965228	0.0275679	0.0767342	0.0488964	0	0.0623404	0.0950041	0.0261615	0.0487807	0.0215628	0.0419889	0.0501054	0.1936	4.26215e-27	3.53759e-24	yes
ENSMUSG00000038583	Pln	protein_coding	1.28971	1.65228	1.39299	1.34115	0.975401	1.48132	1.59926	1.57437	1.89761	0.788009	322.398	1.43206	1.24293	1.26931	1.3193	0.936483	1.34177	1.59273	0.677912	0.889452	0.64674	1.4724	0.82761	1.57405	6.23933e-27	4.94325e-24	yes
ENSMUSG00000056054	S100a8	protein_coding;retained_intron	0	0	0	0.0852551	0.516827	0.358339	0	0	0	0	0.387394	0.226521	3.85709	5.39266	2.69797	0	0	0	0.191153	2.91715	2.51514	4.5079	4.21967	3.76686	1.10724e-26	8.39094e-24	yes
ENSMUSG00000051747	Ttn	protein_coding;retained_intron	0.00205681	0.00577975	0.001334	0.00104488	0.000381535	0.00682005	0.0069292	0.00178599	0.00444779	0.00736902	7.93221	0.00434785	0	0.00278511	0.00456195	0.0134883	0.00720891	0.0060764	0.00833613	0.00296353	0.00103664	0.0054952	0.0026616	0.00119127	1.64316e-26	1.19334e-23	yes
ENSMUSG00000055978	Fut2	protein_coding;processed_transcript	1.02528	1.45458	1.86347	5.71499	10.5924	14.1004	0.790517	0.606525	0.348047	8.72918	8.06552	2.50746	0.653819	0.648912	1.74505	0.861613	0.618904	1.52443	0.0975678	0.338984	0.329191	0.949482	0.699469	2.27476	5.85754e-26	4.08388e-23	yes
ENSMUSG00000052374	Actn2	protein_coding;processed_transcript;retained_intron	0.149329	0.457647	0.678683	0.449435	0.555927	0.569331	0.432955	0.736478	0.427508	1.27654	113.358	0.176	0.280946	0.224691	0.344162	0.97407	0.278754	0.475715	0.280245	0.262452	0.3567	0.374491	0.66307	0.491278	2.77268e-25	1.85876e-22	yes
ENSMUSG00000025091	Pnliprp2	protein_coding	64.7458	18.56	14.915	505.48	1395.53	681.438	30.3255	37.4422	32.6842	927.203	274.844	80.3051	61.7624	14.9465	13.2544	5.22019	16.4732	18.4819	18.5506	50.8088	45.7184	47.9628	42.4304	146.216	2.95765e-25	1.90933e-22	yes
ENSMUSG00000022474	Pmm1	protein_coding;processed_transcript;retained_intron	2.06147	2.03379	3.16169	10.7852	75.1755	29.9547	2.93281	4.88073	4.31001	63.4614	49.2426	5.45328	1.89586	2.41625	2.00247	1.94462	2.11218	2.8661	1.62033	3.54622	2.53538	2.76923	5.21281	9.95956	3.28681e-25	2.04604e-22	yes
ENSMUSG00000004933	Matk	protein_coding;retained_intron;nonsense_mediated_decay	0.657591	0.623203	0.814698	2.90838	10.432	6.96736	1.0179	1.20893	1.09176	12.6631	10.852	2.13354	0.618321	0.765553	0.546659	0.891892	0.749276	1.09602	0.602988	0.779955	0.946967	1.37834	2.98199	2.99836	3.69707e-25	2.22207e-22	yes
ENSMUSG00000100127	Gsdmcl-ps	processed_transcript;transcribed_unprocessed_pseudogene;retained_intron	0	0.0810629	0.0955395	0.768491	6.18063	2.71977	0	0	0	4.26009	2.92367	0.0863581	0.0164113	0	0.0343068	0	0	0.0404624	0	0.0178271	0	0.0356475	0.0482473	0.148178	4.77233e-25	2.77272e-22	yes
ENSMUSG00000022227	Mcpt1	protein_coding	4.08448	1.2264	5.35623	27.7159	489.897	41.6408	4.05452	4.73884	5.83922	74.6136	59.2377	4.14204	2.58241	2.95034	2.34528	0.908257	3.01011	10.8808	1.09504	4.32121	1.53195	4.34334	7.31653	7.43288	2.78485e-24	1.56581e-21	yes
ENSMUSG00000032418	Me1	protein_coding	3.30941	3.52827	2.49833	44.7555	71.5931	73.6911	3.65429	2.40459	5.62759	48.9094	37.9509	40.5325	4.77468	4.23575	5.29429	0.808949	3.05003	10.0168	1.0119	4.25725	4.98848	6.89747	16.7265	33.2378	2.95737e-24	1.61084e-21	yes
ENSMUSG00000026414	Tnnt2	protein_coding;retained_intron	0.904153	0.972389	1.19491	1.55437	2.29702	1.25635	1.7942	3.94031	2.131	2.92829	292.811	2.40811	0.74981	1.65009	1.29717	2.42369	2.08611	1.39023	1.11832	1.44095	0.916639	0.882598	3.29418	5.92363	3.78113e-24	1.99712e-21	yes
ENSMUSG00000033213	AA467197	protein_coding;processed_transcript	26.7915	27.1385	30.4621	202.905	729.179	285.929	46.5684	34.6424	23.3584	511.376	372.691	88.5571	17.7885	19.5341	21.1758	11.8227	40.7853	58.4763	9.09288	25.9974	28.9119	45.2283	155.978	204.892	4.67941e-24	2.39889e-21	yes
ENSMUSG00000055027	Smyd1	protein_coding	0	0.0382737	0.013203	0.0721913	0.238596	0.494577	0.0305573	0.0359101	0.0139127	0.186415	14.4229	0.0954418	0.0350998	0.0452774	0.033868	0	0.0486303	0.0587864	0	0	0.0113776	0.019664	0.0507322	0.0309491	4.8582e-24	2.41938e-21	yes
ENSMUSG00000074652	Myh7b	protein_coding;retained_intron;processed_transcript	0.046201	0.035512	0.0336932	0.0606415	0.145614	0.175585	0.0812208	0.046165	0.0727875	0.259739	13.1072	0.0545975	0.047363	0.0453483	0.0510766	0.106291	0.0956903	0.0408224	0.0163263	0.0768222	0.0453177	0.0496357	0.0242274	0.0872698	5.04018e-24	2.44029e-21	yes
ENSMUSG00000076550	Igkv4-63	IG_V_gene	0.298936	0.657783	3.63514	6.92359	4.31125	573.54	0.312803	0.324755	0.0192952	1.27714	0	4.92117	2.09191	0.654194	0.431875	0	0.0245992	0.787097	0.901733	2.37538	1.08428	0.575381	0.320465	1.98925	1.69973e-22	8.00709e-20	yes
ENSMUSG00000113311	Gm47428	lncRNA	2.48983	1.40351	0.017793	0.106157	0.058728	0.267018	0.066027	0.026927	0.08621	0.050625	0.055777	0	11.7238	7.4257	6.31815	0	0.13426	0.183143	0.396646	3.23941	4.81764	6.45943	3.39402	2.94649	3.56739e-22	1.6363e-19	yes
ENSMUSG00000100774	Gm7329	processed_pseudogene	1.16445	0.457619	0.563834	15.7423	28.7674	21.6548	1.1538	0.611678	1.82176	18.652	13.7059	10.9788	1.42634	1.29717	1.92801	0.344956	0.408462	3.42206	0.397053	1.17649	1.65978	2.54684	5.62455	10.3797	5.10955e-22	2.28357e-19	yes
ENSMUSG00000074445	Sprr2a3	protein_coding	40.7416	51.7443	60.1118	482.342	415.013	536.389	46.7644	33.8007	36.2517	607.386	351.781	137.039	30.7094	43.506	52.2942	19.677	56.5477	86.8573	15.8931	36.8145	32.3906	64.7087	117.634	400.276	7.93406e-22	3.45727e-19	yes
ENSMUSG00000021622	Ckmt2	protein_coding	0	0	0	0	0	0.028195	0.122488	0	0.104551	0.235622	380.266	0.144161	0	0.05757	0.169437	0.424771	0.213231	0.60287	0.320022	0	0	0.109559	0.067202	0.171306	8.40139e-22	3.57162e-19	yes
ENSMUSG00000038239	Hrc	protein_coding	0.449714	0.808948	0.28023	0.604855	0.378847	0.546418	0.56739	0.442445	0.651041	0.58878	69.9325	0.958442	0.606482	0.785609	0.604389	0.291886	0.519352	0.766068	0.381318	0.742862	0.826201	0.670736	0.441039	0.582773	1.5596e-21	6.47235e-19	yes
ENSMUSG00000089901	Gm8113	protein_coding	0.067786	0.115657	0	0.357197	9.01338	6.08274	0.07174	0.050561	0.082604	5.91857	3.40713	0.1965	0.134364	0.072909	0.046346	0	0.04219	0.159264	0.029611	0.080555	0.033208	0.075624	0.074537	0	6.28338e-21	2.54696e-18	yes
ENSMUSG00000060615	Ang4	protein_coding	554.844	187.664	501.06	3043.36	7038.98	2971.65	359.126	643.929	378.56	5288.98	2331.17	881.814	444.219	147.571	143.47	73.2635	203.741	258.826	194.256	520.24	479.268	640.236	701.94	1555.68	1.28161e-20	5.07693e-18	yes
ENSMUSG00000025726	Slc28a1	protein_coding	1.04368	1.05334	1.43655	29.2793	26.8912	37.8973	4.35854	1.39828	7.09462	37.472	25.5206	23.4458	3.58087	3.53524	1.05114	0.415589	1.18225	6.66651	1.47358	2.61388	2.24853	8.50233	17.6964	32.1316	1.54686e-20	5.99151e-18	yes
ENSMUSG00000060063	Alox5ap	protein_coding;processed_transcript	1.5171	0.93021	2.37776	7.86668	29.7298	15.4717	2.15549	1.96497	1.84846	19.6277	21.2475	3.50037	1.68028	1.11926	0.925185	0.513513	0.692542	2.40002	1.17412	1.89787	2.2223	3.08834	5.16123	5.49108	1.61443e-20	6.11728e-18	yes
ENSMUSG00000074892	B3galt5	protein_coding;processed_transcript	0.776547	2.09557	2.0928	0.496983	0.157089	0.243782	0.43058	0.689144	0.125886	0.161666	0.153277	0.133354	2.87834	3.3275	7.58414	1.62395	1.90902	3.78907	0.100151	0.614016	0.41644	0.80251	0.22546	0.307088	2.35013e-20	8.71549e-18	yes
ENSMUSG00000091898	Tnnc1	protein_coding;nonsense_mediated_decay;retained_intron	0.299606	0.0963106	0.100281	0	0.257643	0.161188	0.253766	0.422099	0.310924	1.13498	527.401	0	0	0.139026	0.456974	0.813077	0.38574	0.650364	0.104396	0.129084	0	0.10765	0	0	2.50551e-20	9.09812e-18	yes
ENSMUSG00000052631	Sh2d6	protein_coding;nonsense_mediated_decay	1.54443	2.2848	3.69671	13.7667	16.2436	37.8133	4.08707	1.91697	2.95277	33.512	34.6124	10.3586	1.9593	3.05057	1.68291	0.450201	1.11358	4.7361	1.1085	2.58104	2.27056	6.0665	4.66154	7.3389	2.98224e-20	1.06082e-17	yes
ENSMUSG00000097972	Scgb2b15	protein_coding;nonsense_mediated_decay	0.776275	0.314183	1.68765	11.6229	97.5627	16.8365	1.29508	1.92312	3.69435	78.9737	29.7466	3.76386	0.7783	0.219192	0	0	0	0.420532	0.161554	0.716044	0.716882	0.230585	1.47713	3.60027	9.81861e-20	3.42277e-17	yes
ENSMUSG00000033491	Prss35	protein_coding	0	0.022062	0	0.451072	1.12976	1.04778	0	0.025797	0.03069	0.950092	0.427576	0.11116	0	0.016062	0	0	0	0	0	0	0	0.095861	0.031295	0.27567	1.53879e-19	5.25903e-17	yes
ENSMUSG00000015568	Lpl	protein_coding;retained_intron	0.737712	0.627595	0.699218	1.73641	0.956148	0.350906	0.750532	0.376008	1.16976	1.15823	94.2936	2.22559	1.72454	0.734614	1.84775	1.35539	1.10169	1.84944	0.285226	1.21774	1.10733	0.633102	0.770821	1.05801	1.79085e-19	6.00278e-17	yes
ENSMUSG00000056673	Kdm5d	protein_coding;nonsense_mediated_decay;retained_intron	0.00886584	0.00284643	0	0	0	0.00399384	0	0.00327973	0.00162383	0.0182226	0.473038	0	1.54462	1.35359	1.34262	0.135548	1.17092	1.25624	0.456002	1.14469	1.16203	1.66639	0.482587	0.629494	2.40908e-19	7.9227e-17	yes
ENSMUSG00000032517	Mobp	nonsense_mediated_decay;protein_coding;retained_intron	0	0	0	0	0	0	0	0	0	0	0	0	0	0	0	0	0	0	0	0	0	1.40007	0	1.70309	3.05167e-19	9.85012e-17	yes
ENSMUSG00000072720	Myo18b	protein_coding;processed_transcript	0.0516583	0.127884	0.103694	0.171604	0.179564	0.228061	0.0696122	0.0386176	0.0705302	0.309302	8.63117	0.123447	0.131855	0.162059	0.132069	0.0995519	0.0801298	0.118689	0.0358699	0.0956387	0.177055	0.0947409	0.0813581	0.117994	3.18478e-19	1.00929e-16	yes
ENSMUSG00000042179	Pnliprp1	protein_coding;retained_intron	0.366998	0.163009	0.187526	5.75924	18.5914	9.04422	0.412371	0.234922	0.423438	19.7122	7.20752	0.526781	0.330953	0.106192	0.114234	0.239733	0	0.0965351	0	0.119319	0.365916	0.457679	0.542195	1.95888	3.80591e-19	1.18459e-16	yes
ENSMUSG00000006221	Hspb7	protein_coding	1.55082	2.24747	2.56861	1.89373	1.95938	3.66623	2.03097	2.20301	1.81047	4.69747	123.892	1.65869	1.97759	1.65286	1.87255	0.189708	1.41295	1.64361	0.596021	1.21308	0.859333	1.67349	1.14081	2.65103	4.25374e-19	1.30075e-16	yes
ENSMUSG00000053310	Nrgn	protein_coding;processed_transcript	1.79867	1.3082	7.76601	8.13318	26.3265	14.7876	4.92182	7.6281	3.78607	74.6916	80.6916	10.4296	1.21547	1.67293	1.24693	4.43524	2.06978	3.7544	1.07962	2.56873	1.94841	3.44117	22.2648	24.3737	5.93049e-19	1.78222e-16	yes
ENSMUSG00000024225	Clps	protein_coding	77.42	37.707	199.781	333.817	1985.5	592.208	82.0225	126.278	93.4485	2320.12	1160.44	109.817	68.6393	45.4573	36.6871	56.9204	56.8166	43.3899	47.5872	98.4805	93.5135	68.9339	143.36	235.695	7.20977e-19	2.12994e-16	yes
ENSMUSG00000044139	Prss53	protein_coding	0.318379	0.146114	0.058905	1.07482	3.03278	2.68522	0.100892	0.097011	0.237643	3.69817	3.39681	0.431429	0.074058	0.177545	0.120372	0	0.175774	0.157683	0.220233	0.284053	0.194456	0.484901	0.358204	0.710977	7.60031e-19	2.20789e-16	yes
ENSMUSG00000020475	Pgam2	protein_coding	1.19665	0.891154	0.287199	1.107	0.835846	1.73041	0.924921	0.324939	1.32248	0.944773	208.902	0.523955	1.99723	1.81099	0.933158	0.565849	0.536026	1.15255	0.372516	1.74101	1.40468	1.72634	0.94026	0.268604	1.53262e-18	4.37926e-16	yes
ENSMUSG00000095328	Defa-ps6	unprocessed_pseudogene	52.2613	26.5155	63.0054	269.423	1562.74	333.278	37.7003	100.199	56.3893	891.727	489.144	43.1338	31.2342	18.8527	18.3458	39.8972	28.2019	30.7252	15.881	38.905	39.862	32.7366	73.2427	215.651	1.94776e-18	5.47573e-16	yes
ENSMUSG00000098094	Scgb2b17	nonsense_mediated_decay;protein_coding	0.310262	0.314219	0.206724	2.89732	25.0583	5.13901	0.489636	0.158835	1.14645	26.5296	6.26267	0.870122	0.193942	0.15743	0	0	0	0.16189	0	0.179374	0.0951689	0	0.133588	0.577576	2.76996e-18	7.66356e-16	yes
ENSMUSG00000031312	Itgb1bp2	protein_coding;retained_intron	0.154723	0.177437	0.0900926	0.243991	0.285126	0.18101	0.438867	0.306009	0.284565	0.529705	33.4418	0.188806	0.122745	0.101782	0.18629	0.322138	0.150111	0.117551	0.211225	0.11707	0.0556248	0	0.16406	0.283909	3.61375e-18	9.84183e-16	yes
ENSMUSG00000000805	Car4	protein_coding;retained_intron;processed_transcript;nonsense_mediated_decay	50.3217	43.7812	46.6334	257.882	655.747	419.377	60.4253	61.6343	65.6908	466.28	322.912	87.797	43.1689	48.6054	53.9174	20.2209	51.0352	95.6771	18.3295	43.4275	44.017	59.4461	86.5262	183.351	3.71785e-18	9.96955e-16	yes
ENSMUSG00000029409	U90926	lncRNA;retained_intron	0	0.326797	0.243174	14.5651	29.5006	10.6786	0.71964	0.50664	0.115673	27.305	33.2182	3.97257	0.42488	0	0.244279	1.40857	0.347032	1.5802	0	0.213424	0	1.86259	4.02877	21.0673	3.85387e-18	1.01777e-15	yes
ENSMUSG00000034923	Ly6g6f	protein_coding	0.197483	0.25356	0.466672	2.10265	5.08232	4.06581	0.400587	0.567552	0.280512	3.73538	4.28995	1.44846	0.124829	0.426187	0.150077	0	0.127825	0	0	0.173097	0.413166	0.502429	0.765715	1.28995	6.5117e-18	1.69401e-15	yes
ENSMUSG00000091189	Ear-ps3	unprocessed_pseudogene	0.587811	0.463735	0.508541	3.65355	15.1635	4.63112	0.195163	1.7227	1.10343	12.7276	5.94549	1.59918	0.285894	0.071791	0	0.512164	0.455442	0.265182	0.32085	0.12029	0.187395	0.911237	0.840124	1.54372	1.00077e-17	2.5652e-15	yes
ENSMUSG00000040653	Ppp1r14c	protein_coding	0.413816	0.300729	0.095397	1.42697	2.67464	3.02055	0.291498	0.211356	0.201295	1.48461	12.4166	0.694344	0.167039	0.353279	0.216762	0	0.248566	0.218982	0.175989	0.26908	0.204421	0.536957	0.563085	0.672699	1.08628e-17	2.74403e-15	yes
ENSMUSG00000001334	Fndc5	protein_coding	0.204811	0.173132	0.305302	0.355221	0.691837	0.360851	0.455035	0.365897	0.353202	1.01339	22.9103	0.393168	0.254411	0.280602	0.237586	0	0.282048	0.214597	0.30015	0.213442	0.26231	0.529371	0.708452	0.892437	1.31079e-17	3.26386e-15	yes
ENSMUSG00000025432	Avil	protein_coding	1.30244	1.16934	1.03616	6.83077	10.8215	17.0443	1.75279	1.07458	1.46678	11.7557	10.2898	4.30324	1.37332	1.81592	1.30396	0.179525	1.17318	2.66008	0.707117	1.62054	2.00107	3.3084	2.72028	3.06694	2.01761e-17	4.9531e-15	yes
ENSMUSG00000032060	Cryab	protein_coding;retained_intron	4.62068	5.7009	12.2546	7.23497	10.0426	8.59016	7.08151	9.78573	8.7556	13.3675	326.596	9.33294	3.67596	5.61762	5.15418	2.67124	6.64363	7.07487	3.80751	5.79594	4.1177	6.70685	9.45561	13.9947	2.19976e-17	5.32525e-15	yes
ENSMUSG00000116656	Gm49708	lncRNA;retained_intron	0.125954	0.25791	0.365167	0.356131	1.10983	0.386599	0.354824	0.299922	0.250239	0.573769	25.9554	0.137044	0.171185	0.193383	0.185093	0.130685	0.194371	0.158293	0.0359617	0.169411	0.276014	0.187376	0.248902	0.233152	2.96598e-17	6.98609e-15	yes
ENSMUSG00000030399	Ckm	protein_coding;processed_transcript	3.21051	3.33102	3.8309	6.61631	9.7621	7.61739	5.22251	5.9917	5.32147	11.186	216.192	4.84897	2.52379	3.85581	3.23956	2.853	3.84078	4.14031	1.89367	3.05056	2.98895	2.58727	6.19642	13.9423	2.92905e-17	6.98609e-15	yes
ENSMUSG00000028116	Myoz2	protein_coding;processed_transcript;nonsense_mediated_decay;retained_intron	0.0117746	0.0195701	0	0	0.0135376	0	0.0369666	0.0261894	0.0722359	0.056186	63.1545	0	0	0	0.0326146	0.254203	0	0.0376026	0	0	0	0	0	0	3.58754e-17	8.33745e-15	yes
ENSMUSG00000058427	Cxcl2	protein_coding;retained_intron	0.0470894	0	0.032072	0.0138596	0.0362795	0.0293867	0.0142392	0.0209467	0	0	0.163098	0.112912	1.48663	1.60703	1.18599	0.0426088	0.124959	0	0.0511018	0.897741	1.1933	1.73374	1.61026	1.33678	5.32935e-17	1.22225e-14	yes
ENSMUSG00000047419	Cmya5	protein_coding	0.041797	0.102913	0.009913	0.025933	0.016251	0.050374	0.030882	0.056628	0.053597	0.009104	7.28448	0.042549	0.041191	0.046247	0.060754	0	0.022195	0.032153	0.047816	0.028723	0.013094	0.029001	0.016463	0.02666	5.60563e-17	1.26891e-14	yes
ENSMUSG00000060600	Eno3	protein_coding;retained_intron	3.62542	2.84788	3.76653	4.25883	3.82726	4.88963	6.34644	7.91521	6.43762	9.37766	220.677	5.22127	3.99639	4.76317	4.69909	4.6592	4.7172	4.89082	2.77429	5.32057	6.02817	4.22036	7.66241	6.29476	6.15227e-17	1.3748e-14	yes
ENSMUSG00000025701	Alox5	protein_coding;retained_intron;processed_transcript	0.568279	0.33336	0.250149	2.91067	4.26592	6.28076	0.440957	0.179889	0.582198	3.6423	3.42002	1.16104	0.636854	0.344224	0.205367	0	0.207786	0.475974	0.164648	0.424054	0.432259	0.845858	0.734852	0.912369	7.76462e-17	1.71313e-14	yes
ENSMUSG00000022519	Srl	protein_coding;processed_transcript;retained_intron	0.357826	0.455586	0.167755	0.345792	0.322057	0.510994	0.291726	0.200738	0.177368	0.398513	23.4317	0.38022	0.48821	0.407961	0.362409	0.0959437	0.34605	0.342759	0.161721	0.345316	0.321452	0.369155	0.138238	0.309963	9.03961e-17	1.9695e-14	yes
ENSMUSG00000000031	H19	lncRNA	0.0285446	0.0125411	0.0475088	0.180302	1.1464	0.544428	0.0227614	0.0427077	0.0480283	0.652783	3.28465	0.117086	0.0476151	0.0824967	0.0300127	0.0351819	0.0403051	0.0957502	0.069524	0.0240092	0.0493819	0.0371798	0.0778514	0.0345766	1.15069e-16	2.47611e-14	yes
ENSMUSG00000047115	Fam221a	protein_coding;retained_intron;processed_transcript	0.304427	0.237182	0.318217	1.19544	4.24103	2.13566	0.393565	0.493043	0.410828	1.76089	1.48507	0.515617	0.219042	0.292196	0.164916	0.0931858	0.244169	0.340044	0.153219	0.306145	0.387845	0.496424	0.557929	0.935701	1.19008e-16	2.49916e-14	yes
ENSMUSG00000038763	Alpk3	protein_coding;retained_intron	0.0301769	0.0405294	0.0277202	0.100951	0.0524778	0.0612096	0.142235	0.0179231	0.0614171	0.152977	4.42562	0.14454	0.0438992	0.0780457	0.0288142	0	0.0656219	0.0320851	0.00796589	0.0326207	0.0455317	0.0431175	0.0672228	0.0956842	1.1774e-16	2.49916e-14	yes
ENSMUSG00000069049	Eif2s3y	protein_coding;retained_intron;processed_transcript	0	0	0	0.0120053	0	0	0.0375895	0	0	0.0663577	5.13645	0	6.36415	6.4754	5.75159	0.573393	6.83179	5.91272	2.29936	6.53307	5.42868	6.60483	6.72301	5.89444	1.21469e-16	2.52047e-14	yes
ENSMUSG00000026399	Cd55	protein_coding;retained_intron;processed_transcript	6.25353	7.20328	4.58968	36.6164	49.5105	62.4158	7.08423	3.5264	5.44389	35.7365	28.5252	31.5105	6.98049	8.84568	8.03699	0.953059	6.91888	10.9714	2.5401	6.27091	6.11449	13.0815	10.2097	26.4193	1.6387e-16	3.36031e-14	yes
ENSMUSG00000118383	Gm50321	lncRNA	0.148735	0.18427	0.249632	0.314475	0.352989	0.322194	0.148732	0.192719	0.271057	0.49038	13.4003	0.071712	0.065728	0.129011	0.093324	0	0.079833	0.109844	0.050985	0.180269	0.062094	0.171022	0.198384	0.209241	2.03678e-16	4.12803e-14	yes
ENSMUSG00000099876	Gm29650	lncRNA	0	0	0	0	0	0	0	0	0.021167	0	0.189813	0	0.568934	1.61356	1.02497	0	1.26506	1.52574	0.691412	1.14779	1.21947	1.02577	2.00862	1.46128	3.16234e-16	6.33558e-14	yes
ENSMUSG00000022226	Mcpt2	protein_coding	1.42976	0.345774	0.989411	8.20444	94.2664	11.6973	1.58601	1.15888	1.19165	10.1117	9.09455	0.756192	0.814328	0.949785	0.395444	0	0.594992	3.87657	0.253952	1.58435	0.314784	1.81753	1.28711	1.37973	5.36343e-16	1.06233e-13	yes
ENSMUSG00000040283	Btnl9	protein_coding;processed_transcript;retained_intron	0.0411519	0.00816906	0	0.0477836	0.0744892	0.0334721	0.0154732	0.0468081	0.0646478	0.0674803	4.24332	0.1258	0.0837757	0.0651652	0.0357038	0	0.0159122	0.038248	0.0323121	0.048996	0.0199466	0.0279267	0.0620566	0.039929	5.79535e-16	1.13498e-13	yes
ENSMUSG00000041476	Smpx	nonsense_mediated_decay;protein_coding;retained_intron	0.247317	0.435165	0.389782	0.588632	1.57207	1.50486	0.68888	0.825649	0.411707	1.78332	33.8441	0.414013	0.138111	0.363977	0.181767	0	0.32899	0.483409	0.240826	0.449245	0.250741	0.226931	0.733784	0.926233	1.06404e-15	2.06068e-13	yes
ENSMUSG00000018893	Mb	protein_coding	0	0.414033	0.0374102	0	0	0	1.20251	1.09509	1.32112	1.16319	2019.1	0.0838922	0	0.0474232	1.0862	2.77347	1.15382	1.95668	0.816555	0	0	0	0	0.294161	1.31194e-15	2.51288e-13	yes
ENSMUSG00000009246	Trpm5	protein_coding;nonsense_mediated_decay;retained_intron	0.903344	1.48687	1.11784	4.03107	6.4345	11.0798	1.57484	1.02317	0.995936	8.29438	8.16703	2.79509	1.02718	1.12718	1.7247	0.915725	2.09932	2.0978	0.560813	1.3726	1.56284	1.99381	1.48995	2.2555	1.39483e-15	2.64259e-13	yes
ENSMUSG00000040752	Myh6	protein_coding;retained_intron	0.022039	0.242475	0	0.0191915	0	0.0345994	0.563299	0.33582	0.441307	0.892282	947.118	0.0257544	0	0.0959676	0.550101	1.51162	0.584066	0.899527	0.349284	0	0.00585397	0.181749	0	0.237004	1.49572e-15	2.80328e-13	yes
ENSMUSG00000032648	Pygm	protein_coding;retained_intron	1.33604	1.79229	1.99141	2.32106	1.67308	1.71418	1.65638	2.08979	1.83032	2.34787	63.3696	1.99306	1.49866	1.3281	1.40863	0.644529	1.20172	1.42738	0.557578	1.55484	1.11482	1.17871	1.67503	2.16991	1.65577e-15	3.07022e-13	yes
ENSMUSG00000050100	Hmx2	protein_coding	0.0388599	0.0683289	0.123061	0.670847	1.2262	1.25125	0.129716	0.150351	0.200638	0.833993	0.955488	0.30351	0.0776561	0.179543	0.0354521	0	0.0843501	0.066694	0.0496619	0.0491459	0.175865	0.184046	0.316582	0.286653	2.82462e-15	5.18243e-13	yes
ENSMUSG00000069045	Ddx3y	protein_coding;retained_intron;nonsense_mediated_decay	0	0	0	0	0.0222639	0.00586436	0	0	0.0121656	0.0177444	3.39396	0	3.55354	2.49195	2.05695	0.575922	2.26416	1.92114	0.62364	2.03802	1.75508	3.40773	2.92191	2.177	3.12735e-15	5.67809e-13	yes
ENSMUSG00000079588	Tmem182	protein_coding	0.245205	0.065303	0	0.365514	0.436806	0.30226	0.075423	0.05095	0.136677	0.244484	14.1675	0.377279	0.151172	0.104284	0.162828	0	0.03218	0.14168	0.09962	0.142854	0.106724	0.164803	0.188108	0.176284	4.30543e-15	7.73645e-13	yes
ENSMUSG00000032484	Ngp	protein_coding	0	0	0	0	0	0	0	0	0	0.105871	0	0	1.095	1.14819	0.711427	0	0	0	0	0.797315	0.583248	0.983485	0.968313	1.01274	4.50712e-15	8.01624e-13	yes
ENSMUSG00000018845	Unc45b	protein_coding;processed_transcript	0.171585	0.110722	0.202925	0.330356	0.348031	0.197579	0.105718	0.175242	0.180075	0.396602	12.6446	0.103698	0.209468	0.17654	0.318203	0.111635	0.195128	0.151877	0.0345301	0.101618	0.175687	0.144364	0.33896	0.232912	5.0842e-15	8.95127e-13	yes
ENSMUSG00000019429	Ffar3	protein_coding	0.282499	0.258958	0.360226	2.05317	4.01108	3.56101	0.600454	0.255758	0.218672	6.01035	3.12007	1.04611	0.470061	0.370143	0.268841	0	0.256687	0.396201	0.0291855	0.372459	0.405562	0.729975	1.33225	0.717144	5.29658e-15	9.23193e-13	yes
ENSMUSG00000016349	Eef1a2	protein_coding	1.65637	1.92554	3.82283	1.73696	1.1887	1.78082	2.5084	3.80622	2.96245	3.03378	102.512	2.79082	1.29135	2.34636	1.6302	2.77392	1.57043	1.81852	0.994228	2.00259	1.14797	4.10572	2.57963	5.72984	8.60404e-15	1.48484e-12	yes
ENSMUSG00000064342	mt-Ti	Mt_tRNA	2.97931	4.23156	18.7251	4.69261	17.5782	9.15072	5.62477	8.9104	7.94498	30.2803	370.428	8.62162	2.93205	4.74459	4.1285	0.822704	3.08639	4.16001	1.41266	5.57818	3.87543	2.68043	13.6591	10.1013	9.53996e-15	1.63021e-12	yes
ENSMUSG00000040808	S100g	protein_coding	0.797983	1.17268	2.47018	8.84284	47.1484	14.2265	3.05851	5.50427	4.26721	35.115	45.2656	2.75868	0.273972	0.621786	0.883544	1.77572	0.975815	0.840246	1.36314	2.92448	2.2695	1.45117	4.77419	20.1512	1.20637e-14	2.04146e-12	yes
ENSMUSG00000004814	Ccl24	protein_coding	0.311026	0.147028	0.412258	1.90122	16.7979	2.18784	0.431877	0.545434	0.254037	11.6233	4.77355	0.627729	0.738301	0.283119	0.136566	0.854457	0.258262	0.40584	0.220796	0.315572	0.267197	0.273778	0.28265	1.13475	1.49002e-14	2.49721e-12	yes
ENSMUSG00000079534	Pwwp4c	protein_coding	0.024015	0.019054	0	0.295096	0.290627	0.30035	0.047734	0.010445	0.030713	0.353447	0.202812	0.153028	0.01093	0	0	0	0	0	0	0	0	0.047528	0.051594	0.074378	1.93034e-14	3.20437e-12	yes
ENSMUSG00000013338	Fer1l4	protein_coding;retained_intron	0.0793545	0.060143	0.196864	0.512567	0.882511	1.11051	0.0537179	0.126071	0.0670336	1.32534	0.994866	0.149222	0.0901324	0.0529804	0.0591829	0.0545511	0.0875021	0.106264	0	0.0375801	0.0519833	0.135828	0.164446	0.589002	2.13782e-14	3.51531e-12	yes
ENSMUSG00000037973	Itprid1	protein_coding;processed_transcript	0.0436394	0.0344486	0	0.493771	0.56967	1.31634	0.0457808	0.0201721	0.0681554	0.669477	0.659547	0.239663	0.0248258	0.0755126	0.0602868	0	0.060542	0.0978939	0	0.0730309	0.0259997	0.295997	0.140952	0.200627	2.4666e-14	4.01803e-12	yes
ENSMUSG00000067377	Tspan6	protein_coding;processed_transcript	1.01649	0.761686	0.95763	3.78129	11.5586	8.86219	1.64529	1.17653	1.5263	6.86422	7.93281	1.93064	1.02391	0.818501	0.707142	0.309703	0.975963	1.1634	0.135709	1.07887	1.18809	1.69865	2.13635	2.74834	2.57133e-14	4.14984e-12	yes
ENSMUSG00000027238	Frmd5	protein_coding;nonsense_mediated_decay;retained_intron	0.0491826	0.0422426	0.0447519	0.0108523	0.171786	0.0777864	0.0124422	0.0761434	0.0167636	0.0891182	5.96261	0.0236395	0.0508348	0.0357442	0.049506	0	0.0252088	0.0608977	0.0142528	0.00880587	0.031978	0.0965436	0.0326108	0.0704991	2.84669e-14	4.55209e-12	yes
ENSMUSG00000018930	Ccl4	protein_coding	0.339358	0.361376	1.70379	0.6784	0.921558	0.379313	1.20174	1.63813	1.122	0.730804	0.314308	0.655333	6.24562	8.43894	5.13277	0.564841	0.985603	0.857821	0.353738	5.3624	7.71246	8.42421	6.78829	7.78217	3.16393e-14	5.01338e-12	yes
ENSMUSG00000059741	Myl3	protein_coding;retained_intron	0	0.289133	0.0445602	0	0	0	0.523544	0.162481	0.334461	0.328686	627.235	0	0	0	0.33447	1.12664	0.304745	0.598502	0.0977198	0	0	0	0	0.11655	3.43286e-14	5.39052e-12	yes
ENSMUSG00000032015	Pou2f3	protein_coding;retained_intron	0.265772	0.245688	0.285573	1.99416	2.24944	5.26966	0.493245	0.0641005	0.303451	2.08269	1.78648	0.932094	0.323801	0.22899	0.127478	0	0.166227	0.407572	0.192834	0.366326	0.250359	0.931021	0.31657	0.741389	4.01404e-14	6.24685e-12	yes
ENSMUSG00000002100	Mybpc3	protein_coding	0.016894	0.100923	0	0	0.025539	0	0.095595	0	0.049607	0.122692	172.698	0	0.028245	0	0.051248	0.167295	0.094378	0.09581	0.109102	0	0	0	0.037258	0.023932	5.82495e-14	8.98485e-12	yes
ENSMUSG00000024653	Scgb1a1	protein_coding	12.1152	11.3644	13.0533	7.16598	9.17253	6.80234	0	0	0	0	0	17.2798	0	0.280624	0	0	0	0	0	0	0	0	0	0	6.19487e-14	9.47163e-12	yes
ENSMUSG00000039013	Siglecf	protein_coding;retained_intron;processed_transcript	0.787076	0.533064	0.584688	3.08041	5.64698	9.23932	0.707917	0.377092	0.5087	3.99254	4.57131	2.45442	1.05463	0.542939	0.314231	0	0.439636	0.97329	0.159032	0.707235	0.524991	1.64464	1.0309	1.61079	7.41456e-14	1.12379e-11	yes
ENSMUSG00000010064	Slc38a3	retained_intron;protein_coding;nonsense_mediated_decay	0.204427	0.149374	0.205394	0.158446	0.0570219	0.173964	0.197776	0.111125	0.140571	0.181406	10.6484	0.297856	0.135156	0.173413	0.197278	0	0.126809	0.2522	0.0528355	0.188885	0.135304	0.177786	0.199489	0.204985	9.84763e-14	1.47969e-11	yes
ENSMUSG00000079025	Gsdmc	protein_coding	0.774537	0.865309	0.655322	10.6276	18.4808	17.5319	1.31484	0.554591	0.526192	11.5962	8.00863	3.01666	0.744554	0.728782	0.720462	0	0.664642	1.57567	0	0.697656	1.0356	2.51455	1.65179	3.88554	1.01199e-13	1.5076e-11	yes
ENSMUSG00000021313	Ryr2	protein_coding;retained_intron	0.0670761	0.159141	0.0212777	0.0444872	0.00651477	0.0659337	0.0460418	0.0389116	0.0559838	0.0293144	5.33055	0.0822367	0.0840352	0.125339	0.0857523	0.0595352	0.0915625	0.0806365	0.0570387	0.0408722	0.0385642	0.0675289	0.0270515	0.0566665	1.09197e-13	1.61297e-11	yes
ENSMUSG00000021913	Ogdhl	protein_coding;processed_transcript	0.300174	0.230648	0.359657	0.921581	1.39344	1.09556	0.478881	0.755786	0.318826	2.50589	11.353	0.536283	0.641146	0.56073	0.419849	0.368889	0.383836	0.544348	0.270941	0.361467	0.466156	0.694353	0.728249	0.961603	1.48534e-13	2.17558e-11	yes
ENSMUSG00000046460	Sh2d7	protein_coding;processed_transcript	0.548425	0.562021	0.339983	3.06723	3.60792	9.69026	0.714697	0.283469	0.668159	3.85728	2.76957	2.57538	0.533917	0.889916	0.582058	0.162038	0.386886	1.34392	0.330933	0.550251	0.648834	1.74654	0.394951	1.39469	1.56049e-13	2.26661e-11	yes
ENSMUSG00000039601	Rcan2	protein_coding	0.217231	0.260068	0.0907028	0.259471	0.0863529	0.221644	0.200256	0.258715	0.212389	0.131871	15.4939	0.304924	0.326512	0.180914	0.247794	0	0.178743	0.163121	0.0870867	0.15144	0.18533	0.46187	0.204953	0.295609	2.06643e-13	2.97668e-11	yes
ENSMUSG00000056900	Usp13	protein_coding	0.0668873	0.0951365	0.0548276	0.0860782	0.0710918	0.127902	0.105415	0.0675098	0.0608604	0.0700434	6.27606	0.0304058	0.0577522	0.0698898	0.0264557	0.0512884	0.0763097	0.0908263	0	0.0866678	0.0201974	0.0288686	0.0538371	0.0598131	4.46377e-13	6.37733e-11	yes
ENSMUSG00000119662	Gm22988	snoRNA	0.184537	0.036529	0.005732	0.000743	0.003285	0.000606	0.000535	5e-06	0	0.001605	0.011887	0.476062	0.001851	0.000694	0.000221	5.16594	0.330617	0.000191	65.3616	0.007554	0.000258	0.00072	0	0.000889	5.0867e-13	7.20823e-11	yes
ENSMUSG00000026815	Gfi1b	protein_coding;processed_transcript	0.208272	0.101833	0.166286	0.645216	1.78087	1.89063	0.258744	0.183674	0.0527713	1.21073	1.63475	0.501631	0.124061	0	0.122482	0	0.204347	0.148473	0.0563147	0.0759512	0.0905618	0.283294	0.273586	0.268135	5.28858e-13	7.43387e-11	yes
ENSMUSG00000001508	Sgca	protein_coding	0.294669	0.362394	0.387934	0.770776	1.1413	0.92134	0.21154	0.508947	0.304481	0.874913	15.3542	0.396706	0.0370337	0.38297	0.240954	0.131851	0.126171	0.287875	0.150331	0.283417	0.202111	0.205592	0.262849	0.636372	5.6374e-13	7.86079e-11	yes
ENSMUSG00000003283	Hck	protein_coding	5.77049	5.49986	4.27384	23.1225	45.2068	43.9515	6.56698	4.06627	7.26793	38.0447	28.8932	13.1972	5.28468	4.72222	3.47698	0.201285	3.97032	7.72618	2.31977	4.97071	5.25505	8.71571	9.98442	12.6723	5.82267e-13	8.0547e-11	yes
ENSMUSG00000030263	Irag2	retained_intron;protein_coding;processed_transcript;nonsense_mediated_decay	1.35438	2.32657	1.12157	6.67873	14.1503	14.5324	2.19677	1.20094	1.46787	11.954	9.40607	4.14965	1.48098	2.45273	1.10848	0.176114	1.18395	2.91141	0.977793	2.34398	1.88947	3.79414	4.34933	4.53134	6.17384e-13	8.47324e-11	yes
ENSMUSG00000027797	Dclk1	protein_coding;retained_intron;processed_transcript	0.164873	0.277879	0.126572	0.813125	1.03884	2.3484	0.22421	0.158187	0.195635	0.896764	0.852425	0.538517	0.307856	0.259194	0.216699	0.0298558	0.143662	0.293412	0.119558	0.161775	0.216293	0.559658	0.225838	0.333028	7.60313e-13	1.02731e-10	yes
ENSMUSG00000035896	Rnase1	protein_coding	5.8308	3.02454	6.70888	14.3833	30.2211	19.0938	3.22551	2.56005	5.27101	23.4935	7.88575	5.32871	5.45857	3.03047	1.96956	0.636299	2.23591	1.94875	1.67918	3.76236	2.7145	4.07225	2.4869	3.87718	7.58895e-13	1.02731e-10	yes
ENSMUSG00000037627	Rgs22	protein_coding	0.0198199	0.0225429	0	0.335325	0.398656	1.00535	0.0233202	0.02298	0.0629533	0.38474	0.267647	0.17214	0.0180376	0.0556087	0.0317198	0	0.0201128	0.0908602	0	0.00844061	0.0502073	0.117262	0.0842335	0.188342	8.55014e-13	1.14638e-10	yes
ENSMUSG00000031377	Bmx	protein_coding	0.343115	0.237373	0.236336	1.31942	3.66581	4.0224	0.411	0.154109	0.236544	3.62526	3.79303	0.773311	0.324595	0.327004	0.190307	0	0.157523	0.439943	0	0.302424	0.190428	0.402304	0.462715	0.804949	9.44091e-13	1.25614e-10	yes
ENSMUSG00000068289	Cma2	protein_coding	0.172787	0	0.461875	1.21376	23.0634	2.66484	0.05553	0.072994	0.171302	4.56579	5.27434	0	0	0.04097	0	0	0	0.238906	0	0	0	0	0.122678	0.198084	1.02357e-12	1.35158e-10	yes
ENSMUSG00000064147	Rab44	protein_coding;retained_intron	0.0987477	0.0497528	0	0.517322	1.89278	0.305283	0.0278475	0.0163924	0.0347381	0.664712	0.17806	0.0608423	0.0585244	0.0073655	0.0389242	0	0.0231323	0.00506459	0.0359579	0.129153	0.0215073	0.0242142	0.0475929	0.0523779	1.51845e-12	1.98997e-10	yes
ENSMUSG00000031633	Slc25a4	protein_coding;retained_intron	13.5987	11.8949	19.7368	28.1187	36.598	26.9159	21.9126	34.2541	26.0033	35.2384	559.302	23.073	11.5712	15.2815	12.4019	3.64506	14.1872	19.6266	9.01971	16.1896	16.7584	14.7536	24.6225	43.9847	1.53728e-12	1.99961e-10	yes
ENSMUSG00000030246	Ldhb	protein_coding	6.202	7.19045	9.98758	8.69059	8.40431	7.68727	12.46	18.9818	12.1829	11.5641	251.87	9.43827	5.16092	7.14774	7.54618	4.66209	7.84676	7.03429	4.45447	7.33451	5.30218	7.93649	13.1129	21.564	1.8624e-12	2.40457e-10	yes
ENSMUSG00000030513	Pcsk6	protein_coding;retained_intron	2.24038	2.13036	1.63672	4.15868	10.5501	19.6807	1.86265	1.25724	1.92985	9.967	10.3833	1.8171	2.89238	2.39078	2.34604	0.695603	1.764	1.93649	0.729852	1.94718	1.96224	2.35922	1.48076	1.37459	1.99142e-12	2.55223e-10	yes
ENSMUSG00000020053	Igf1	protein_coding	0.374536	0.236825	0.475252	0.818093	1.98428	1.04917	0.245788	0.287339	0.340739	2.05192	1.90458	0.524356	0.487268	0.280286	0.313048	0.137303	0.182315	0.326841	0.128989	0.317623	0.205915	0.370428	0.337147	0.392986	2.3623e-12	3.00546e-10	yes
ENSMUSG00000050821	Fam131a	protein_coding	0.310839	0.532583	0.620224	0.929792	0.952665	0.781767	0.825006	0.865971	0.776972	0.858908	1.52412	0.665573	0.499065	0.801028	0.409928	0	0.16913	0.135737	0.0991481	0.113908	0.12482	0.711138	1.0088	1.32594	3.2415e-12	4.09415e-10	yes
ENSMUSG00000028415	Spink4	protein_coding;processed_transcript	469.418	362.337	994.552	1873.77	8928.8	2280.86	593.869	1365.52	781.045	9078.41	4578.65	637.025	334.155	317.845	362.956	1008.65	465.536	492.52	299.248	540.059	524.113	387.452	1029.45	1383.5	4.90633e-12	6.15233e-10	yes
ENSMUSG00000096146	Kcnj11	protein_coding;processed_transcript	0.0766556	0.124166	0.130711	0.112749	0.118277	0.0857968	0.095405	0.0549239	0.0927019	0.245938	5.38266	0.0804863	0.130651	0.0857173	0.130314	0	0.0348816	0.130374	0.043518	0.0967341	0.0777408	0.202063	0.0605159	0.122851	5.37882e-12	6.69663e-10	yes
ENSMUSG00000086825	Gm15675	lncRNA	1.252	1.87959	0.827678	6.35402	9.53	13.4954	1.88886	0.585972	1.60425	8.03587	5.34726	8.44984	2.09008	2.45392	1.5074	0.300834	2.07934	2.64726	0.506257	1.54381	1.62714	2.89937	2.7051	4.84229	5.57682e-12	6.89389e-10	yes
ENSMUSG00000035105	Egln3	protein_coding	9.53877	10.411	10.02	47.5472	99.9035	79.042	15.5301	8.70818	12.1288	44.4876	40.9384	39.7931	11.0773	12.1445	13.3477	1.21074	12.0904	18.9665	4.16268	11.2406	12.7357	16.7962	22.527	40.1613	5.94985e-12	7.30324e-10	yes
ENSMUSG00000040809	Chil3	protein_coding;retained_intron	0	0.0290637	0	0.058333	0.0844451	0.0232575	0	0	0	0.0792736	0.263018	0	0.468847	0.860854	0.509543	0	0	0	0	0.512012	0.743564	0.853498	0.826776	0.721214	6.20817e-12	7.56702e-10	yes
ENSMUSG00000053877	Srcap	protein_coding;retained_intron;processed_transcript	0.480571	4.83971	0.343848	0.0841565	0.0449748	0.100405	0.0731206	0.353929	0.301337	0.36398	0.196493	0.754309	4.96801	3.59567	3.84851	0.215226	0.312985	1.02351	0.266246	0.134325	0.101726	3.1834	0.121497	0.7625	6.68478e-12	8.09137e-10	yes
ENSMUSG00000061100	Retnla	protein_coding	1.29065	0.369655	1.97009	8.06342	95.7965	9.23192	0	0.258137	2.40413	49.899	28.9363	2.39466	2.50937	0.540139	1.07572	2.04813	1.60728	2.17898	1.01976	1.67095	0.448314	0.515472	1.15185	4.40985	7.992e-12	9.60694e-10	yes
ENSMUSG00000020377	Ltc4s	processed_transcript;protein_coding;retained_intron	0.914278	1.00453	5.91707	7.6467	27.165	8.80606	1.60942	4.48784	4.26321	34.9957	33.3912	4.03491	2.19559	1.78725	2.01245	1.12383	0.979348	2.28995	1.013	1.75053	1.77834	1.98591	6.89876	9.15765	8.06119e-12	9.62374e-10	yes
ENSMUSG00000068457	Uty	protein_coding;nonsense_mediated_decay;processed_transcript;retained_intron	0.00279028	0.0116176	0	0	0	0	0.000640673	0	0.0032298	0	0.627002	0	0.972702	0.782612	0.683717	0.00934578	0.632353	0.664261	0.234087	0.492431	0.578311	0.811651	0.347568	0.320572	8.17169e-12	9.68929e-10	yes
ENSMUSG00000015854	Cd5l	protein_coding	0.043445	0	0	0	0	0	0	0.028762	0.022621	0	0.040665	0	0.818008	0.882383	0.383511	0	0.030701	0	0	0.336346	0.437683	0.612661	0.833155	0.854693	8.62982e-12	1.01634e-09	yes
ENSMUSG00000035557	Krt17	protein_coding	0.204926	0.080584	0.137625	0.361152	2.06902	1.04856	0.199902	0.178568	0.116043	2.94983	3.84501	0.46355	0.035904	0.166578	0.094812	0	0	0.202219	0.316034	0.072476	0.213158	0.270076	0.498397	0.34119	8.79808e-12	1.0292e-09	yes
ENSMUSG00000030317	Timp4	protein_coding	0.0868739	0.0556789	0.0289645	0.0524992	0.0449599	0.0167939	0.0414018	0.058522	0.0474256	0.0258538	4.23965	0.0380309	0.0668304	0.0322076	0.0220987	0.0955935	0.0222218	0.107998	0.017675	0.0229267	0.0509345	0.0552276	0.0766764	0.144361	9.22177e-12	1.07157e-09	yes
ENSMUSG00000024871	Doc2g	protein_coding;retained_intron	0.245749	0.51754	1.14906	0.537213	1.18464	0.692696	0.398591	1.03137	0.896304	2.3564	20.8753	0.540063	0.373263	0.502192	0.319591	0.431547	0.345248	0.515219	0.143017	0.456817	0.720993	0.417724	1.11669	0.908622	1.04772e-11	1.20939e-09	yes
ENSMUSG00000015090	Ptgds	protein_coding;processed_transcript;retained_intron	0	0.0406244	0	0	0.0362523	0.106662	0.130955	0.152997	0	0	85.3376	0.0360592	0	0	0.0286782	0.424401	0.0603861	0.120534	0	0	0	2.0995	0	1.63725	1.31406e-11	1.497e-09	yes
ENSMUSG00000021069	Pygl	protein_coding;retained_intron;processed_transcript	0.723923	0.621179	0.358677	2.2116	4.11613	2.88878	0.525214	0.450779	0.729663	2.52932	1.98342	1.82833	0.911547	0.491104	0.758177	0.143402	0.415558	0.786194	0.21463	0.655623	0.667856	0.619799	0.779351	1.0832	1.30865e-11	1.497e-09	yes
ENSMUSG00000051079	Rgs13	protein_coding	0.682386	0.823797	0.384249	5.1762	7.43189	14.6419	1.19998	0.31361	0.59672	3.90071	3.82436	3.48939	0.625587	1.06822	0.617933	0	0.211567	1.78324	0.278513	1.12467	0.941286	2.76249	1.49927	1.75651	1.33091e-11	1.50635e-09	yes
ENSMUSG00000001670	Tat	protein_coding	0.845139	1.79079	1.72801	0.489564	0.75003	0.1423	0.465365	0.893928	0.178885	0.0371863	0.0527181	0.0540769	1.58538	3.02205	4.27529	0.691899	3.20219	3.34555	0.0710535	0.810782	1.14819	0.814665	0.348405	0.102354	1.36359e-11	1.53338e-09	yes
ENSMUSG00000113101	Gm33424	lncRNA	0.132759	0	0	0.847713	18.7408	3.82133	0	0.654171	0.040349	11.2556	6.78826	0.462441	0.293745	0.314647	0.033721	0	0.209176	0.225238	0	0.109747	0.126547	0.102411	0.213203	1.02655	1.55557e-11	1.73805e-09	yes
ENSMUSG00000021730	Hcn1	protein_coding;retained_intron	0.0106738	0.00935397	0.0143322	0.0514195	0.408491	0.210343	0.012389	0	0.00932354	0.166816	0.172669	0.0295041	0.0107088	0.0174062	0.013633	0	0.00890056	0.0260009	0	0.0121424	0.0198653	0.0286702	0.00839954	0.00956703	1.59733e-11	1.77334e-09	yes
ENSMUSG00000096672	Ighv1-63	IG_V_gene	3.05189	2.83908	0.443128	339.263	3.22336	25.5472	0.416448	0	0	4.21957	1.50929	0.515178	2.4109	3.54966	0.482347	0	6.55352	7.08943	5.18559	7.50057	6.11636	208.303	0.346692	26.6073	2.14223e-11	2.36324e-09	yes
ENSMUSG00000007122	Casq1	retained_intron;protein_coding	0.100936	0.12252	0.231865	0.393449	2.99337	1.32898	0.272601	0.224441	0.129131	2.51673	5.4308	0.374078	0.180276	0.115722	0.165024	0	0.243284	0.331353	0	0.0737957	0.206355	0.158691	0.263125	0.698347	2.90286e-11	3.18219e-09	yes
ENSMUSG00002076173	ENSMUSG00002076173	miRNA	33787.8	1967.53	5272.67	974.201	14699.7	514.727	1750.77	5875.33	1638.3	43575.9	151190	53370.3	1125.19	4212.04	2195.31	1.74751e+06	77056.1	2154.11	126650	26329.9	1733.64	756.689	13568.8	100008	3.13657e-11	3.4169e-09	yes
ENSMUSG00000073413	Ly6g6d	protein_coding;processed_transcript;retained_intron	0.34436	0.198327	0.69823	2.29954	6.32899	3.55127	0	0.32444	0.554514	7.06275	7.17678	0.724587	0.15625	0.361312	0.181221	0	0.133448	0.341083	0	0.259689	0.250565	0.353469	1.88916	1.4001	3.61986e-11	3.91889e-09	yes
ENSMUSG00000118751	Gm26444	snRNA	7.33194	0.312794	0.183272	0.030959	0.342248	0	0.165763	0.116417	0.028731	0.511174	2.64492	12.1941	0.064776	1.91857	0.884159	17.4479	6.4836	0.096303	218.719	1.80407	0.29479	0.167471	0.517637	1.05929	4.2482e-11	4.57075e-09	yes
ENSMUSG00000028427	Aqp7	protein_coding;processed_transcript	1.68057	1.44603	4.15699	11.5389	9.72047	13.3809	5.26013	2.39359	3.98888	16.6687	17.7835	12.6735	2.00828	4.05995	2.37042	0.484148	1.56139	4.09654	0.779176	2.31225	2.98736	3.93002	10.4206	16.5588	4.37327e-11	4.67645e-09	yes
ENSMUSG00000024924	Vldlr	protein_coding;nonsense_mediated_decay;retained_intron	0.402395	0.254469	0.199883	0.271591	0.245613	0.367318	0.176358	0.162106	0.229509	0.240744	7.74698	0.282085	0.322845	0.178461	0.158135	0.0593288	0.131613	0.172845	0.0884015	0.260611	0.268026	0.314424	0.14646	0.139515	5.1521e-11	5.47568e-09	yes
ENSMUSG00000062077	Trim54	protein_coding	0	0	0	0	0	0	0.154838	0	0	0	56.9622	0	0	0.0444939	0.0864654	0.514492	0.0842295	0	0	0	0	0	0	0	5.87503e-11	6.20617e-09	yes
ENSMUSG00000039096	Rsad1	processed_transcript;protein_coding	1.03907	1.36321	0.80157	4.97469	4.5058	10.6963	1.21456	0.658619	0.902967	5.60497	4.48584	4.87932	1.20553	2.42774	1.95765	0.444566	1.4434	2.60155	0.466747	1.33136	1.73554	2.39515	2.74163	4.50278	5.91199e-11	6.20758e-09	yes
ENSMUSG00000049134	Nrap	protein_coding	0.523674	0.659235	0.520569	0.499947	0.297216	0.814788	0.696386	0.285373	0.448762	0.444098	22.0777	0.443226	0.498675	0.714407	0.607274	0.203936	0.640663	0.515952	0.32687	0.651414	0.619755	0.67715	0.431549	0.532561	7.30609e-11	7.62546e-09	yes
ENSMUSG00000030017	Reg3g	protein_coding;retained_intron	791.674	999.304	3891.34	232.355	54.2383	37.9978	935.173	1736.21	639.709	49.1999	20.37	162.03	646.241	1136.45	1327.57	749.066	1103.46	1573.58	299.246	763.355	854.581	560.407	749.843	273.049	8.75821e-11	9.08664e-09	yes
ENSMUSG00000027225	Duoxa2	protein_coding	63.3216	76.1525	150.705	306.804	595.731	435.109	102.31	65.3934	18.3677	558.573	487.117	274.709	57.192	57.7316	94.4066	35.218	179.752	133.775	15.0673	63.18	68.3989	112.074	241.919	406.308	9.27154e-11	9.5623e-09	yes
ENSMUSG00000044080	S100a1	protein_coding	16.2921	17.2846	32.0917	37.8131	127.572	44.4179	20.1473	37.4115	29.5551	116.823	280.179	25.8035	15.1559	14.1535	16.7628	13.7881	17.2936	21.2171	10.7677	19.3689	18.803	15.2993	39.7775	45.5022	1.0186e-10	1.04436e-08	yes
ENSMUSG00000095813	Defa-ps1	unprocessed_pseudogene	15.0944	8.24854	20.9224	43.1821	177.566	55.4729	13.5176	36.5204	17.6005	121.311	66.3774	10.8759	9.494	4.91963	4.18361	9.32704	9.28866	8.26265	4.89787	10.5911	17.1365	9.34354	22.0164	30.8747	1.36387e-10	1.39019e-08	yes
ENSMUSG00000022097	Sftpc	protein_coding;retained_intron	1.91209	1.94533	2.86031	1.0979	2.0588	1.06565	0	0	0	0	0	2.05368	0	0	0	0	0	0	0	0.0690848	0	0.0555465	0	0	1.5334e-10	1.5539e-08	yes
ENSMUSG00000013936	Myl2	protein_coding;processed_transcript	0	0.46648	0	0.0270871	0	0	0.746737	0.435554	0.542909	1.08936	1174.08	0	0	0	0.577051	1.92958	0.741555	0.933822	0.353415	0	0	0	0	0.208918	1.68934e-10	1.70204e-08	yes
ENSMUSG00002076809	7SK	misc_RNA	21.0795	4.53682	1.35161	0.390077	4.11948	1.17094	0.656779	0.814958	1.04573	5.2008	16.3168	29.0125	1.8124	4.86734	2.5871	106.361	47.0988	1.30809	384.93	10.2141	1.02019	1.71385	3.99229	13.2345	1.70496e-10	1.7079e-08	yes
ENSMUSG00000032511	Scn5a	protein_coding	0.111516	0.072435	0.0175339	0.0865265	0.0218366	0.0763008	0.047673	0.0752639	0.0669865	0.0793583	5.13038	0.0375485	0.13451	0.0655165	0.0535411	0	0.0795965	0.0457141	0	0.0694604	0.025414	0.0923407	0.0478708	0.0703391	1.73383e-10	1.72689e-08	yes
ENSMUSG00000053702	Nebl	protein_coding;processed_transcript	0.0445836	0.0571615	0	0.14321	0.265925	0.445538	0.0515988	0.0323696	0.0280995	0.194402	2.21309	0.0879143	0.0290587	0.046372	0.0412171	0	0.0379021	0.0622878	0.0325675	0.0244735	0.0315253	0.119391	0.0693515	0.0728238	1.84512e-10	1.8273e-08	yes
ENSMUSG00000006576	Slc4a3	protein_coding;nonsense_mediated_decay;retained_intron	0.526314	0.481693	0.450813	0.375771	0.175199	0.461618	0.454636	0.319704	0.320056	0.513229	10.4983	0.438228	0.443006	0.606174	0.458041	0.121389	0.411533	0.375638	0.104113	0.297684	0.200904	0.506847	0.272338	0.459464	2.08619e-10	2.05436e-08	yes
ENSMUSG00000027022	Xirp2	protein_coding	0	0.00465867	0	0	0	0	0.00884542	0	0.00879805	0	5.66013	0	0.00284555	0	0.00447534	0.0526813	0	0	0	0	0	0	0	0	2.23654e-10	2.19005e-08	yes
ENSMUSG00002075987	7SK	misc_RNA	20.6293	5.48041	1.32546	0.385011	4.13246	1.67556	1.07845	0.679954	1.12084	5.69567	15.3144	29.2249	1.50705	5.00399	2.31365	104.591	46.7984	1.6558	383.268	9.67907	0.840958	1.80775	4.3708	13.3469	2.34573e-10	2.28414e-08	yes
ENSMUSG00000064343	mt-Tq	Mt_tRNA	8.37811	16.8475	15.6298	3.60573	0	11.0888	4.49668	4.71546	5.85954	18.0911	291.014	9.53351	5.88367	7.69496	6.25548	0	3.7272	6.68359	2.38516	4.54905	3.67041	5.60922	7.38072	6.3718	2.72074e-10	2.63459e-08	yes
ENSMUSG00000019577	Pdk4	protein_coding;retained_intron	0.742168	1.03594	0.477192	1.04954	0.401891	1.36989	1.16587	1.1997	1.82	0.29429	50.6053	1.57974	2.15351	1.274	1.35793	0	0.861249	0.925716	0.32917	0.54623	0.573099	0.930411	0.904168	0.977835	2.78856e-10	2.68534e-08	yes
ENSMUSG00000034295	Fhod3	protein_coding;retained_intron;processed_transcript	0.157653	0.20821	0.0686997	0.117824	0.0437942	0.131209	0.229452	0.175381	0.234168	0.0680761	6.62948	0.175579	0.166979	0.258823	0.133297	0.130636	0.152816	0.186895	0.07313	0.12191	0.139114	0.207643	0.134898	0.184062	3.28194e-10	3.14309e-08	yes
ENSMUSG00002074846	Vaultrc5	misc_RNA	8.21723	1.06896	0.192712	0	0	0	0	0.323966	0	0.652729	3.88408	18.3091	0.480782	0.715196	0.832038	31.1946	10.5435	0	150.989	1.90262	0.115154	0.173643	0.155336	0.518868	3.55861e-10	3.38943e-08	yes
ENSMUSG00000069792	Wfdc17	protein_coding	1.56262	1.30828	1.44769	1.45884	3.70344	1.22307	1.2663	1.88133	0.73031	2.68141	4.22158	1.32547	17.2626	21.248	12.8193	0	0.307142	1.56905	0	15.4312	14.1337	20.2614	18.5371	16.6337	3.73931e-10	3.54218e-08	yes
ENSMUSG00000035186	Ubd	protein_coding	31.4007	20.2594	17.7855	2.64895	0.166343	2.03536	29.7313	67.7646	10.2431	0.992322	1.12557	4.9823	17.4466	5.83303	12.5735	15.4682	55.8302	19.1427	17.9025	29.7344	27.2274	14.0303	14.7519	6.26751	3.84494e-10	3.62256e-08	yes
ENSMUSG00000039629	Strip2	protein_coding;retained_intron	0.147804	0.226685	0.136636	0.642506	0.910071	2.25733	0.102376	0.0232118	0.136765	0.620667	3.48715	0.430822	0.21418	0.15309	0.173211	0.0570668	0.0865149	0.216673	0	0.108791	0.165542	0.453334	0.156214	0.264367	3.94158e-10	3.69364e-08	yes
ENSMUSG00000028834	Trim63	protein_coding;processed_transcript	0.0661507	0.12442	0.159748	0.109569	0	0.0378773	0.27698	0.228283	0.395213	0	11.7998	0.102892	0.0633801	0.0698603	0.169665	0	0.123679	0.0572994	0.0270311	0.0631943	0.0858727	0.094513	0.134095	0.118634	3.9894e-10	3.71846e-08	yes
ENSMUSG00000063851	Rnf183	protein_coding	0.133476	0.0868793	0.0260512	0.0519881	6.43647	1.19718	0.130635	0.0260557	0.100272	2.98272	1.87437	0.0732229	0.00562182	0.0409402	0.135598	0	0.0477617	0.178723	0	0.136983	0.0354632	0.0979009	0.0702159	0.218476	4.81813e-10	4.46702e-08	yes
ENSMUSG00000043639	Rbm20	nonsense_mediated_decay;protein_coding	0.0894768	0.161827	0.137613	0.319366	0.163851	0.294624	0.041734	0.179461	0.207086	0.12583	7.8237	0.121641	0.19702	0.228114	0.171224	0.0552782	0.238948	0.201391	0.077322	0.230253	0.168365	0.145294	0.158735	0.150615	4.91743e-10	4.53496e-08	yes
ENSMUSG00000119670	Gm24305	snRNA	15.4477	0.992939	0.178573	0.249171	0.736605	0	0.359371	0.33743	0.057202	1.01335	5.62392	46.0772	0.388106	2.56725	1.64683	45.3634	15.0307	0.096575	570.566	5.54386	0.210258	0.234617	1.11136	5.9788	6.24933e-10	5.73294e-08	yes
ENSMUSG00000027762	Sucnr1	protein_coding	0.164941	0.201356	0.35857	0.873598	1.53204	2.75188	0.3703	0.0611435	0.237222	1.1281	1.28185	0.899634	0.160504	0.192707	0.0863753	0	0.119126	0.289452	0	0.117277	0.261578	0.422627	0.494553	0.617464	7.39578e-10	6.74914e-08	yes
ENSMUSG00000008136	Fhl2	protein_coding	9.78344	9.45231	13.2194	23.5187	57.2762	29.8271	16.0541	16.5642	16.4429	30.9294	183.465	17.1392	10.2892	10.0692	10.3479	1.70345	9.26952	11.4243	4.7668	11.3944	12.213	11.7423	15.3286	19.8905	7.85738e-10	7.13303e-08	yes
ENSMUSG00000027861	Casq2	protein_coding;retained_intron	1.80558	2.42234	0.743984	2.36655	3.05604	3.80195	2.84447	2.24483	1.96745	3.16434	52.7989	3.13475	1.79043	1.74901	1.95891	0.451191	2.41864	2.14203	0.912212	2.07436	1.49139	1.92968	2.12684	4.73272	8.61062e-10	7.77632e-08	yes
ENSMUSG00000026405	C4bp	protein_coding;retained_intron	0.893945	0.337928	0.268485	1.34888	6.19313	1.95347	0.292144	0.574712	0.489722	2.83614	1.47491	0.432746	0.647314	0.146455	0.262831	0.042426	0.334116	0.207396	0.136423	0.481971	0.482462	0.433639	0.569712	0.388475	9.50813e-10	8.54261e-08	yes
ENSMUSG00000118864	Gm25679	snRNA	15.6561	0.603109	0.178573	0.061918	0.76376	0	0.417922	0.328217	0.057461	1.08191	5.53301	47.2958	0.292773	2.61954	1.67755	45.9056	15.3507	0.096303	590.492	5.76143	0.202534	0.36654	1.08934	6.09997	1.00775e-09	9.00777e-08	yes
ENSMUSG00000020383	Il13	protein_coding	0	0	0	0.343369	2.18133	0.47438	0	0	0	0.671567	0.518992	0.067146	0.03466	0.042526	0	0	0	0	0	0	0.055188	0.146038	0	0.093137	1.16832e-09	1.03897e-07	yes
ENSMUSG00000061397	Krt79	protein_coding;retained_intron	0	0.00567551	0.0146423	0.102946	0.923415	0.303198	0.0412134	0.0349793	0.0772976	0.971816	0.486198	0.0759758	0.0266767	0.0334267	0	0	0.016339	0.0184445	0	0.0424078	0.0234526	0	0.0513271	0.0879211	1.30579e-09	1.15532e-07	yes
ENSMUSG00000095682	Igkv3-1	IG_V_gene	27.3049	1.59674	1.1007	0.577122	0.749524	0.248433	4.45314	0.368699	4.81658	0.242405	0.239985	0	2.12808	0.609782	0.210735	0	93.1496	6.32041	1.3351	2.11747	0.957374	3.24844	3.24978	1.13024	1.53984e-09	1.35553e-07	yes
ENSMUSG00000094687	Defa25	protein_coding	10.2828	2.42691	2.72902	9.65325	214.319	16.7013	3.92563	7.26798	94.2911	34.5533	8.51858	4.29377	5.4559	1.08403	2.99808	1.44399	3.90084	2.04809	1.18853	3.52501	3.66865	2.36813	7.483	3.66311	1.82496e-09	1.59845e-07	yes
ENSMUSG00000119206	Gm22317	snRNA	14.0686	0.61161	0.211326	0.061918	0.760579	0	0.118402	0.338082	0.056944	1.00567	5.43353	26.2473	0.184377	2.388	1.55659	34.0068	14.3203	0.128948	321.37	4.03622	0.217982	0.338495	0.711494	3.1374	1.84619e-09	1.60895e-07	yes
ENSMUSG00000026817	Ak1	protein_coding;retained_intron	1.28189	1.44387	2.04377	2.3101	2.21483	1.42437	1.96844	2.33521	1.96643	2.34968	35.6055	2.04834	0.870762	1.37261	1.12749	0.820466	1.4092	1.52358	0.489786	1.49524	1.24333	1.25306	2.38023	3.92954	1.86575e-09	1.61791e-07	yes
ENSMUSG00000082260	Gm7429	processed_pseudogene	2.40887	2.48244	1.68854	4.20285	5.74289	3.58114	0.608146	0.714604	0.90777	0.89292	1.05648	1.96145	0.413589	0.801631	0.454523	0	0.654703	0.429161	0.251985	0.723743	0.678727	0.847553	0.910446	0.637627	1.88765e-09	1.6288e-07	yes
ENSMUSG00000052584	Serp2	retained_intron;nonsense_mediated_decay;protein_coding	0.250234	0.18382	0.907073	1.7374	3.64034	1.36955	0.571127	0.939464	0.408126	4.44064	3.49755	1.11207	0.138724	0.10118	0.388003	0.14589	0.267471	0.182091	0.158754	0.477015	0.525966	0.373662	1.15212	3.06335	1.90156e-09	1.63272e-07	yes
ENSMUSG00000007097	Atp1a2	protein_coding;retained_intron	1.56044	1.30926	1.60597	2.44082	1.64707	1.46392	1.64297	1.83531	2.64429	3.47405	28.2311	2.44146	2.01887	1.64537	2.08927	1.60548	1.63492	1.94117	1.11244	1.58917	1.47223	2.26141	2.32565	3.78771	1.92462e-09	1.64442e-07	yes
ENSMUSG00000005873	Reep5	protein_coding;processed_transcript;nonsense_mediated_decay	5.42928	4.01792	5.22787	11.9966	28.038	13.3228	6.24118	9.41815	6.03107	24.2257	27.567	6.85348	5.4532	4.6546	3.91929	2.72167	4.02699	5.4034	2.30984	5.53777	4.99993	5.86688	9.87681	11.498	1.97257e-09	1.66903e-07	yes
ENSMUSG00000118815	Gm22068	snRNA	6.4787	0.316632	0.183272	0.030959	0.317295	0	0.136879	0.116417	0.028731	0.452671	2.70249	11.4987	0.064776	1.00968	0.673224	14.2534	5.72264	0.064202	130.866	1.51644	0.099122	0.063723	0.579706	1.05929	1.96735e-09	1.66903e-07	yes
ENSMUSG00000070867	Trabd2b	protein_coding	0.348011	0.141427	0.097623	0.224872	0.14285	0.220107	0.117189	0.076529	0.08561	0.405174	2.67334	0.280417	0.291669	0.14335	0.154064	0.101666	0.114787	0.154604	0.063713	0.098693	0.122548	0.162047	0.204162	0.149052	2.1348e-09	1.79757e-07	yes
ENSMUSG00000037159	Wee2	protein_coding	0	0	0.0170321	0.055551	0.407083	0.286876	0	0	0	0.118835	0.205978	0.0188498	0	0	0	0	0.0190445	0	0	0	0	0	0	0	2.41593e-09	2.02451e-07	yes
ENSMUSG00000068893	Sprr2a2	protein_coding	511.559	609.19	1298.37	3340.53	2848.76	3118.71	828.051	699.959	685.935	3876.62	2296.94	1467.27	467.463	713.719	797.506	357.514	887.742	1299.92	314.299	631.678	657.365	848.068	1915.46	3801.73	2.63248e-09	2.19541e-07	yes
ENSMUSG00000024544	Ldlrad4	protein_coding;processed_transcript	0.486183	0.559415	0.300068	0.539916	1.99221	2.31827	0.220778	0.159925	0.288037	1.46297	1.24736	0.541711	0.385054	0.364279	0.358381	0.141842	0.381045	0.218586	0.193199	0.416932	0.332041	0.362534	0.264975	0.529367	2.69664e-09	2.23821e-07	yes
ENSMUSG00000092746	Rn7s6	misc_RNA	99.6716	15.9842	5.39886	2.17297	20.6277	2.96905	3.34089	7.49023	3.71262	32.2352	101.168	192.689	6.61057	16.469	15.4323	551.829	196.54	4.5635	1913.85	41.4051	4.55269	2.62768	9.37023	64.3936	2.77366e-09	2.29122e-07	yes
ENSMUSG00000053168	9030619P08Rik	processed_transcript;transcribed_unprocessed_pseudogene	0.076795	0.0604175	0.140237	1.27374	4.03586	1.73927	0	0.200307	0.114601	2.71312	2.03392	0.213003	0	0.140301	0.13947	0	0.168709	0.428189	0.0791687	0.241678	0.257633	0.169914	0.474006	0.668486	2.80147e-09	2.30328e-07	yes
ENSMUSG00000120444	ENSMUSG00000120444	lncRNA	0	0.012108	0.030379	0.29586	1.60156	0.645423	0	0	0.035158	0.833647	1.00037	0.068706	0	0	0.062762	0	0.036024	0.010428	0	0	0	0.118494	0.013348	0.133736	2.958e-09	2.42056e-07	yes
ENSMUSG00000047222	Rnase2a	protein_coding	0	0	0	0.20473	1.80833	0.619832	0	0	0	2.13673	2.40603	0	0	0	0	0	0	0.124792	0	0	0	0	0	0	3.16337e-09	2.57652e-07	yes
ENSMUSG00000000049	Apoh	protein_coding	0.199059	0.290456	0.16472	1.10332	4.12312	1.65253	0.445415	0.530313	0.503979	2.45028	2.04947	0.267084	0.197115	0.276891	0.352916	0	0.341208	0.395654	0.122144	0.255277	0.230884	0.267802	0.914405	0.541352	3.37002e-09	2.73206e-07	yes
ENSMUSG00000059824	Dbp	protein_coding;retained_intron	0.900591	0.265323	1.1495	1.95652	1.45832	2.46202	0.795919	3.40773	6.94374	0.951131	1.59939	1.659	0.523176	0.55636	0.169365	0.212756	0.30399	0.325327	0.373197	0.727996	0.258197	0.702341	1.12409	1.31382	3.442e-09	2.7775e-07	yes
ENSMUSG00000030137	Tuba8	protein_coding	0.042793	0.078972	0.030547	0.251541	0.602607	0.089271	0	0.065846	0.060494	0.287669	22.9275	0	0.04524	0.020939	0.029676	0.279675	0	0.076001	0	0	0.140589	0.07967	0	0	3.66356e-09	2.92916e-07	yes
ENSMUSG00000078664	Sprr2a1	protein_coding	548.98	642.808	1352.46	3664.99	2960.85	3259.43	895.685	760.578	735.579	4133.73	2505.41	1519.91	499.34	768.221	847.389	384.734	967.342	1404.22	329.271	669.31	699.764	897.54	1969.7	4003.76	3.66281e-09	2.92916e-07	yes
ENSMUSG00000004558	Ndrg2	protein_coding;retained_intron;processed_transcript	5.51528	4.96587	4.22443	10.722	13.7747	10.7436	6.43141	8.30043	9.69899	13.7863	71.0108	6.27193	5.0129	5.26247	4.64148	2.1512	4.32546	4.45721	2.76123	5.73314	4.95011	6.20671	8.33574	9.53184	4.25647e-09	3.38768e-07	yes
ENSMUSG00000070524	Fcrlb	protein_coding	0	0.080884	0.059295	0.451394	5.11428	0.9823	0	0	0.088931	1.91458	0.248408	0.086275	0.067056	0.049428	0.185498	0	0.05416	0.046213	0	0.026307	0.141731	0	0.044829	0.081047	4.42933e-09	3.50924e-07	yes
ENSMUSG00000072596	Ear2	protein_coding	0.202031	0.100048	0.485271	1.18823	7.68583	2.15836	0.83959	0.367908	0.368696	4.23393	1.82628	0.938211	0.558239	0.466541	0.439683	0	0.221289	0.440874	0.15584	0.516394	0.832133	0.768188	0.491892	0.300827	4.55342e-09	3.59123e-07	yes
ENSMUSG00000068522	Aard	protein_coding	1.07198	0.474438	0.48302	2.06826	13.0548	1.8504	1.12597	0.679014	0.685857	3.08955	3.27656	2.25287	0.337953	0.29346	0.533756	0	0.520304	0.375486	0.139557	0.897443	1.20139	0.298093	1.71534	1.26738	4.7314e-09	3.71479e-07	yes
ENSMUSG00000119476	Rnu1a1	snRNA	6.61032	0.317181	0.184696	0.030959	0.31705	0	0.136879	0.153103	0.028472	0.460084	2.29312	11.3857	0.064776	1.16094	0.673356	14.2802	5.69839	0.064474	130.51	1.65297	0.099444	0.063723	0.325069	1.49927	4.79995e-09	3.75171e-07	yes
ENSMUSG00000039103	Nexn	protein_coding;retained_intron;nonsense_mediated_decay;processed_transcript	1.83561	2.28867	1.06039	2.16411	1.80585	2.91583	1.67322	1.5772	1.51378	1.22549	39.0287	2.35406	1.73107	1.90024	1.59588	0.370001	1.5712	1.51907	0.735486	1.52821	1.16115	1.48538	1.36512	2.02951	4.83536e-09	3.76252e-07	yes
ENSMUSG00000031425	Plp1	protein_coding;retained_intron	0.231128	0.188794	0.212336	0.289742	0.222286	0.17767	0.225878	0.322485	0.253615	0.550673	0.496658	0.211694	0.189872	0.184668	0.306634	0	0.199128	0.184897	0.0648091	0.170982	0.225911	2.86099	0.140057	2.62335	4.86856e-09	3.77151e-07	yes
ENSMUSG00000020901	Pik3r5	protein_coding;processed_transcript	0.670262	0.864713	0.416965	1.92629	2.94256	5.43788	0.545419	0.46412	0.505026	3.15855	2.9806	1.34895	1.11028	0.814097	0.665923	0.178459	0.512463	1.12051	0.324104	0.890336	0.912517	1.87161	1.04538	1.01718	4.99543e-09	3.85267e-07	yes
ENSMUSG00000022747	St3gal6	protein_coding;processed_transcript;retained_intron	2.13995	1.94145	2.05238	5.22344	11.4484	8.78515	1.70841	1.93465	2.29845	6.57653	5.68069	2.87345	1.97816	2.00054	1.96656	0.108585	1.29639	2.18916	0.70064	1.57904	1.40729	3.0441	2.58538	3.12625	5.09746e-09	3.91404e-07	yes
ENSMUSG00000001865	Cpa3	protein_coding	0.103065	0.188638	0.144097	0.480717	6.37645	1.19347	0	0.116602	0.172229	1.03899	1.43392	0.110789	0.142881	0.0693963	0.0374362	0	0	0.167489	0.0365603	0.143578	0.0210138	0.174075	0	0.0990526	5.36115e-09	4.09846e-07	yes
ENSMUSG00000096630	Vmn2r26	nonsense_mediated_decay;protein_coding	0	0.00824889	0	0.108329	0.459669	0.257266	0.0245204	0	0	0.24492	0.288547	0.0511256	0	0.00866409	0	0	0	0	0	0	0.0312469	0.0252406	0.0246625	0.0300803	5.77815e-09	4.39795e-07	yes
ENSMUSG00000076695	Ighv1-18	IG_V_gene	73.3425	19.9213	7.53119	15.2705	6.24498	9.73921	9.16824	5.67368	28.1743	1.47156	1.23511	11.8797	277.65	21.257	132.49	4.67804	191.248	234.057	5.63988	43.4551	51.5399	12.3761	8.47166	7.46681	5.93439e-09	4.49724e-07	yes
ENSMUSG00000021091	Serpina3n	protein_coding	5.37192	2.14503	2.689	7.27932	19.2218	7.73173	1.31225	2.14532	1.74011	12.2825	6.38543	2.56622	3.25473	1.55052	1.56387	0.552936	1.45534	1.81626	1.30181	2.76534	1.89769	4.20775	1.29539	2.44281	6.38667e-09	4.81903e-07	yes
ENSMUSG00000096844	Igkv6-14	IG_V_gene	10.0725	7.96826	0.981302	16.2445	6.71991	1.39749	2.86747	11.5949	2.03161	0.749425	0.409405	3.35283	4.97182	67.2271	194.751	0	5.0874	0.940511	1.85213	9.65525	1.27542	6.40798	10.278	0.47943	6.49479e-09	4.87949e-07	yes
ENSMUSG00000067653	Ankrd23	protein_coding;processed_transcript	1.35241	1.12952	1.15645	0.686912	0.0985209	1.39136	0.831623	0.707689	1.17139	0.736607	33.9541	1.25281	1.47393	1.3355	0.667268	0.263257	0.667061	0.918515	0.518144	1.15089	1.14122	1.49728	0.52461	0.745056	6.76576e-09	5.06125e-07	yes
ENSMUSG00000001270	Ckb	protein_coding;retained_intron	23.9998	25.6736	46.6336	65.7316	186.505	123.741	45.5415	66.0006	44.7185	263.986	184.822	42.642	24.8422	35.0552	32.2782	23.6876	30.9319	42.0409	15.9448	32.0624	28.8908	29.0995	69.7175	101.124	7.64351e-09	5.69343e-07	yes
ENSMUSG00000037953	A4gnt	protein_coding	0.659332	0.3312	0.304187	1.62343	2.41124	3.04385	0.247517	0.217208	0.128101	1.87269	0.393499	0.35729	0.635549	0.16417	0.196748	0	0.186478	0.181728	0.170994	0.424399	0.389918	0.745818	0.18475	0.250084	7.94227e-09	5.8908e-07	yes
ENSMUSG00002075501	ENSMUSG00002075501	miRNA	126.961	16.7543	7.10874	5.096	26.5298	1.26577	4.06415	8.21836	1.96199	64.9522	190.387	207.077	4.10703	12.8346	18.7085	1436.94	206.223	5.40125	1633.83	56.4496	6.05294	1.35433	12.6299	84.4212	8.09022e-09	5.97511e-07	yes
ENSMUSG00000033065	Pfkm	protein_coding	2.61072	2.08386	2.608	3.17886	4.30462	3.67905	2.94439	2.67491	2.46927	4.06695	53.612	2.52226	2.23232	2.34192	1.77906	0.338396	2.41057	2.4636	0.750757	2.26177	2.52821	2.46111	3.05748	3.97618	8.18797e-09	6.02178e-07	yes
ENSMUSG00000027452	Acss1	protein_coding;retained_intron;processed_transcript	8.33934	9.24317	4.32971	23.1564	32.5889	32.4704	9.51074	8.4064	11.2017	27.5172	32.7575	22.4746	10.9018	9.11685	6.69861	1.90777	7.00889	10.3998	3.30431	8.81232	10.0686	14.6355	16.2667	19.9402	8.81607e-09	6.45648e-07	yes
ENSMUSG00000118841	Rn7s2	misc_RNA	379.554	61.2324	30.8437	8.13458	91.0364	17.4993	19.3908	26.4192	13.0545	127.207	383.699	643.027	21.6115	88.1583	48.7411	2227.18	768.178	24.9532	5992.36	174.6	16.2991	22.4233	52.6551	336.168	9.14933e-09	6.6725e-07	yes
ENSMUSG00000108815	Gm49388	nonsense_mediated_decay	0	0	0	0	0	0	9.90076e-07	0	0	0	2.06427	0	0	0	0	0.492206	1.78214e-05	0.00364235	1.23868	0	0.12508	0	0	0	9.31106e-09	6.76216e-07	yes
ENSMUSG00000119584	Rn18s-rs5	rRNA	10378.3	1499.7	692.066	742.226	4120.56	422.149	629.006	868.951	655.62	4005.23	15122.7	14981.2	618.258	1444.71	1318.41	82510.9	16589.5	807.267	177708	6173.76	792.736	445.361	1704.5	11141	9.42409e-09	6.81585e-07	yes
ENSMUSG00000047139	Cd24a	protein_coding;processed_transcript	62.0525	37.2318	42.6578	118.146	198.184	169.216	35.6943	46.8494	35.704	131.56	98.4489	56.9904	55.4654	29.4832	27.3947	7.85391	28.8454	34.7672	15.3373	45.6362	43.3665	56.9435	39.8535	63.7185	9.66605e-09	6.9333e-07	yes
ENSMUSG00000061723	Tnnt3	protein_coding;retained_intron	0	0	0.0461768	0.217016	2.80629	1.84273	0.126103	0.0691727	0.0780329	10.9945	9.43424	0.137214	0	0.10822	0	0.14344	0	0	0.238152	0.0784746	0	0	0.463064	0.527971	9.63663e-09	6.9333e-07	yes
ENSMUSG00000071356	Reg3b	protein_coding;retained_intron	2317.12	3277.96	5900.27	737.007	102.556	88.4308	3534.89	6344.02	1933.71	91.6584	55.2343	580.253	2107.28	3237.42	4032.55	2440.27	3499.47	4812.9	973.876	2391.32	2876.75	2023.47	2989.33	1536.55	1.02401e-08	7.31494e-07	yes
ENSMUSG00000006356	Crip2	protein_coding;retained_intron	8.59107	6.66054	15.303	13.8797	21.5678	11.1478	10.692	12.6111	13.6917	21.8322	157.754	11.0342	7.35049	8.89399	7.75018	2.72827	8.55787	8.97567	4.03321	9.76963	8.36962	8.95359	18.0292	13.1749	1.07062e-08	7.61671e-07	yes
ENSMUSG00000047798	Cd300lf	protein_coding;processed_transcript	0.504073	0.443261	0.0307516	1.39353	2.92961	3.29368	0.423951	0.141074	0.159853	1.35676	1.41174	0.94982	0.283064	0.363109	0.257708	0	0.185876	0.411922	0.168414	0.402683	0.274586	0.65397	0.432718	0.571106	1.1181e-08	7.92212e-07	yes
ENSMUSG00000020826	Nos2	protein_coding;processed_transcript	43.4371	70.7341	40.425	3.98626	0.320946	0.613313	33.126	18.704	11.8137	0.524021	0.752186	6.37162	79.3733	33.257	61.5369	5.74435	169.618	43.5115	7.84274	33.0261	39.0841	26.8093	7.93009	4.25487	1.14969e-08	8.11301e-07	yes
ENSMUSG00000046794	Ppp1r3b	protein_coding;processed_transcript	0.261668	0.511902	0.121279	1.03014	2.55804	2.13692	0.710973	0.30931	0.420493	1.32041	1.28496	1.28174	0.513088	0.402707	0.432327	0.16002	0.440449	0.418802	0.13426	0.37451	0.465909	0.577145	0.607064	0.834363	1.18065e-08	8.29785e-07	yes
ENSMUSG00000035202	Lars2	protein_coding;retained_intron;nonsense_mediated_decay	58.8755	8.45786	5.12015	4.01625	26.9474	3.03698	4.62703	7.25568	4.43585	36.2056	124.844	86.7537	6.02127	12.1649	10.5089	773.688	132.264	6.55844	795.936	42.5385	5.6301	3.5067	13.3776	83.8324	1.19447e-08	8.3613e-07	yes
ENSMUSG00000024011	Pi16	retained_intron;protein_coding	0.0841081	0.0331683	0.0668675	0.328332	0.280069	0.0961416	0.147297	0.121916	0.0508932	0.204279	3.18144	0.206204	0.206001	0.0645851	0.102065	0.0507236	0.161997	0.153044	0.0897533	0.177392	0.118854	0.127394	0.196314	0.117947	1.4039e-08	9.788e-07	yes
ENSMUSG00002076161	Rn7sk	misc_RNA	143.282	26.2361	7.92697	3.73957	36.3423	5.08359	4.15895	5.80697	2.94737	31.3533	103.455	184.795	6.60022	22.0492	12.933	619.072	193.757	5.65638	1962.07	69.664	3.86898	5.14341	19.504	108.507	1.43709e-08	9.97948e-07	yes
ENSMUSG00000114117	Gm48795	lncRNA	0	0	0	0	1.62059	2.20942	0	0	0	0	0	0	0	0	0	0	0	0	0	0	0	0	0	0	1.48668e-08	1.02828e-06	yes
ENSMUSG00000026546	Cfap45	retained_intron;protein_coding	0.0585295	0.0712879	0.030271	0.17814	0.828819	0.469099	0.118196	0.0871856	0.0969792	0.586383	0.515049	0.0745835	0.092337	0.0960848	0.0279882	0.024601	0.0653231	0.0460288	0.012913	0.0792314	0.0683163	0.102239	0.0769668	0.153844	1.5944e-08	1.09844e-06	yes
ENSMUSG00000050762	Prss27	protein_coding	2.85852	3.83695	10.8023	0.981168	0.161059	0.95595	1.64543	5.27897	2.69294	0.557315	0.244313	1.03405	2.05548	3.51781	6.92774	5.89093	6.9455	6.11735	1.63028	3.20331	3.29817	3.18695	1.69463	2.22471	1.76352e-08	1.21016e-06	yes
ENSMUSG00000004951	Hspb1	protein_coding	11.1494	10.4345	90.8225	29.6406	61.6618	48.5456	28.1651	54.872	26.7771	125.444	283.771	68.1452	9.44636	15.9316	17.495	18.1282	14.836	19.1229	13.613	13.5972	12.7084	14.0868	48.5176	80.1346	1.91262e-08	1.30733e-06	yes
ENSMUSG00000026278	Bok	protein_coding;processed_transcript	5.08585	3.98132	6.39051	10.7393	41.5434	15.9149	13.3972	10.2241	14.3341	35.2282	22.8557	10.378	5.01298	6.93229	4.40935	1.92383	4.54988	5.02777	3.31263	7.84806	8.24386	6.5572	21.5615	16.3141	2.01184e-08	1.36445e-06	yes
ENSMUSG00000027684	Mecom	protein_coding;processed_transcript;retained_intron;nonsense_mediated_decay	0.749057	0.385826	0.080889	1.35197	2.13073	2.73861	0.266632	0.230325	0.19332	0.99721	0.921139	0.761446	0.928935	0.275228	0.265165	0.0557703	0.212518	0.281163	0.196144	0.408645	0.36911	0.874006	0.344134	0.570241	2.00532e-08	1.36445e-06	yes
ENSMUSG00000008193	Spib	protein_coding	2.24457	2.55019	1.04711	3.66893	5.76167	14.5976	1.95074	0.654165	0.798283	6.7531	8.37167	4.4242	1.12459	3.56668	0.59827	0.14446	0.663077	1.87069	1.2549	1.21658	0.769161	6.14932	4.20163	5.04444	2.08576e-08	1.4091e-06	yes
ENSMUSG00000098557	Kctd12	protein_coding;processed_transcript	3.46848	3.52415	1.80686	6.90437	9.39963	15.8708	2.65873	2.13864	2.41514	5.12328	6.40957	4.96639	4.8729	3.86986	2.5736	0.562323	2.32406	2.72344	1.11933	2.42907	2.34375	5.22453	2.83775	3.46917	2.10355e-08	1.41563e-06	yes
ENSMUSG00000022651	Retnlg	protein_coding	1.46975	0	0	7.14518	49.926	0.552983	0.29111	0	0.304228	6.63291	2.64323	0.502276	1.94243	0.349273	0.319354	0	0	0	0	0.747045	0	0.187884	1.19086	0.600828	2.16265e-08	1.43327e-06	yes
ENSMUSG00000042694	Stn1	protein_coding;retained_intron;processed_transcript	0.901483	1.06489	1.35783	2.15675	5.58503	4.9586	1.28392	1.03403	1.15565	4.87003	4.40613	1.60007	0.927672	1.07067	0.992458	0.362364	1.31142	1.13451	0.44941	1.18281	1.03232	1.76461	1.22084	2.09982	2.16122e-08	1.43327e-06	yes
ENSMUSG00000031340	Gabre	protein_coding;retained_intron;processed_transcript	0.339728	0.260869	0.0703189	0.339949	2.25958	1.49248	0.104665	0.245988	0.204625	1.50336	1.79012	0.281144	0.21115	0.351222	0.265681	0.103224	0.225225	0.319115	0.150816	0.205511	0.263717	0.262835	0.167258	0.328412	2.15228e-08	1.43327e-06	yes
ENSMUSG00000076598	Igkv3-7	IG_V_gene	9.19182	64.9984	2.00998	1.38635	0.162606	0.969464	22.0238	0.518444	1.2909	0.819305	0.127651	0.94766	1.07449	0.917368	1.6779	0	2.93679	12.1134	0.276623	100.301	186.533	9.9438	0.985985	0.313919	2.15e-08	1.43327e-06	yes
ENSMUSG00000119668	Gm23472	snRNA	2.47276	0.306004	0.316686	0	0.392804	0	0	0.4221	0.125568	0.673941	3.11111	5.17059	0.133442	0.409734	0.918016	14.3103	5.05621	0	106.629	1.20607	0.159166	0	0.14057	0.94919	2.21899e-08	1.46504e-06	yes
ENSMUSG00000118866	Rn7s1	misc_RNA	404	55.6577	26.3404	7.4623	86.5696	14.1643	17.4433	24.9037	12.2911	118.811	359.642	602.986	20.6219	78.2045	45.9623	2111.83	728.818	19.2182	5619.16	167.16	15.2323	16.4779	47.5956	323.418	2.33317e-08	1.53461e-06	yes
ENSMUSG00000112734	Gm47644	lncRNA	0.0432084	0.0618407	0.321894	0.0547528	0.142066	0.0436151	0.165163	0.0323019	0.0332056	0.0226271	11.7014	0	0.0131251	0.0196055	0.0184561	0.0736679	0	0	0	0.0689213	0	0	0.058464	0.0615591	2.42112e-08	1.58647e-06	yes
ENSMUSG00000119873	Gm24497	snRNA	2.48551	0.306004	0.316686	0.076104	0.393854	0	0	0.50505	0.125568	0.678487	3.29506	5.27922	0.133442	0.452392	0.922539	15.8008	5.08171	0	107.738	1.30947	0.159166	0	0.139558	1.03959	2.44765e-08	1.59785e-06	yes
ENSMUSG00000032068	Plet1	protein_coding	1.67025	4.11502	0.490232	0.388429	0.34969	0.65558	1.00303	1.05827	0.235136	0.401586	0.20311	0.679688	1.58397	0.988241	3.04564	1.42254	6.11239	7.51726	0.335289	1.3209	0.960054	1.27058	0.42302	0.586369	2.57577e-08	1.67521e-06	yes
ENSMUSG00000025739	Gng13	protein_coding	0.144504	0	0.17276	0.531537	1.89817	0.689078	0.212489	0.155409	0.153905	1.74048	3.59759	0.132533	0	0.101135	0.0602453	0	0.0601697	0	0	0	0.0630292	0.136613	0.366433	0.474007	2.6429e-08	1.71248e-06	yes
ENSMUSG00000038508	Gdf15	protein_coding	0.195866	0.104144	0.403904	0.450804	0.603109	0.131929	0.351992	0.108288	0.0929428	0.413512	0.378262	0.12095	1.10918	2.23011	1.39158	0	0.149321	0.180796	0.0671791	1.13749	1.2219	1.81843	2.08989	1.12934	2.66555e-08	1.72076e-06	yes
ENSMUSG00000096515	Igkv14-100	IG_V_gene	0.265139	90.4257	1.78761	0.904175	0.952438	1.89785	34.963	0	4.66937	1.13393	2.79116	0.69455	0.573372	0.655982	1.8217	0	0	0.176943	0.250538	1.61157	0.656075	4.52773	1.04403	5.75651	3.3267e-08	2.13178e-06	yes
ENSMUSG00000094322	Ighv9-4	IG_V_gene	9.31654	3.04979	0.162347	3.12344	4.17323	11.6683	2.14904	1.76324	7.48659	2.98209	2.81838	4.18408	113.555	6.51412	10.3748	0	1.47707	0.976823	0.334176	0.561132	1.31602	17.401	0.432539	3.72526	3.31593e-08	2.13178e-06	yes
ENSMUSG00000061068	Mcpt4	protein_coding	0.072752	0	0	0.763118	3.36046	0.490077	0.080886	0	0	0.67237	0.976373	0.088707	0	0	0	0	0	0	0	0.072134	0	0	0.153235	0.277971	3.35022e-08	2.13899e-06	yes
ENSMUSG00000031972	Acta1	protein_coding	3.24753	1.97047	3.4952	1.80711	4.44592	4.17228	5.02565	6.31106	2.03014	7.50871	119.563	2.7427	1.64302	4.55535	6.88497	2.09278	4.9705	4.50563	1.5368	9.13419	12.2103	3.14717	5.39846	1.72124	3.64444e-08	2.31834e-06	yes
ENSMUSG00000108206	Gm44427	lncRNA	0	0.008578	0.038983	0.585229	3.24037	1.65627	0	0.063771	0.106308	1.55307	3.60351	0.831091	0	0	0	0	0.121647	0.013233	0	0	0.244636	0.161468	0.971375	0	3.80179e-08	2.40964e-06	yes
ENSMUSG00002075524	ENSMUSG00002075524	miRNA	3116.52	432.57	219.664	116.031	1170.68	54.1271	121.553	222.786	94.8264	1330.03	5128.87	3383.74	128.587	348.271	264.354	50106.3	3803.57	132.917	30219.3	1127.67	72.4225	48.1375	413.581	2976.81	3.90704e-08	2.46738e-06	yes
ENSMUSG00000040694	Apobec2	protein_coding	1.00528	0.659466	1.44102	0.77982	1.29318	1.26058	1.11329	0.835855	0.772026	1.36753	26.7002	0.535205	0.753587	0.802994	0.941632	0.411163	1.12811	1.49224	0.682381	1.18412	0.694688	1.12733	1.13802	1.44818	3.96733e-08	2.49641e-06	yes
ENSMUSG00000024049	Myom1	protein_coding;processed_transcript;retained_intron	1.35359	1.67839	0.832486	1.68494	1.30168	2.20266	1.78199	1.83263	1.91982	1.81471	27.5228	1.74564	1.13796	1.68379	1.56296	0.261412	1.65606	1.26566	0.874038	1.33887	1.10424	1.17107	1.47129	2.03004	4.299e-08	2.69538e-06	yes
ENSMUSG00000076666	Ighv14-4	IG_V_gene	2.55629	1.12718	1.17635	3.63206	3.5217	3.60106	0.80308	0	0.237641	0	0	0	1.21186	8.44258	7.05518	0	2.64654	1.08232	1.47229	4.65716	1.70517	4.64692	0.439143	0.769116	4.31768e-08	2.69739e-06	yes
ENSMUSG00000039126	Prune2	protein_coding;retained_intron;processed_transcript	0.137844	0.198569	0.167001	0.158261	0.17544	0.205287	0.107192	0.13923	0.130178	0.171329	3.20741	0.216373	0.166283	0.233783	0.182031	0.0335195	0.159952	0.181552	0.0859276	0.164803	0.143216	0.210113	0.120803	0.180758	5.10968e-08	3.18078e-06	yes
ENSMUSG00000118936	Gm22614	snRNA	4.43625	0.421434	0	0	0	0	0	0	0	0.328895	1.28069	7.42274	0.434591	0.461304	0.230333	6.69164	3.04646	0	54.2784	0.944133	0.071652	0.106652	0.066727	0.766398	5.23413e-08	3.24665e-06	yes
ENSMUSG00000118698	Gm25890	snRNA	5.82843	0.215054	0	0	0	0	0	0.30751	0.165936	0.163132	1.90853	13.2033	0.025702	0.486319	0.433511	11.664	4.58773	0	81.0452	1.73174	0.17753	0.053653	0.186718	0.525058	5.73606e-08	3.54537e-06	yes
ENSMUSG00000040767	Snrnp25	protein_coding;retained_intron;processed_transcript	3.18731	2.8351	3.95954	8.58931	32.0663	12.4262	6.10626	9.2413	4.7762	24.1554	19.4636	6.545	2.70492	3.51828	3.65019	3.293	3.82426	4.08787	2.05984	5.29899	6.26809	4.24542	13.1046	13.8602	5.83193e-08	3.59189e-06	yes
ENSMUSG00000059430	Actg2	protein_coding;processed_transcript	98.0021	113.113	266.689	323.692	471.549	464.679	189.784	197.296	164.634	676.254	657.375	260.722	85.5607	145.522	121.931	57.528	113.022	172.79	69.006	128.254	108.582	170.125	211.009	557.862	7.2208e-08	4.43164e-06	yes
ENSMUSG00000094164	Ighv2-3	IG_V_gene	0.500469	34.2758	2.72991	2.22771	0.405831	1.0665	3.28932	2.75684	0.125389	0.171457	0.260611	0.339769	6.16657	0.89767	133.239	0	8.66356	0.59015	0	0.803564	0.921175	7.66491	2.33737	1.21303	7.25143e-08	4.43482e-06	yes
ENSMUSG00000029154	Cwh43	protein_coding;retained_intron	0.113955	0.0892246	0.114246	0.529559	1.13005	1.55001	0.180809	0.113244	0.205836	1.24248	1.09209	0.286416	0.178177	0.0725239	0.029631	0	0.11232	0.143869	0	0.131709	0.0783634	0	0.228674	0.0742805	7.34481e-08	4.47622e-06	yes
ENSMUSG00000115092	E130202H07Rik	lncRNA	0	0	0	0	0.27999	0.149632	0	0	0	0.258854	0.334589	0.0360334	0	0.0106125	0	0	0	0	0	0	0	0	0.0131635	0	7.80879e-08	4.74241e-06	yes
ENSMUSG00000048489	Depp1	protein_coding	0.518298	0.27131	0.523145	0.985357	0.553653	0.702575	1.25014	1.65136	2.04539	0.368124	21.1321	0.644593	0.557846	0.4705	0.798555	0.570247	0.413855	0.917922	0.374194	0.573456	0.55484	1.30523	1.03164	1.82847	7.84228e-08	4.74621e-06	yes
ENSMUSG00000119895	Gm22513	snRNA	18.1666	1.50229	0.170883	0	0.622603	0	0.170448	0.287374	0.361074	0.338842	3.38486	42.7931	1.14795	2.06826	3.04682	25.2318	16.3558	0.331891	348	4.26678	0.902394	0	0.148401	5.30108	8.07614e-08	4.87083e-06	yes
ENSMUSG00000031790	Mmp15	protein_coding;retained_intron	5.39005	4.5758	2.42515	8.39403	15.5536	22.8255	4.88901	1.86288	4.53991	18.5651	15.6378	10.667	5.55372	6.14246	3.93252	1.12764	4.17421	3.46647	1.40455	5.40394	5.01457	7.67605	5.86552	8.53035	8.32252e-08	5.00212e-06	yes
ENSMUSG00000022055	Nefl	protein_coding	0.363712	0.161613	0.200306	0.191344	0.173065	0.226732	0.224559	0.270327	0.196423	0.068718	0.149593	0.156963	0.178111	0.15034	0.171664	0	0.157631	0.302668	0	0.121508	0.143534	1.8732	0.163841	2.4322	8.46989e-08	5.0732e-06	yes
ENSMUSG00000119774	Gm26232	snRNA	4.66834	0.39039	0	0	0	0	0	0	0	0.326913	1.26852	6.37894	0.106832	0.351644	0.291277	6.11755	3.00909	0	48.7963	0.941556	0.070902	0.107961	0.066325	0.934316	8.88012e-08	5.3007e-06	yes
ENSMUSG00000015966	Il17rb	protein_coding;nonsense_mediated_decay;processed_transcript;retained_intron	0.37032	0.545231	0.290052	0.940488	2.30975	2.77713	0.405552	0.42263	0.503762	1.78176	1.5098	0.692687	0.594643	0.417374	0.298893	0.31678	0.482566	0.5883	0.188481	0.532536	0.475595	1.05864	0.685897	0.746244	9.46643e-08	5.63139e-06	yes
ENSMUSG00000117011	E130008D07Rik	lncRNA	0	0	0	0.0275265	0.256898	0.197065	0	0.00689751	0	0.145033	0.0716019	0.0281313	0	0	0.0122758	0	0	0	0	0	0	0	0	0.0203615	9.55733e-08	5.64692e-06	yes
ENSMUSG00000011148	Adssl1	protein_coding;processed_transcript;retained_intron	0.540161	0.557687	0.457919	0.776211	0.625124	0.232983	0.284547	0.563652	0.41809	0.300264	16.8491	0.453647	0.57557	0.401324	0.734799	0.132562	0.266059	0.567291	0.200642	0.638444	0.818808	0.809282	0.752742	0.622448	9.55449e-08	5.64692e-06	yes
ENSMUSG00002075551	ENSMUSG00002075551	miRNA	588.888	66.6266	35.1503	14.3524	156.721	8.56062	14.8642	37.6893	14.0577	221.742	828.601	639.865	27.7664	55.2874	58.107	3624.79	923.99	22.7411	6384.98	209.035	17.2124	5.89269	49.8457	339.499	9.98395e-08	5.87906e-06	yes
ENSMUSG00000119776	Gm23849	snRNA	2.817	0.469838	0.184632	0	0.515174	0	0.226345	0.678107	0.140015	0.620981	2.38568	5.48342	0.70627	1.01083	0.248497	8.1411	4.88319	0.332859	58.3512	1.23248	0.470307	0.815	0.193157	1.54771	1.00264e-07	5.88418e-06	yes
ENSMUSG00000062168	Ppef1	protein_coding	0.056421	0.0599501	0	0	3.44331	1.98796	0.034543	0	0	1.3037	1.88866	0	0.131501	0	0.0690164	0	0.0445523	0.0479941	0	0	0	0.0153111	0	0	1.01597e-07	5.94241e-06	yes
ENSMUSG00000046248	Krtap5-3	protein_coding	0.056655	0.46592	0.33462	0	0	0	0	0	0	0	0	0.025146	0.141188	0.620342	0.497885	0	0.191559	0.055093	0.042042	0.067151	0.163832	0.176122	0.154338	0	1.19313e-07	6.95527e-06	yes
ENSMUSG00002076348	7SK	misc_RNA	3.71283	0.547392	0.165298	0	0.500205	0.258592	0.133019	0	0	0.866872	1.93029	4.77439	0	0	0.282541	11.6636	4.11222	0	61.8976	1.02	0.281032	0.403801	0.27343	1.1833	1.26137e-07	7.32856e-06	yes
ENSMUSG00000000982	Ccl3	protein_coding	0.539593	0.462735	0.636734	0.599971	0.412729	0.253891	0.412164	1.06348	0.511333	0.382849	0.117659	0.204238	3.47241	3.88888	2.83597	0	0.159475	1.0083	0	2.80899	2.06303	3.35634	3.56207	3.63037	1.26956e-07	7.35166e-06	yes
ENSMUSG00000116275	Zc3h11a	protein_coding	9.75409	8.74783	0	12.3482	0	0	0	0	0.002862	0	0	0.00719	17.7261	11.4592	9.45191	0	8.52991	7.69376	0	0	0	16.4947	0.039245	4.955	1.2922e-07	7.45798e-06	yes
ENSMUSG00000031543	Ank1	protein_coding;nonsense_mediated_decay;retained_intron	0.268191	0.306701	1.02173	0.599199	1.28727	0.840237	0.511907	1.30447	0.498778	3.32874	5.20309	0.52037	0.126483	0.389898	0.297958	0.317809	0.323382	0.287056	0.123558	0.311031	0.0358832	0.213272	1.6086	2.09602	1.32094e-07	7.5987e-06	yes
ENSMUSG00000027994	Mcub	protein_coding;nonsense_mediated_decay	0.780722	0.497177	0.870373	1.74153	4.95853	3.13188	0.487968	1.11809	1.04447	3.27664	2.9682	1.05968	0.64384	0.471277	0.482992	0	0.630282	0.703072	0.26926	0.823479	0.904853	0.59321	0.888991	0.831162	1.41183e-07	8.09479e-06	yes
ENSMUSG00000020388	Pdlim4	protein_coding;retained_intron	1.17457	0.693442	1.5754	1.86636	7.88005	3.19459	1.06671	1.99426	1.44284	7.2825	7.98702	1.06945	0.894411	0.614332	0.681721	0.500082	0.851935	0.853955	0.132772	0.962893	0.892049	0.920238	1.24688	2.79815	1.42952e-07	8.16935e-06	yes
ENSMUSG00000094345	Igkv14-126	IG_V_gene	2.28341	3.12328	8.85628	0.153833	2.52267	0.565459	0.655651	12.8318	11.5803	2.86193	28.4161	12.0277	22.4126	3.05742	2.73118	0	23.3811	5.51766	0.47733	99.5113	161.142	1.06875	0.428398	0.606781	1.46621e-07	8.35167e-06	yes
ENSMUSG00000064225	Paqr9	protein_coding	0.030584	0.014401	0.032099	0.075535	0.03944	0.053694	0.088649	0.012104	0.027269	0.05513	1.0933	0.20447	0.1423	0.066088	0.070947	0.020657	0.033052	0.086115	0.026694	0.054071	0.029244	0.084309	0.067941	0.103208	1.54777e-07	8.78753e-06	yes
ENSMUSG00000002944	Cd36	protein_coding	3.32997	3.11971	2.3359	4.84215	1.01816	2.02415	2.08903	1.3024	3.65113	1.01678	76.7186	5.40326	6.10983	2.85191	3.65009	0.569245	3.25496	3.65919	1.20629	3.26947	2.89929	3.18052	1.50506	2.06004	1.72876e-07	9.78322e-06	yes
ENSMUSG00000038526	Car14	protein_coding;retained_intron	0.317605	0.388744	0.187208	0.785855	0.303021	0.387735	0.529525	0.340856	0.696819	0.206776	10.5724	0.704424	0.353075	0.510601	0.249673	0.246418	0.648571	0.454805	0.165308	0.445783	0.306704	0.36526	0.182072	0.46248	1.74708e-07	9.85491e-06	yes
ENSMUSG00000118677	Rnu1b6	snRNA	5.7138	0.184847	0	0	0.076132	0	0	0.305658	0.164936	0.162149	1.90025	13.0293	0.025541	0.483066	0.49258	11.5899	4.55846	0	79.5258	1.69728	0.17805	0.107961	0.185593	0.522248	1.89848e-07	1.06744e-05	yes
ENSMUSG00000095351	Igkv3-2	IG_V_gene	3.58452	25.5089	17.3882	3.54703	6.39163	2.10814	5.73965	4.84291	1.5441	3.61359	1.51059	3.98542	226.161	5.56272	7.54082	0.83157	4.66803	2.77694	0.666216	54.318	3.36055	7.63322	14.452	14.6237	1.96124e-07	1.09918e-05	yes
ENSMUSG00000027257	Pacsin3	protein_coding;retained_intron;processed_transcript	0.494619	0.454059	0.140167	0.714118	1.28204	0.857546	0.642151	0.679191	0.596584	0.860305	10.0468	0.544281	0.366933	0.422129	0.434819	0.289992	0.453381	0.332678	0.138224	0.55202	0.563115	0.488081	0.828561	0.816214	2.01049e-07	1.12317e-05	yes
ENSMUSG00000034116	Vav1	protein_coding;processed_transcript;retained_intron	2.02067	2.16506	1.55645	3.7897	6.11067	7.3378	1.8506	1.90827	1.45077	4.78326	5.08015	2.5698	1.6556	1.70321	1.64617	0.523794	1.44767	1.87868	0.955054	1.93273	2.01471	3.28138	2.56176	3.03613	2.05408e-07	1.14385e-05	yes
ENSMUSG00000058625	Gm17383	processed_pseudogene	0	0	0	0	0	0	0	0	0	0	12.6497	0	0	0	7.54221	0	0	0	0	0	0	0	0	0	2.13302e-07	1.18403e-05	yes
ENSMUSG00000040770	Il25	protein_coding	0.075253	0	0	0.042331	0.848792	0.395331	0	0.047876	0	0.625505	0.971956	0.062264	0	0	0	0	0	0	0	0	0	0.0761	0.110012	0.139909	2.22682e-07	1.23218e-05	yes
ENSMUSG00000074442	Defa31	protein_coding	2612.13	1409.27	4459.98	7216.34	22323.8	5472.53	2455.44	6660.47	3368.87	19346.2	7476.44	2559.71	1963.21	1039.9	1120.7	2142.3	1653.08	1112.02	1178.1	2894.46	2439.21	1757.47	4299.09	4513.8	2.3056e-07	1.27173e-05	yes
ENSMUSG00000035184	Fam124a	protein_coding;processed_transcript	0.524613	0.576784	0.63903	0.836438	1.9076	1.82754	0.493749	0.343111	0.505657	3.11964	2.54881	0.657029	0.608027	0.525804	0.51426	0.197104	0.538661	0.680766	0.275702	0.327816	0.478198	0.528091	0.612898	1.03504	2.39406e-07	1.31635e-05	yes
ENSMUSG00000027961	Lrrc39	protein_coding;retained_intron	0.131278	0.264118	0.0619495	0.301695	0.124315	0.402972	0.200437	0.183064	0.164538	0.198503	4.7227	0.189692	0.244859	0.178127	0.240238	0	0.114179	0.111501	0.0408918	0.132785	0.177002	0.221171	0.150415	0.198399	2.43399e-07	1.3341e-05	yes
ENSMUSG00000092837	Rpph1	ribozyme	71.1515	9.87479	4.16347	2.59924	12.3009	0.475943	1.96394	10.5908	2.86629	17.8379	58.2965	117.755	3.22747	8.60123	7.27689	569.295	109.144	2.24543	1115.69	28.9256	3.14358	0.272778	8.55885	71.2592	2.6769e-07	1.46265e-05	yes
ENSMUSG00000000253	Gmpr	protein_coding;processed_transcript;retained_intron	0.958113	1.11314	1.81263	2.23132	4.06534	2.24002	1.51319	2.89783	1.80937	4.42387	14.9448	1.47141	0.839039	1.08132	0.696795	0.336278	0.99325	1.40451	0.686739	1.11719	0.891541	0.975503	3.24796	2.93472	2.94769e-07	1.60557e-05	yes
ENSMUSG00000000555	Itga5	nonsense_mediated_decay;protein_coding;retained_intron	1.99806	2.51536	2.42058	4.39995	5.1252	9.67807	3.42804	2.72503	2.14864	11.0071	9.46592	3.95394	2.55229	2.7274	3.034	1.20966	2.10125	2.5526	0.902566	2.31424	2.61781	3.05564	1.78329	3.49757	3.1705e-07	1.72155e-05	yes
ENSMUSG00000022054	Nefm	protein_coding	0.101114	0.11232	0.0367962	0.132462	0.0351108	0.114007	0.113704	0.0542822	0.0647135	0.184558	0.0172253	0.205067	0.0736855	0.102495	0.070921	0	0.0861097	0.124462	0.0998764	0.0643897	0.082409	1.14344	0.117925	1.11103	3.21701e-07	1.74138e-05	yes
ENSMUSG00000115724	Gm49087	lncRNA	0	0.021816	0	0.020702	0.56226	0.460009	0	0	0	0.349655	0.26643	0	0	0	0	0	0	0	0	0	0	0	0	0.038162	3.29044e-07	1.77562e-05	yes
ENSMUSG00000032454	Rbp2	protein_coding;processed_transcript	233.765	213.417	648.149	783.858	1462.37	1269.42	410.689	627.734	599.363	2101.04	1819.47	379.932	197.396	295.154	315.351	176.03	321.308	540.947	169.708	328.36	297.856	282.646	646.327	627.904	3.84947e-07	2.07087e-05	yes
ENSMUSG00000047517	Dmbt1	protein_coding;processed_transcript;retained_intron	163.155	198.463	138.418	52.145	19.7333	47.1466	64.5081	65.2109	39.8873	28.749	18.3625	34.9118	224.026	105.46	162.866	61.497	103.636	145.285	39.6312	90.3749	92.0238	160.07	42.78	30.8717	4.20569e-07	2.25554e-05	yes
ENSMUSG00000119427	Gm24830	snRNA	4.43841	0.390593	0	0	0	0	0	0	0	0.326913	1.26408	6.3643	0.025547	0.424297	0.291602	6.11967	3.18568	0	48.012	0.895151	0.070584	0	0.066325	0.933964	4.38913e-07	2.3467e-05	yes
ENSMUSG00000061482	H4c4	protein_coding	0.780619	0.549742	0.587772	0.14842	0.40385	0.080012	0.163132	0.176935	0.119774	0.06886	1.10822	0.848179	0.024655	0.323874	0.169258	6.19438	1.5981	0.217193	10.1037	0.640865	0.086636	0.104735	0.286541	0.532265	4.63813e-07	2.47225e-05	yes
ENSMUSG00000108105	Gm5340	processed_pseudogene	0.186585	0.168086	0.045116	1.35866	3.72552	0.940897	0.38191	0.515505	0.205008	2.98916	3.33738	0.124958	0.07545	0.205394	0.177167	0.820302	0.196485	0.203555	0.037049	0.272259	0.368974	0.23506	0.356462	0.637408	4.84783e-07	2.57615e-05	yes
ENSMUSG00000059852	Kcng2	protein_coding	0.169143	0.129733	0.394104	0.167948	0.462883	0.141004	0.470103	0.30428	0.215652	0.276694	5.50084	0.347295	0.0939414	0.221295	0.131412	0	0.115333	0.22285	0.122116	0.214409	0.154047	0.227046	0.543823	0.618798	4.98672e-07	2.6419e-05	yes
ENSMUSG00000001131	Timp1	protein_coding	0.737181	0.336433	0.432629	0.861111	5.21421	1.35297	0.52361	1.09422	0.841805	3.50221	4.69348	1.27195	0.695121	0.335376	0.555893	0.684106	0.479322	0.673493	0	0.461872	0.300032	0.426008	0.670069	0.77986	5.04069e-07	2.6624e-05	yes
ENSMUSG00000022186	Oxct1	protein_coding;processed_transcript	23.1636	21.9479	13.449	50.5586	84.4467	77.6123	20.9348	22.0206	19.6497	59.0839	89.5524	27.3885	20.0526	19.3952	19.5556	4.32192	19.9179	25.2024	7.0839	20.2246	20.039	26.5475	26.3836	41.7876	5.64626e-07	2.97324e-05	yes
ENSMUSG00000074446	Defa23	protein_coding	2440.22	1312.4	3969	5682.49	17495.6	4852.33	2383.35	5399.26	2838.3	16366.5	6106.77	2411.68	1649.96	959.214	1110.44	1961.67	1592.04	1002.15	1151.88	2219.21	2290.57	1421.66	3900.03	4048.02	5.7512e-07	3.01938e-05	yes
ENSMUSG00000020407	Upp1	protein_coding;retained_intron	54.7167	49.2801	90.2136	30.8402	14.9706	16.5748	75.7596	96.3499	57.3664	18.8248	13.2718	27.9419	36.375	53.7936	64.2742	45.2947	75.6482	73.1859	31.3201	63.4845	68.8891	48.4334	45.6146	37.2757	6.21856e-07	3.25494e-05	yes
ENSMUSG00000064367	mt-Nd5	protein_coding	806.132	1316.16	2300.56	385.79	608.154	506.334	366.295	424.896	401.372	1664.29	3236.75	452.453	801.499	588.959	662.407	931.246	456.195	738.221	180.168	322.646	333.74	790.651	405.442	352.553	6.40309e-07	3.34149e-05	yes
ENSMUSG00000026390	Marco	protein_coding	0	0.08081	0	0	0	0.092231	0	0	0.023705	0	0	0.070382	0.698839	0.895505	0.673051	0	0	0	0	0.448943	0.694216	1.13804	0.882652	0.745678	6.58775e-07	3.4276e-05	yes
ENSMUSG00000119520	Gm24265	snRNA	2.08153	0.363499	0	0	0.324379	0	0	0	0	0.503419	2.40077	2.13551	0	0.447065	0.327735	25.8505	2.72701	0	44.2838	1.45571	0.661797	0	0.29727	1.25931	6.99942e-07	3.63095e-05	yes
ENSMUSG00000102222	Pcdhga10	protein_coding	0.239425	0	0	1.10094	0	1.04789	0	0	0	0	0	0	0	0	0	0	0	0.762145	0	0	0	0	0	0	7.21801e-07	3.73323e-05	yes
ENSMUSG00000071361	Mcpt9	protein_coding	0.033407	0.018658	0.084834	0.387451	4.86171	0.494834	0.130805	0.07641	0.098693	1.33042	0.927843	0	0	0.051351	0.024185	0	0	0.133621	0	0.070787	0	0.08842	0.179539	0	7.2712e-07	3.74962e-05	yes
ENSMUSG00000022947	Cbr3	protein_coding	1.28111	0.936827	1.34426	3.43388	7.91262	3.53941	1.2444	3.49012	1.72097	5.78595	4.95301	3.23823	1.22513	0.942955	1.33489	0.885772	0.928723	1.04261	0.857971	1.94474	0.874432	1.09355	3.89764	4.53853	7.71876e-07	3.96867e-05	yes
ENSMUSG00000040950	Mgl2	protein_coding;processed_transcript	1.88525	1.14931	0.563442	4.23232	9.72326	3.17723	1.2076	1.27997	0.963865	3.15063	2.78989	1.32476	1.66644	1.13471	0.862151	0.602874	0.88801	1.23117	0.384768	1.65842	1.33475	1.7599	1.59082	1.89927	8.10841e-07	4.14456e-05	yes
ENSMUSG00000054951	9130008F23Rik	protein_coding;nonsense_mediated_decay	3.10233	2.19906	2.86344	6.28363	11.6275	9.96548	1.25286	1.92569	2.02521	7.26628	5.37058	4.5539	2.96918	3.69099	2.87304	0.581045	2.5202	3.62854	0.622034	2.55768	2.75125	3.79066	4.1935	5.11463	8.09723e-07	4.14456e-05	yes
ENSMUSG00000030680	Pagr1a	protein_coding	0.94026	0.758423	0.628161	6.11492	13.4062	4.03434	10.5203	12.1145	9.13134	2.44915	3.93041	0.536215	1.48305	4.74728	1.43704	1.96158	5.7367	3.06453	4.66	3.88457	9.39196	1.797	19.8178	8.35098	8.6165e-07	4.39139e-05	yes
ENSMUSG00000022579	Gpihbp1	protein_coding;retained_intron	0.387537	0.373456	0.775147	0.787898	0.614062	0.41117	0.780349	1.06675	0.969599	1.26707	13.832	0.689944	2.2748	2.3104	1.63225	0.618693	0.328331	0.368675	0.397489	1.8601	2.17068	2.15938	2.61329	2.31126	9.09955e-07	4.62406e-05	yes
ENSMUSG00000037166	Ppp1r14a	protein_coding	9.58751	7.6169	27.4384	26.1449	71.9409	24.9174	17.6978	45.6781	16.7376	92.7033	88.331	38.9745	4.34972	8.25522	8.36666	24.1609	9.60604	10.0813	8.22523	7.50779	6.19928	4.50544	30.4289	66.2574	9.17314e-07	4.6479e-05	yes
ENSMUSG00000094840	Muc3a	protein_coding	23.945	30.3295	43.3383	45.063	50.3864	96.6368	18.9952	19.1175	22.2415	98.4005	83.802	34.8092	24.4825	29.2585	25.6535	6.43864	23.0984	29.5289	6.35658	18.371	18.6878	23.8502	17.4188	34.6732	9.21104e-07	4.65358e-05	yes
ENSMUSG00000058498	Rnf207	protein_coding;retained_intron;nonsense_mediated_decay	0.319638	0.42218	0.226623	0.280693	0.0725553	0.231623	0.356966	0.299039	0.359186	0.176512	5.82308	0.271474	0.171219	0.370516	0.24821	0.0343491	0.296622	0.213299	0.108736	0.188547	0.0839472	0.206196	0.18502	0.385952	9.27543e-07	4.67257e-05	yes
ENSMUSG00000079677	Fdx2	protein_coding;retained_intron	1.9621	0.323003	1.21066	5.21407	8.20627	1.45874	3.61896	12.3283	3.1466	17.0875	10.6912	3.30053	0.139934	0.826132	0.741668	2.78508	1.95337	1.64871	2.2312	2.8188	1.59901	1.00972	16.9254	13.9721	9.30981e-07	4.67637e-05	yes
ENSMUSG00000020676	Ccl11	protein_coding	10.0801	2.80994	3.736	17.8077	43.6871	10.3534	2.604	4.5665	4.15641	14.4997	4.18824	4.08148	11.2216	2.57053	1.80972	0.529342	1.498	2.49216	1.44011	5.1811	3.07758	7.37805	2.95144	2.92996	1.0584e-06	5.30113e-05	yes
ENSMUSG00000083679	Gm12892	processed_pseudogene	1.32796	1.57769	1.91795	4.55039	10.4229	7.7661	3.13345	2.5995	3.18197	12.4605	7.66308	1.99576	1.3481	2.36012	2.74819	2.10928	1.95977	2.52207	1.03954	1.79002	1.75648	1.40493	3.02243	3.98172	1.18962e-06	5.94128e-05	yes
ENSMUSG00000062694	Cav3	protein_coding	0.668658	0.40607	1.12451	0.914826	2.96691	1.73513	1.48023	1.67027	0.87851	3.26806	11.5047	0.584093	0.228064	0.477185	0.513808	0.184538	0.551003	0.616587	0.453776	0.72796	0.353442	0.380335	1.44325	2.86789	1.20693e-06	6.01051e-05	yes
ENSMUSG00000090175	Ugt1a9	protein_coding	0.26078	0.049347	0	6.90922	0	0.341352	0	0	0	0	0	0	0.188771	0	0.042466	0	0	0	0	0.054396	0.990386	0.954369	0	0.066292	1.25022e-06	6.20834e-05	yes
ENSMUSG00000006777	Krt23	protein_coding	1.95738	2.07386	1.60434	6.73548	14.2187	11.1891	2.68906	3.05118	3.73922	10.8424	6.31494	4.79094	2.10403	2.28493	3.05375	0.109358	2.18235	3.34255	0.896757	2.86132	3.09795	2.40073	3.43289	3.28559	1.25512e-06	6.21497e-05	yes
ENSMUSG00000093838	Ighv3-1	IG_V_gene	15.6428	165.267	1.89301	8.44774	9.28333	19.319	2.36979	0.860647	6.06411	0.757265	0.357887	1.54064	26.767	26.433	38.6016	1.54444	5.37469	44.0718	19.1827	62.5685	71.7136	19.4576	1.78698	0.615317	1.2824e-06	6.33207e-05	yes
ENSMUSG00000069273	H3c6	protein_coding	0.996912	0.140094	0.435794	0.070162	0.672356	0.179377	0.276685	0.492939	0.071087	0.458981	0.739298	0.36992	0.095817	0.067452	0.193465	7.01625	0.798176	0.327141	8.41639	0.26515	0.338645	0.146961	0.266631	0.431628	1.37159e-06	6.75333e-05	yes
ENSMUSG00000023915	Tnfrsf21	protein_coding;retained_intron	2.47843	2.57828	2.28431	5.30888	7.48221	10.1491	2.60673	1.76981	2.3197	4.99959	5.37514	6.03857	3.34479	3.46123	2.91707	0.820662	2.50821	3.14937	1.00285	2.07245	2.8744	2.92768	2.07151	3.73346	1.4028e-06	6.88756e-05	yes
ENSMUSG00000033538	Casp4	protein_coding;retained_intron;nonsense_mediated_decay	8.4087	10.1371	15.0654	2.598	1.61813	2.19633	8.28378	8.51987	5.51934	1.20761	1.34887	3.96705	7.0676	5.82574	8.79645	2.0147	11.6516	8.68897	3.33236	8.29678	8.27454	5.7365	2.98399	2.79339	1.4459e-06	7.07923e-05	yes
ENSMUSG00000043439	Epop	protein_coding	1.26145	0.620373	0.497763	1.27571	5.42417	3.30452	0.699356	1.65796	0.531711	8.92578	3.28209	2.09936	0.523695	1.01182	0.918433	0.767807	0.806157	0.683971	0.102513	0.806132	0.973379	1.11199	1.59041	2.94734	1.47585e-06	7.2056e-05	yes
ENSMUSG00000027224	Duoxa1	protein_coding;processed_transcript	0.261392	0.340955	0.0412234	1.44676	3.28429	1.85554	0.305588	0.749455	0.0246626	2.12012	3.21244	0.492273	0.192601	0.16693	0.438495	0.521407	0.56037	0.599718	0.0473835	0.370693	0.251457	0.483822	0.829957	1.11485	1.52067e-06	7.4037e-05	yes
ENSMUSG00000022803	Popdc2	protein_coding;processed_transcript	1.60548	1.59634	3.00634	2.13587	2.0521	4.03571	3.20679	3.32786	2.65953	2.88678	35.5811	2.42935	1.21157	2.23213	2.36909	0.375882	1.93071	2.67575	0.691217	1.67352	1.44819	1.56274	1.86627	3.46303	1.52667e-06	7.41221e-05	yes
ENSMUSG00000016194	Hsd11b1	protein_coding;processed_transcript;retained_intron	0.690924	0.414954	0.382862	1.25891	4.73326	1.03477	0.310765	0.179226	0.447605	1.37932	1.15953	0.461399	0.834375	0.264443	0.31494	0.0771324	0.124569	0.532838	0.314448	0.559131	0.432314	0.5444	0.459651	0.710301	1.53411e-06	7.42766e-05	yes
ENSMUSG00000027270	Lamp5	processed_transcript;protein_coding;retained_intron	0	0	0	0	0	0	0	0	0	0	0	0	0	0	0	0	0	0	0	0	0	0.52416	0	0.383841	1.57532e-06	7.60606e-05	yes
ENSMUSG00000026208	Des	protein_coding;retained_intron	76.5525	91.3909	163.767	173.184	263.698	236.652	155.517	186.499	128.481	439.484	516.511	166.352	60.0798	101.073	90.5687	60.898	93.2804	114.491	57.0484	95.9215	78.0107	80.955	163.5	282.912	1.75224e-06	8.43691e-05	yes
ENSMUSG00000045382	Cxcr4	protein_coding	2.57935	2.50247	0.831731	1.60489	3.38396	4.95736	1.40659	1.59752	0.915067	1.84606	2.43025	1.87716	1.86199	2.23481	1.20521	0.42691	0.859512	1.09094	1.41235	1.66318	1.00035	5.48677	5.6867	4.97421	1.78161e-06	8.55468e-05	yes
ENSMUSG00000018924	Alox15	protein_coding;processed_transcript	1.00992	0.102597	0.0387335	2.46464	6.13147	0.45962	0.122083	0.109265	0.152999	0.798932	0.121134	0.147152	0.745092	0.0275219	0.106825	0	0.112139	0.268707	0	0.229938	0.116828	0.141132	0.143963	0.191967	1.83676e-06	8.79528e-05	yes
ENSMUSG00000042808	Gpx2	protein_coding;retained_intron	101.324	116.481	323.806	359.042	644.925	389.853	157.164	210.372	109.673	767.981	555.313	217.504	79.5774	125.443	138.619	135.31	116.245	213.405	39.6825	113.117	120.3	140.198	302.598	446.721	1.85587e-06	8.86242e-05	yes
ENSMUSG00000009185	Ccl8	protein_coding	0.665934	0.366447	1.73442	2.31974	16.97	1.73561	1.68954	2.59773	0.945752	8.73188	5.41673	0.546745	0.539013	0.46742	0.856354	0	0.33837	0.84122	0.645355	1.43765	0.596992	1.31623	1.55489	2.25382	1.984e-06	9.44841e-05	yes
ENSMUSG00000040666	Sh3bgr	protein_coding	5.86655	6.23631	7.56055	12.5932	20.8932	15.3412	10.3551	15.1404	11.3611	20.7873	51.9861	10.1344	3.82946	6.90964	6.34402	4.30484	6.92443	7.17765	3.6897	7.0691	4.62802	4.26706	9.17549	21.0587	2.00142e-06	9.50539e-05	yes
ENSMUSG00000118837	Rnu2-10	snRNA	2.67982	0.360065	0	0	0.274801	0	0.045135	0.213692	0.055191	0.753723	2.46108	4.93149	0.381076	1.04353	0.217972	7.88825	4.22913	0	56.8368	1.02458	0.055811	0.123523	0	0.834543	2.02943e-06	9.61223e-05	yes
ENSMUSG00000021367	Edn1	protein_coding	1.19785	0.275871	0.76493	2.61134	4.08519	3.64193	1.10214	0.565272	1.06995	4.01301	2.76304	1.69716	0.690203	0.77627	0.613892	0.080408	0.629858	1.30934	0.122463	0.68569	0.79936	1.26545	1.79666	2.12634	2.09523e-06	9.89697e-05	yes
ENSMUSG00000074440	Defa3	protein_coding	3388.82	1864.33	4295	7353.89	20127.3	5811.85	2946.49	6528.98	3907.39	16336.2	6632.08	2876.25	2566.92	1266.95	1420.03	2163.7	1966.71	1349	1565.16	3381.06	3177.98	2322.8	4335.28	4807.5	2.14251e-06	0.000100929	yes
ENSMUSG00000024399	Ltb	retained_intron;protein_coding	3.54669	2.92575	1.96214	2.94279	4.44502	5.33936	3.62191	4.86996	2.61147	3.11716	4.15042	3.69999	1.92183	3.14924	0.78783	2.66753	1.98748	2.74914	3.09635	3.28267	2.91121	6.52308	16.459	10.9838	2.14975e-06	0.000100997	yes
ENSMUSG00000069267	H3c2	protein_coding	1.7863	0.325592	0.557402	0.428099	0.374622	0.240152	0.24522	0.64907	0.410898	0.629072	0.966407	1.55021	0.165264	0.793452	0.293292	7.94466	2.17492	0.525219	11.9835	1.02479	0.463932	0.457633	0.703398	1.00322	2.17396e-06	0.00010186	yes
ENSMUSG00000118718	Gm24950	snRNA	2.60834	0.308593	0	0	0.549792	0	0.067658	0.179259	0.146975	0.72372	2.27228	4.98996	0.290246	0.902016	0.288746	7.83679	4.05053	0	58.2333	0.922397	0.08351	0.123523	0.05461	1.01439	2.20185e-06	0.000102891	yes
ENSMUSG00000044364	Tmem74b	protein_coding	0.0494331	0	0	0.289067	0.69786	0.256116	0.0761385	0.0399258	0.0802824	1.24824	1.44694	0.0659726	0	0.0356802	0	0.105961	0.0928208	0	0	0.0700073	0	0.051693	0.043384	0.131493	2.32342e-06	0.000108281	yes
ENSMUSG00000030666	Calcb	protein_coding	0.21743	0.393037	0.504588	0.969714	3.96984	2.05804	0.856915	0.850275	0.745709	2.48961	2.00493	1.32298	0.349059	0.883928	0.475609	0	0.449342	0.626866	0.26001	0.295565	0.646544	0.877181	1.04066	2.49738	2.36193e-06	0.000109782	yes
ENSMUSG00000064361	mt-Tr	Mt_tRNA	2.92779	5.31575	9.23173	3.27568	4.49587	2.44014	0.326353	9.36687	3.3959	16.574	87.1251	1.91656	2.167	2.34589	4.0393	8.14865	4.60003	2.83435	0	0.673183	1.068	2.51485	5.56746	4.7489	2.40902e-06	0.000111674	yes
ENSMUSG00000029544	Cabp1	processed_transcript;protein_coding;retained_intron;nonsense_mediated_decay	0.148377	0.115674	0.100112	0.213787	0.398248	0.460667	0.1671	0.241988	0.228329	0.625715	1.28402	0.320257	0.112636	0.0740799	0.109931	0.194091	0.0722408	0.0669376	0	0.110933	0.123803	0.289783	0.293345	0.458493	2.61943e-06	0.000121105	yes
ENSMUSG00000029236	Nmu	protein_coding	0	0	0.513056	2.9043	6.15046	2.83539	0.683707	1.01268	0.726192	6.75841	4.72992	1.64695	0.419048	0.315658	0	0	0.27157	0.499222	0	0	0.347781	0.719738	2.74152	4.36812	2.63393e-06	0.000121454	yes
ENSMUSG00000094446	Gm6344	processed_pseudogene	1.98189	0	152.679	0.240861	7.77293	0	0.735365	1.2602	2.95416	4.77191	4.15533	0.077311	1.27093	0.518173	0.169188	0.141718	0.548537	2.03916	0.207855	1.86237	0.291299	0.472097	2.78735	2.47147	2.70748e-06	0.000124516	yes
ENSMUSG00000025161	Slc16a3	protein_coding;retained_intron;processed_transcript	2.7959	2.90162	5.5592	6.0172	17.87	13.0896	5.80954	3.60768	3.02222	20.108	21.123	5.34134	2.68019	3.86936	4.50665	2.54608	3.42537	5.89672	1.4517	4.34517	5.81063	3.49888	5.4192	7.29692	2.84408e-06	0.000130454	yes
ENSMUSG00000074115	Saa1	protein_coding;retained_intron	3.76117	9.49663	14.4887	0.781287	3.83623	0.495429	6.87941	13.6193	2.40633	2.71942	4.90097	0.331556	2.1861	4.14833	6.85076	28.9376	14.2561	8.23892	0.857621	3.27827	3.92466	1.44433	4.96108	1.47374	2.86714e-06	0.000130481	yes
ENSMUSG00000115593	Gm4824	processed_pseudogene	5.47392	4.61722	2.95261	4.84978	5.09336	6.54719	1.69892	0.954447	0.741128	0.669375	0.717831	4.16044	0.881424	0.72777	0.796014	0.256589	0.661442	1.96392	0.373475	1.51655	1.21993	1.19794	1.51345	0.860394	2.86466e-06	0.000130481	yes
ENSMUSG00000026888	Grb14	protein_coding;processed_transcript	0.509268	0.565915	0.236206	0.65515	0.631711	0.859974	0.577861	0.617979	0.762631	0.553869	5.72143	0.877532	0.340363	0.438561	0.376681	0.186904	0.32934	0.494985	0.166119	0.418156	0.230362	0.311035	0.574255	0.875587	2.85528e-06	0.000130481	yes
ENSMUSG00000064254	Ethe1	protein_coding	10.6951	9.96523	25.1688	26.9098	82.9089	33.7415	16.5867	24.4772	24.5852	84.9531	68.6358	19.0623	10.8105	13.6641	12.719	5.47465	11.6639	15.4886	7.99694	16.0587	18.2056	10.7706	32.6069	39.9008	2.89001e-06	0.000131179	yes
ENSMUSG00000097779	4833407H14Rik	lncRNA	0.69649	0.761344	1.2688	1.43506	4.48533	3.09351	0.711831	0.465465	0.64539	4.22156	3.17451	1.26525	0.662541	0.616058	0.949302	0.0699013	0.293314	1.36281	0.215573	0.553078	0.71412	0.797448	1.136	1.7232	3.09885e-06	0.000140293	yes
ENSMUSG00000088088	Rmrp	ribozyme	19.8785	4.11268	0	0	2.16142	0	0.230392	0.787939	0.456041	4.16768	17.4668	23.5326	0.780047	1.446	2.16804	106.945	26.7189	0.235548	367.188	9.77359	0.46293	0	0.89019	8.50208	3.26323e-06	0.000147353	yes
ENSMUSG00000040148	Hmx3	protein_coding	0.218519	0.237159	0.399184	1.20913	1.00274	2.8259	0.489305	0.078734	0.371689	0.590873	0.710208	0.714095	0.405329	0.471114	0.215937	0	0.237664	0.577927	0.032688	0.164194	0.118237	0.862112	0.387905	0.516459	3.40637e-06	0.000153419	yes
ENSMUSG00000095429	Ighv5-12	IG_V_gene	3.53416	1.82893	0	1.00625	0.725126	0	0	0.273283	2.06833	0.124216	1.15368	1.09297	1.53066	0.798719	0	0	0	0	0.782402	17.93	28.9636	2.48258	5.07844	0.313306	3.55988e-06	0.00015992	yes
ENSMUSG00000039652	Cpeb3	protein_coding	0.316218	0.397857	0.113999	0.27694	0.141266	0.200362	0.249131	0.141175	0.0699366	0.125956	6.09315	0.183511	0.425125	0.348745	0.322383	0.275183	0.304058	0.143551	0.0801154	0.23684	0.248761	0.359377	0.213583	0.177686	3.83224e-06	0.000171712	yes
ENSMUSG00000076545	Igkv4-72	IG_V_gene	55.1273	70.4486	4.59122	11.3971	19.1421	10.3304	43.5204	35.5358	37.5091	6.74322	9.62746	8.81066	298.353	35.03	44.4777	2.97384	2.43127	37.5547	16.7107	69.4679	99.858	29.1134	16.6792	14.7182	3.96263e-06	0.000177099	yes
ENSMUSG00000096452	Ighv1-77	IG_V_gene	0.266572	0	0.2577	0.886516	2.74915	1.13259	0.224959	0	0.210694	1.02119	7.98623	19.9281	27.2716	3.14115	0.291481	0	0	0.315929	0.134761	5.93392	6.23053	2.91068	0	2.30109	4.10639e-06	0.000183055	yes
ENSMUSG00000061111	Mcrip1	protein_coding;processed_transcript	12.4941	9.35716	12.7549	25.8077	56.661	21.7363	21.2848	28.6597	18.5506	54.7173	32.3082	22.5145	9.98986	12.7258	9.77226	11.8141	12.3067	12.8406	7.64693	16.4024	14.1387	12.7893	53.5072	54.4934	4.14057e-06	0.000183639	yes
ENSMUSG00000104452	Ighv8-8	IG_V_gene	3.30121	2.84699	1.60412	9.02985	2.76978	49.3179	18.7266	1.79487	1.34816	2.99351	2.28281	2.07427	2.43495	12.704	10.3632	0	14.958	4.59296	5.07792	5.27555	1.15347	53.4811	106.794	14.0068	4.13354e-06	0.000183639	yes
ENSMUSG00000060678	H4c3	protein_coding	0.877108	0.122635	0.354441	0.417262	0.31036	0.038953	0.186061	0.275283	0.481096	0.181288	0.996102	0.480037	0.211168	0.285547	0.152025	3.70547	0.912092	0.352511	10.7355	0.772621	0.274761	0.207153	0.2649	1.02538	4.44079e-06	0.000195462	yes
ENSMUSG00000003469	Phyhip	protein_coding	0	0	0	0	0	0	0.0282318	0.0226738	0	0.0536333	0.679268	0.144714	0.0631499	0.0538606	0.0273813	0	0.0297551	0.0598701	0	0.0752918	0.0417157	0.353116	0	0.189949	4.43785e-06	0.000195462	yes
ENSMUSG00000079014	Serpina3i	protein_coding;retained_intron	0	0	0	0	0.385511	0.0726692	0	0	0	0.449465	0.280923	0.174823	0.0537378	0	0	0	0	0	0	0.0915443	0.0569557	0.12631	0.0791219	0.133345	4.43191e-06	0.000195462	yes
ENSMUSG00000038086	Hspb2	protein_coding	0.955841	0.837996	3.13768	1.51191	2.66869	1.4995	1.86688	4.06511	1.36572	5.67688	26.0818	1.24576	0.938129	1.1232	0.85389	0.522182	1.11578	1.4013	0.316782	1.17345	1.34061	0.525823	3.84345	5.63846	4.47431e-06	0.000196442	yes
ENSMUSG00000025010	Ccnj	protein_coding	0.603677	0.726366	0.20764	2.01453	2.44952	4.9496	0.874608	0.235042	0.33886	0.807671	1.08666	1.40831	0.702687	0.903274	0.725658	0.163615	0.639723	0.828421	0.338434	0.888326	0.629132	1.82837	0.660725	0.663175	4.69433e-06	0.000205583	yes
ENSMUSG00000031791	Tmem38a	protein_coding;nonsense_mediated_decay	2.74556	2.16494	2.39919	3.48208	2.54439	4.31044	3.10598	1.88453	2.54098	3.52734	34.034	2.9732	2.04511	2.78862	2.04475	0.408995	2.34991	2.02777	0.964683	2.24601	2.8347	3.30031	2.51519	3.0057	4.7229e-06	0.000206316	yes
ENSMUSG00000035373	Ccl7	protein_coding	0.337031	0	0.259198	0.216232	2.61936	0.661337	0.245885	0.419878	0	0.991315	0.556102	1.1935	4.42238	5.20149	2.83468	0	0.444565	0.227252	0	2.85031	3.56104	4.52074	5.25647	4.24912	4.744e-06	0.00020672	yes
ENSMUSG00000040026	Saa3	protein_coding;processed_transcript	0.336	0.172521	0.26168	0.487471	0.438386	0.142626	0.292565	0.623929	0.293118	0.214821	0.200236	0.361531	1.32034	1.58659	1.04488	0.856689	0.375046	0.306106	0.0943334	1.43816	1.46214	1.66071	1.48344	1.70295	4.85734e-06	0.000211131	yes
ENSMUSG00000096422	Igkv12-44	IG_V_gene	72.0616	10.9455	21.975	109.227	58.5391	28.875	31.9183	6.21505	4.92025	11.8523	16.6158	16.8575	184.15	33.6424	45.4459	2.50375	65.9592	610.454	14.9132	19.226	4.68834	28.9226	31.4374	65.876	4.87399e-06	0.000211327	yes
ENSMUSG00000094087	Ighv1-61	IG_V_gene	1.53638	16.7342	0.620114	4.20757	3.11392	1.54436	1.98855	0	0.357066	0.883124	0.413008	3.70139	3.56245	7.4756	157.202	0.377767	1.02338	4.35874	5.10427	8.37065	1.24234	3.31941	0	0	4.93413e-06	0.000213404	yes
ENSMUSG00000029359	Tesc	nonsense_mediated_decay;protein_coding;retained_intron;processed_transcript	2.27743	1.58515	4.0568	5.3262	11.25	3.32042	2.307	4.16151	2.21382	9.19848	20.3181	3.28102	1.64364	1.77093	1.6576	1.49695	2.98227	1.43379	1.45659	3.60475	2.4851	2.77963	6.4344	9.99758	5.00425e-06	0.000215901	yes
ENSMUSG00000026166	Ccl20	protein_coding	1.26304	0.918481	0.326727	0.32777	0.0526564	0.293822	0.366704	1.01743	0.295289	0.106779	0.0911597	0.3103	0.853103	0.479667	0.208795	0	14.293	0.542536	0.191197	0.980196	0.608092	0.952881	1.80284	0.532334	5.10551e-06	0.000219726	yes
ENSMUSG00000105302	Gm19817	TEC	0.03781	0.013602	0.128272	0.049166	0.613382	0.25372	0	0.020224	0.020607	0.768706	0.480051	0.105192	0.022905	0.018806	0	0	0.019038	0.017996	0.018456	0.047877	0.019706	0	0.138798	0.088756	5.17864e-06	0.000221778	yes
ENSMUSG00000073600	Prob1	protein_coding	0.172717	0.396473	0.100573	0.174825	0.11442	0.299746	0.182259	0.175686	0.150542	0.184519	4.43138	0.181082	0.131365	0.262308	0.225921	0.0901344	0.282769	0.188025	0.127573	0.210639	0.134453	0.303341	0.130958	0.183826	5.17343e-06	0.000221778	yes
ENSMUSG00000017724	Etv4	protein_coding;processed_transcript	0.0888897	0.104287	0.188247	0.542627	1.40753	0.909653	0	0.186122	0.14961	0.875624	0.639576	0.372805	0.120752	0.11874	0.140804	0	0.124311	0.135684	0	0.108763	0.186609	0.200409	0.168016	0.233401	5.36636e-06	0.000229254	yes
ENSMUSG00000064344	mt-Tm	Mt_tRNA	17.6846	41.8445	35.8367	5.92233	3.04684	22.2382	6.74481	2.58099	5.72751	5.40159	270.127	17.2037	15.4862	15.6301	14.014	2.8856	12.7099	20.3482	4.82282	4.87137	8.59458	17.8651	1.3577	4.29458	5.48175e-06	0.000233041	yes
ENSMUSG00000026064	Ptp4a1	protein_coding;retained_intron	0.789813	1.21158	0.22742	0.653961	0.234048	0.174695	0.10511	0.0672885	0.117303	4.76704	1.36195	0.738355	1.02591	1.0256	0.972147	1.06515	0.524633	1.33565	0.111237	0.114771	0.785496	1.31256	0.337379	0.230937	5.47471e-06	0.000233041	yes
ENSMUSG00000109510	Gm42417	protein_coding	0	0	0	0	0.75835	0	0	0	0	0	13.89	0	0	0	0	0	0.255937	0	0.0799547	0	0	0	0	0	5.53067e-06	0.000234549	yes
ENSMUSG00000078486	Perm1	protein_coding	0.464729	1.11176	0.611121	0.452022	0.193301	0.394089	0.823618	0.393286	0.515838	0.246562	15.8219	0.8666	0.877364	1.00246	1.0436	0.123581	1.29912	1.04561	0.24775	0.788249	0.756739	1.07507	0.356555	0.491955	5.72166e-06	0.000241473	yes
ENSMUSG00000092232	Gm20521	protein_coding	0	0	0	0	0	0	0	0	0	0	0	0	3.05926	0	0	0	0	0	0	0	5.90486	0	0	0	5.71605e-06	0.000241473	yes
ENSMUSG00000118790	Gm25939	snRNA	1.02395	0.194195	0	0	0.218458	0	0.146353	0	0	0.428458	3.1655	1.76412	0	0.287375	0.139059	9.19566	2.61948	0	46.8354	0.604	0	0	0	0.416569	5.87153e-06	0.0002472	yes
ENSMUSG00000095633	Igkv4-58	IG_V_gene	18.5597	0.974532	19.3754	1.6001	0.470128	1.25164	0.82612	0.067784	0.518159	0	0.159584	0.880521	2.15018	0.324609	1.1008	0	1.66738	1.40449	0.334971	12.1835	18.8581	9.34614	0.56814	0.527919	6.11709e-06	0.000256918	yes
ENSMUSG00000120996	ENSMUSG00000120996	lncRNA	6.13295	8.77987	1.80605	5.83334	3.31341	4.81817	3.25954	2.60124	1.62912	2.35221	1.40005	2.48112	17.2008	10.9314	12.5031	2.29204	8.52707	8.22399	1.65678	5.51809	4.95779	7.26907	2.8286	3.29028	6.15296e-06	0.000257803	yes
ENSMUSG00000022010	Tsc22d1	protein_coding;nonsense_mediated_decay;processed_transcript;retained_intron	10.885	8.93573	13.423	23.6498	39.9331	22.434	19.6431	18.0983	21.5016	33.3527	29.493	20.8493	9.41675	11.2704	8.33566	2.61413	8.79249	11.3174	4.70205	12.108	10.7337	11.5273	24.0854	24.5278	6.17832e-06	0.000258245	yes
ENSMUSG00000069763	Tmem100	protein_coding	1.17065	0.640164	0.770539	1.79449	4.13876	2.04184	0.884212	0.537751	0.592169	1.38301	3.10648	0.87216	0.965689	0.723069	0.554814	0	0.472422	0.652053	0.371777	0.862847	0.577434	0.666094	0.408286	0.509834	6.32628e-06	0.000263797	yes
ENSMUSG00000041556	Fbxo2	protein_coding	0.466659	0.430567	0.490472	0.596387	1.08042	0.703559	0.661194	1.66871	0.73	2.7818	0.887126	0.5757	0.344551	0.339925	0.2493	0	0.753156	0.631466	0.379692	0.786482	0.460342	1.44188	2.97699	3.81965	6.87785e-06	0.000286112	yes
ENSMUSG00000041261	Car8	protein_coding	3.60503	1.74848	1.1314	6.27109	10.5128	6.40935	1.52764	1.9489	1.87577	4.62773	3.46134	1.49639	3.45531	1.32947	1.24659	0.261457	1.18833	1.45157	0.757857	2.4486	2.35713	2.88196	1.55478	1.87467	7.07966e-06	0.000293806	yes
ENSMUSG00000042010	Acacb	protein_coding;retained_intron	0.383793	0.659777	0.133524	0.525832	0.375089	0.867936	0.253749	0.243213	0.569613	0.586329	8.06791	0.908999	1.43173	0.625842	0.796976	0.573783	0.584528	0.695045	0.215035	0.441891	0.573863	0.840887	0.48179	0.360238	7.18688e-06	0.00029614	yes
ENSMUSG00000036854	Hspb6	protein_coding;processed_transcript	8.22288	11.3972	27.96	13.855	9.32712	21.1368	8.1536	6.27088	7.65853	19.0714	86.828	14.0144	6.10461	8.56769	9.42309	1.07354	7.86806	10.8153	3.86808	6.17688	5.53498	8.27555	4.30465	13.0403	7.17418e-06	0.00029614	yes
ENSMUSG00000047844	Bex4	protein_coding	0.899252	0.74153	1.98049	1.28121	7.49169	2.29913	1.39197	1.66826	1.46149	5.45205	2.62643	2.20195	1.06936	0.465449	0.208198	0.298616	0.634609	0.471201	0.47638	1.04233	1.02519	1.74724	1.56326	2.05423	7.16362e-06	0.00029614	yes
ENSMUSG00000026211	Obsl1	protein_coding;retained_intron	0.364941	0.275266	0.196139	0.351598	0.366568	0.362941	0.340982	0.248775	0.205601	0.538587	4.19239	0.352001	0.439288	0.330211	0.379261	0.149699	0.237449	0.35765	0.0895814	0.287981	0.410089	0.383798	0.259371	0.34645	7.39454e-06	0.000303978	yes
ENSMUSG00000044748	Defb1	protein_coding	0	0	0	1.38733	2.48867	1.94782	0.057751	0	0.203725	3.70563	1.33347	0.227921	0.319305	0	0	0	0	0.273982	0	0	0.206274	0.07379	0.188284	0.522311	7.50303e-06	0.00030699	yes
ENSMUSG00000058773	H1f5	protein_coding	0.60945	0.036306	0.272202	0.1138	0.036179	0.084305	0.373638	0.106888	0.189391	0.444074	0.417356	1.03928	0.059382	0.184975	0.037201	6.78607	0.656991	0.092772	7.56957	0.215636	0.078991	0.035454	0.184318	0.819315	7.50209e-06	0.00030699	yes
ENSMUSG00000102428	Pcdhga12	protein_coding;retained_intron	0.109922	0.0549172	0.0570887	0.0697998	0.0206504	0.534582	0.0664104	0.0199223	0.0223262	0.104952	1.97652	0.0700376	0.0649228	0.0739363	0.0667513	0	0.035326	0.0376588	0.0330658	0.0363128	0.0350067	0.0325309	0.0275069	0.308036	7.79886e-06	0.000318347	yes
ENSMUSG00000076614	Ighg1	IG_C_gene	3.8867	6.92096	7.211	7.25809	2.52634	5.20051	4.11282	1.19053	0.409831	4.5903	4.9858	4.77117	1.74184	1.45766	0.697631	0.144367	0.992372	1.34877	6.0772	5.73322	3.64713	11.664	3.6145	5.89247	7.95922e-06	0.000324134	yes
ENSMUSG00000035385	Ccl2	protein_coding;retained_intron	0.576897	0.198326	0.236209	0.588464	0.811402	0.609114	0.203822	0.549134	0.176248	0.0633283	0.521627	0.626293	1.26861	1.75032	1.01346	0	0	0.0793897	0	1.21828	1.71119	2.13815	1.79179	1.5685	8.23714e-06	0.00033467	yes
ENSMUSG00000060208	Defa17	protein_coding	3548.01	1884.2	4899.74	7620.59	20552.1	5777.43	3048.17	8075.64	3908.11	16102.8	6789.6	3029.12	2612.5	1326.04	1482.31	2285.15	2040.6	1393.67	1645.5	3643.98	3331.44	2423.37	4621.43	5166.09	8.76842e-06	0.000355427	yes
ENSMUSG00000005089	Slc1a2	protein_coding	0.0208857	0.020095	0	0.0274369	0.0293424	0.058656	0.0119588	0.037077	0.0149977	0.00381817	0.0235193	0.0184824	0.0159167	0.0142039	0	0	0.0113734	0.00388976	0.0116709	0.0206746	0.00983805	0.216513	0.0250182	0.24436	9.11057e-06	0.000368439	yes
ENSMUSG00000095562	Erdr1	lncRNA	150.647	78.1005	233.399	136.27	101.908	131.51	71.4512	94.3228	66.2786	219.3	147.011	103.802	53.685	19.2891	39.2998	54.6078	48.7861	55.4984	29.1495	81.0222	54.4872	75.1052	69.7286	61.7243	9.50768e-06	0.000381841	yes
ENSMUSG00000032036	Kirrel3	protein_coding	0.039649	0.0623117	0.00336502	0.214183	0.363814	0.533265	0.076341	0.0320368	0.0619891	0.382009	0.342578	0.147914	0.0509399	0.115642	0.148888	0	0.161876	0.0976768	0.0496451	0.077362	0.0926377	0.158528	0.109806	0.136692	9.50637e-06	0.000381841	yes
ENSMUSG00000030862	Cpxm2	protein_coding;retained_intron	1.76485	1.21763	0.762125	2.58557	3.84016	2.274	1.09926	0.792871	1.40604	4.31237	5.48297	1.52646	2.02843	1.0762	1.05077	0.393934	0.997763	0.983869	0.599275	1.1637	1.02073	1.45585	1.45306	1.49863	9.48678e-06	0.000381841	yes
ENSMUSG00000079559	Colca2	protein_coding	2.30299	1.58756	1.59641	4.78322	4.85752	6.12839	1.06565	0.590267	1.4594	5.0665	4.69789	2.45531	1.96638	0.926994	0.666106	0.132879	1.29014	1.87952	0.592551	1.69377	1.40103	2.42406	1.19775	1.81295	9.93122e-06	0.000397934	yes
ENSMUSG00000002332	Dhrs1	retained_intron;protein_coding	15.3292	15.2943	31.9477	43.719	83.1861	60.788	24.5832	22.3835	27.4116	80.933	66.6551	27.4596	15.2227	21.6689	18.3845	3.19841	15.3183	25.9413	8.81699	19.685	19.3762	16.916	28.6929	33.6711	1.02836e-05	0.000411108	yes
ENSMUSG00000094051	Ighv1-36	IG_V_gene	0	0	0	25.1445	0.241191	5.09667	0.618887	0.149698	1.01108	1.6741	0	0	4.78702	3.01353	3.42373	0	0.300655	2.73857	0	1.03545	0.465539	11.8486	0.440243	0.450701	1.05999e-05	0.000422785	yes
ENSMUSG00000032372	Plscr2	protein_coding;retained_intron	0.306485	0.164356	0.132487	0.118653	0.157581	0.257244	0.120717	0.212344	0.175468	0.108535	4.61133	0.196121	0.187374	0.316017	0.197128	0	0.134954	0.123462	0.0137877	0.167807	0.21802	0.255031	0.163819	0.257614	1.07898e-05	0.000429374	yes
ENSMUSG00000031497	Tnfsf13b	protein_coding;retained_intron;nonsense_mediated_decay;processed_transcript	0.908516	1.55922	1.30069	2.31502	8.00115	3.92427	1.41551	1.07896	1.11556	5.29711	4.29524	1.80466	1.40081	1.18362	1.47657	0.338757	1.82912	1.8857	0.421126	1.6116	1.27094	1.71924	2.32995	2.62283	1.09406e-05	0.000434383	yes
ENSMUSG00000074793	Hspa12b	protein_coding;nonsense_mediated_decay	0.67923	0.468136	0.332027	0.731861	0.521567	0.67841	0.563949	0.357997	0.496081	0.851022	6.27127	0.977078	0.831147	0.574162	0.586283	0.385809	0.404967	0.697976	0.267966	0.679824	0.566147	0.604404	0.348468	0.664713	1.10448e-05	0.000437525	yes
ENSMUSG00000060070	Defa26	protein_coding	113.889	50.7003	132.674	254.514	636.624	183.323	91.0772	227.41	115.244	529.742	189.454	106.411	92.2426	46.3253	39.5102	78.1903	60.0328	42.7162	58.8832	123.872	117.45	89.9503	173.177	178.89	1.11465e-05	0.000439556	yes
ENSMUSG00000027513	Pck1	protein_coding;retained_intron;processed_transcript	19.7952	11.6782	3.71888	23.2555	10.0266	16.0114	66.749	28.8355	61.7558	8.26928	7.95528	36.6588	13.9131	7.57116	8.54294	1.36985	5.36986	10.9006	6.39484	16.0922	15.6071	7.73222	8.38337	12.6859	1.11412e-05	0.000439556	yes
ENSMUSG00000026126	Ptpn18	protein_coding;retained_intron;processed_transcript	2.32885	2.0794	3.51015	4.40464	8.26751	6.9186	2.80836	2.88927	2.41732	10.9295	9.80854	2.26778	1.97845	2.42854	2.39418	1.73946	2.155	2.28345	1.18107	2.75486	3.10382	2.75183	3.76974	4.10862	1.15089e-05	0.000452822	yes
ENSMUSG00000030621	Me3	protein_coding;retained_intron;nonsense_mediated_decay;processed_transcript	0.146646	0.0799345	0.0739419	0.162381	0.0688911	0.086296	0.152372	0.135264	0.228635	0.208869	1.31333	0.19585	0.0899838	0.186553	0.0658846	0.044366	0.0833827	0.0733245	0.0995034	0.163446	0.147898	0.16245	0.18592	0.214793	1.23509e-05	0.000484857	yes
ENSMUSG00000105053	Gm43064	nonsense_mediated_decay	0	0	0	0	5.67338	0	0	14.0237	0	0	0	0	0	0	0.002842	2.02379	0.011824	0	1.29571	7.2251	0.000852	0.001156	0	0	1.24406e-05	0.000487282	yes
ENSMUSG00000119132	Gm24407	snRNA	1.4868	0.339585	0	0	0.166458	0	0.160417	0.159302	0	0.692778	1.87425	3.99374	0	0.339101	0.162336	23.3507	2.75196	0.180358	28.9378	0.843057	0	0	0.306859	1.24938	1.2654e-05	0.000494529	yes
ENSMUSG00000069274	H4c6	protein_coding	1.28957	0.199033	0.624169	0.156035	0.184698	0.146939	0.34982	0.022153	0.136785	1.15169	0.301606	1.20028	0.026293	0.155186	0.160158	8.99873	1.53703	0.0267	11.8688	0.542114	0.393616	0	0.118562	1.12964	1.27109e-05	0.00049564	yes
ENSMUSG00000064348	mt-Tn	Mt_tRNA	21.7393	35.2771	22.4857	14.3599	16.3082	18.264	30.7815	27.5403	40.1888	25.0456	285.668	35.6944	19.4059	15.5462	26.3383	26.9453	25.6489	28.8928	17.7134	19.7633	20.398	20.7285	28.8049	26.7571	1.3439e-05	0.000521695	yes
ENSMUSG00000019122	Ccl9	protein_coding;processed_transcript	4.38121	2.97129	6.42041	9.19701	20.2084	8.87871	3.6782	6.76977	4.01605	13.7778	10.4179	3.53511	3.39597	2.64969	2.46137	1.80832	2.74233	4.17295	1.32521	4.48408	4.85457	3.84227	3.70496	5.72357	1.34343e-05	0.000521695	yes
ENSMUSG00000096751	Gm28373	lncRNA	1.16792	1.33399	0.856971	0.946329	0.367095	0.72381	1.01423	1.21155	0.927242	0.49598	0.33946	0.840412	1.07988	1.88827	2.05439	1.45583	2.4276	2.3653	1.58501	1.78988	2.66456	1.49846	2.65609	1.3082	1.34996e-05	0.000522885	yes
ENSMUSG00000064369	mt-Te	Mt_tRNA	182.875	227.552	1376.5	140.391	194.274	198.31	176.169	364.222	230.605	396.93	1653.29	193.781	109.35	131.666	117.611	313.671	128.318	173.493	90.265	106.517	121.787	120.015	244.595	267.694	1.43391e-05	0.000552943	yes
ENSMUSG00000049539	H1f1	protein_coding	0.380748	0.373446	0.123862	0	0.072553	0.163187	0	0	0.040959	0.141491	0.262222	0.67237	0	0.120659	0.257318	3.82925	0.999832	0.111386	3.79146	0.171629	0.02963	0.143948	0.094363	0.10643	1.43296e-05	0.000552943	yes
ENSMUSG00000025348	Itga7	protein_coding;retained_intron	0.495919	0.5554	0.686042	0.793976	0.912377	0.942517	1.01406	0.624816	0.648651	1.5118	4.49985	0.713948	0.543208	0.668241	0.579194	0.226963	0.450107	0.603928	0.220114	0.554768	0.448745	0.528421	0.804966	0.863609	1.47404e-05	0.000567164	yes
ENSMUSG00000076571	Igkv5-37	IG_V_gene	0	42.1081	0.71038	0	0.909698	3.97954	0	0	0	0.984375	0	0	0	0.112878	0.154585	0	0.587157	0	0	0	0	0.123899	10.1001	0	1.47919e-05	0.000567893	yes
ENSMUSG00000064347	mt-Ta	Mt_tRNA	20.4484	32.9635	21.3774	12.9751	14.1149	18.3244	29.1626	25.6181	35.1925	24.0004	260.12	34.549	18.1463	16.1397	24.3634	23.2352	22.9923	25.7279	18.3028	18.4796	18.8658	19.5706	26.2413	27.0322	1.48729e-05	0.000569746	yes
ENSMUSG00000064359	mt-Tg	Mt_tRNA	7.95596	7.45792	15.9907	7.65931	7.98872	9.15054	3.48947	8.64725	8.01533	27.5807	64.5531	6.06911	2.36858	4.46475	5.91922	6.2174	4.07477	4.80265	1.34468	4.29969	3.94912	2.31163	8.6807	4.57047	1.62633e-05	0.000621642	yes
ENSMUSG00000079180	Mptx2	protein_coding	554.864	222.655	168.886	1115.64	2327.1	881.606	250.693	594.02	247.527	1349.59	400.526	286.002	429.599	135.355	188.561	148.819	241.202	233.557	144.083	443.357	439.848	346.167	336.338	558.095	1.66513e-05	0.000635083	yes
ENSMUSG00000072941	Sod3	protein_coding	3.6452	3.26404	7.39002	5.15149	7.23233	5.71033	2.45969	2.32516	2.86177	9.50261	9.46093	4.04952	3.30547	2.43312	2.33198	0.614026	2.39021	3.34008	0.984887	2.63773	2.01057	3.5694	2.81597	2.84212	1.69163e-05	0.000643782	yes
ENSMUSG00000064264	Zfp428	protein_coding	1.18686	1.34585	3.59328	3.69923	10.504	4.10279	3.39817	3.88014	2.41112	10.2728	10.5283	2.4899	0.901702	1.42071	1.39835	2.4498	1.83733	2.60935	0.919963	1.99357	1.54969	1.57184	6.10408	5.46691	1.70641e-05	0.000647988	yes
ENSMUSG00000033615	Cplx1	protein_coding	0.294847	0.345563	0.220525	0.301811	0.181267	0.349161	0.500854	0.314797	0.403448	0.265661	0.282484	0.401626	0.397833	0.623833	0.439766	0	0.487779	0.457969	0.122233	0.333075	0.240725	2.69473	0.183362	2.81496	1.71495e-05	0.000649817	yes
ENSMUSG00000024680	Ms4a2	protein_coding	0	0	0.0199253	0.172052	0.538911	0.390861	0	0	0	0.0280112	0.0411621	0	0	0.0426836	0	0	0	0.08509	0	0.0195538	0.0306206	0.0153515	0.0204625	0.0247183	1.77447e-05	0.000670913	yes
ENSMUSG00000013653	1810065E05Rik	protein_coding	8.32015	11.9173	20.2731	2.64845	0.345098	0.297007	13.3878	16.9551	8.99286	1.37533	0.645668	6.18293	6.22848	6.85437	11.131	13.8499	12.8171	14.0413	2.75556	12.804	20.4491	7.98933	14.4077	5.80269	1.78137e-05	0.000672061	yes
ENSMUSG00000064350	mt-Ty	Mt_tRNA	23.2713	28.4584	13.6778	11.1074	6.03007	25.0876	13.1661	11.1201	11.7146	8.31995	299.895	21.8102	20.7915	23.9978	24.8102	2.64295	14.9269	23.9655	8.64713	8.68364	10.1241	21.5664	6.40589	10.4719	1.80673e-05	0.000680158	yes
ENSMUSG00000118859	Gm26316	snRNA	1.74736	0.081209	0	0	0.204853	0	0.128366	0.222197	0	0.655302	1.6885	2.37623	0	0.510092	0.224982	4.90258	2.55941	0	33.272	0.537705	0.083665	0.151597	0.138547	0.605203	1.82981e-05	0.000687363	yes
ENSMUSG00000030307	Slc6a11	protein_coding;retained_intron	0.0626706	0	0.0117922	0.0393242	0.0390879	0.0483002	0	0.00492485	0.00521123	0	0	0	0.0251084	0	0.00812408	0	0	0.00653756	0	0.00968606	0.0154676	0.320547	0	0.307299	1.87743e-05	0.000703735	yes
ENSMUSG00000064032	Gm10143	lncRNA	0.340612	0.0211755	0	0.0406672	0.0273517	0.0486584	0	0.0228736	0	0.0451482	0	0.00994424	0.0554029	0	0.0212914	1.14341	0.178922	0.0550761	1.80323	0.183932	0.359236	0.0745612	0	0	1.92401e-05	0.000719645	yes
ENSMUSG00000090066	1110002E22Rik	protein_coding;processed_transcript	0.0346586	0.05928	0.0156426	0.0380891	0.0333064	0.105126	0.0455454	0.0405394	0.0386682	0.0309602	1.36848	0.0725791	0.117954	0.106116	0.0708673	0	0.0871351	0.0967884	0.0350454	0.0488511	0.0370242	0.0856658	0.0355092	0.0622253	2.00608e-05	0.000748737	yes
ENSMUSG00000096805	Ighv9-1	IG_V_gene	2.1332	0.977957	0.52031	1.50485	0.361771	6.41205	0.313694	0.867336	0.352531	0	0	0	17.6165	2.02681	5.66174	1.23106	0	0	0.740951	3.39769	3.20163	4.55834	0.121067	0	2.01685e-05	0.000751147	yes
ENSMUSG00000038059	Smim3	protein_coding;retained_intron	1.28473	0.747837	0.761709	2.42896	5.49925	2.74022	1.26371	1.62458	1.2725	2.71065	1.99416	1.75346	1.00449	1.05251	0.851147	0.110437	0.850805	1.01004	0.585006	1.49926	1.15115	1.03692	1.69377	2.19624	2.03204e-05	0.000755189	yes
ENSMUSG00000023043	Krt18	protein_coding	104.916	81.3149	103.621	205.537	574.459	253.453	162.365	183.281	173.391	510.553	322.667	155.351	104.504	108.542	93.9001	93.0518	118.444	123.423	67.7713	154.79	148.966	107.672	229.91	203.253	2.06912e-05	0.000767337	yes
ENSMUSG00000027316	Gfra4	retained_intron;protein_coding	0.739041	0.527459	2.44846	2.49534	3.88132	3.2136	1.66026	2.36325	2.1571	6.49908	4.45807	3.54497	0.465063	1.12918	1.05293	0.981833	1.34545	1.39068	0.537281	1.4469	0.974938	1.00666	3.29357	6.84129	2.13275e-05	0.000787583	yes
ENSMUSG00000028464	Tpm2	processed_transcript;protein_coding	70.1284	68.5001	73.992	167.673	312.317	163.41	127.839	231.18	131.08	396.983	249.337	131.136	52.3164	76.6184	70.7868	117.454	93.3129	86.6994	51.908	78.7123	60.9661	63.2821	189.615	366.408	2.13129e-05	0.000787583	yes
ENSMUSG00000074441	Defa40	protein_coding	71.6177	32.2344	78.4302	171.229	451.691	125.061	63.989	152.743	78.3779	323.573	136.419	61.6385	60.9195	30.5413	27.4093	59.9097	37.7478	27.8922	36.7815	98.3582	69.9001	53.8797	115.552	127.131	2.16158e-05	0.000796541	yes
ENSMUSG00000076556	Igkv4-57	IG_V_gene	80.0063	228.193	18.2984	45.6141	10.5522	15.3316	18.6651	18.9947	4.52586	12.4106	6.99035	33.5473	16.2589	32.6724	18.5602	2.02669	67.0933	9.40079	39.8211	184.91	251.099	79.0061	19.4213	17.5062	2.19255e-05	0.000806249	yes
ENSMUSG00000022871	Fetub	protein_coding	0.100508	0.134396	0.0584443	0.189913	0.500281	0.09102	0.105822	0.306345	0.123863	0.288542	0.687638	0.0469129	0.052071	0.0308175	0	0	0	0	0	0.0419591	0.0399209	0.1062	0.0202808	0.100371	2.203e-05	0.000808387	yes
ENSMUSG00000041161	Otud3	protein_coding	5.30145	5.07151	2.37202	7.59117	10.9684	16.0171	3.67737	2.40684	2.88953	11.4494	8.80923	7.35342	6.10017	5.39099	5.73872	2.80845	5.3591	5.07926	1.75533	4.10657	3.73149	7.32454	4.26839	7.72722	2.23072e-05	0.000815125	yes
ENSMUSG00000027983	Cyp2u1	protein_coding;processed_transcript	1.6266	1.50337	2.5342	4.01734	3.82717	4.21947	2.14085	1.88531	5.17787	6.45161	5.09014	4.8866	1.69599	2.13049	1.92674	0.607888	1.31623	1.99411	1.30353	2.67007	2.41072	3.26305	4.71893	4.20857	2.22935e-05	0.000815125	yes
ENSMUSG00000026938	Fcna	protein_coding;processed_transcript	0.368419	0.122049	0.712108	0.878769	2.22198	1.00542	0.623847	0.456638	0.287813	1.19305	1.37017	0.415492	2.6188	2.47405	1.67731	0.379863	0.091969	0.433469	0.086732	1.79814	1.79238	2.72582	2.85757	2.3382	2.24169e-05	0.000817421	yes
ENSMUSG00000094262	Igkv4-62	IG_V_gene	3.82677	70.2143	1.80697	0.354518	0.571208	10.5247	0.505131	0.168825	1.13017	0.91611	0	0.398833	1.14583	1.18258	0	0	1.54175	0.141789	0	30.5891	44.7866	2.73521	0	0.135778	2.3562e-05	0.000857382	yes
ENSMUSG00000020684	Rasl10b	protein_coding	0.150699	0.2785	0.251304	0.21397	0.116109	0.158016	0.249357	0.263116	0.242784	0.0762721	3.58197	0.186674	0.12744	0.258895	0.134032	0	0.1191	0.123664	0.0437356	0.15052	0.0603862	0.158253	0.12861	0.357032	2.4141e-05	0.000876622	yes
ENSMUSG00000113136	Gm19951	lncRNA	0.625487	0.481609	0.198544	0.351139	1.43264	2.79622	0.18125	0.186416	0.170205	0.771019	2.32874	0.877583	0.327467	0.751068	0.195113	0.388433	0.225625	0.46038	0.453421	0.486241	0.182926	1.32244	1.00834	1.69785	2.43597e-05	0.000882724	yes
ENSMUSG00000040280	Ndufa4l2	protein_coding;processed_transcript	0.891547	0.635997	1.29077	1.5226	2.06713	1.26872	0.920184	1.43682	1.29912	3.58107	8.31344	1.02605	0.680291	1.14087	0.936123	0.88208	0.816712	0.708744	0.4319	0.902684	0.849189	0.841403	1.44841	1.11347	2.53389e-05	0.000914405	yes
ENSMUSG00000026421	Csrp1	protein_coding	96.1649	94.4004	90.5438	190.595	312.607	245.463	153.691	160.445	135.862	309.596	200.326	166.179	84.2068	103.542	92.8502	39.3985	94.9479	99.7405	54.4897	101.351	87.0103	100.501	161.708	260.985	2.53279e-05	0.000914405	yes
ENSMUSG00000061816	Myl1	protein_coding;processed_transcript;retained_intron	0.307022	0.209188	1.24298	0.802533	0.507069	0.594235	0.461133	0.748243	0.767619	0.98184	5.83981	0.5264	0.189964	0.391188	0.312558	0.126639	0.366092	0.30514	0.201467	0.540487	0.319423	0.20676	0.225381	0.553168	2.55703e-05	0.000920849	yes
ENSMUSG00000010311	Optc	retained_intron;protein_coding	3.51454	5.01839	6.92142	6.23822	7.42029	12.9029	3.70949	3.66433	3.8227	13.3043	12.7987	5.34796	2.88598	4.13922	4.44818	0.984138	4.02664	4.28129	1.37783	2.59512	2.02741	3.00252	2.60593	8.01441	2.5799e-05	0.000927169	yes
ENSMUSG00000076652	Ighv7-3	IG_V_gene	3.48806	15.91	6.79467	6.62622	6.22425	10.5527	0.716405	4.53488	6.0857	7.36837	0.925848	16.8985	7.90093	9.79926	3.90242	0.490519	6.0894	0.918867	1.881	17.1999	2.67258	131.525	48.4829	1.685	2.62018e-05	0.000939706	yes
ENSMUSG00000076535	Igkv1-88	IG_V_gene	8.4618	19.7739	1.85607	4.20432	0.998582	2.18298	8.06441	0.563424	0.348854	0	0.945234	0.393768	0.541367	0.578667	0.584582	0	0.308712	0	0.467915	8.5479	0.870709	1.95284	0.468485	4.35201	2.63772e-05	0.000944054	yes
ENSMUSG00000076533	Igkv4-90	IG_V_gene	136.131	0.256088	5.40859	0.415858	16.3434	0.387719	27.5375	0.421611	0.372633	1.1094	0.69348	0.160439	1.7682	8.81757	2.61027	0	0.186031	0.310529	1.70978	22.3381	5.12497	2.39599	8.36446	0.287019	2.65672e-05	0.000948905	yes
ENSMUSG00000062991	Nrg1	protein_coding;retained_intron;processed_transcript	0.238357	0.26952	0.204698	0.222554	0.276812	0.257058	0.105953	0.117279	0.12193	0.120751	0.076789	0.184533	0.584552	0.431041	0.524375	0.0473234	0.273465	0.392219	0.151763	0.215571	0.25234	0.20845	0.103694	0.149101	2.67569e-05	0.000951783	yes
ENSMUSG00000037771	Slc32a1	protein_coding	0	0	0	0	0	0	0	0	0	0	0	0	0	0	0	0	0	0	0	0	0	0.356498	0	0.286216	2.67482e-05	0.000951783	yes
ENSMUSG00000030798	Cd37	protein_coding;processed_transcript;nonsense_mediated_decay	4.11906	4.92852	3.27007	1.89105	2.68222	5.89423	2.03297	1.5552	1.38356	3.46261	5.52261	3.60545	1.31859	4.0934	1.61193	0.90716	1.06116	2.42544	2.63812	2.66376	1.63834	6.10352	7.25128	7.96967	2.69773e-05	0.000957667	yes
ENSMUSG00000049422	Chchd10	protein_coding;retained_intron	45.4369	28.6759	316.592	96.386	161.336	107.767	63.8566	102.141	68.444	366.772	555.358	138.268	26.4233	45.3652	48.2317	123.056	48.1751	62.5885	25.971	50.0721	44.0651	38.2898	124.215	191.218	2.80646e-05	0.000994239	yes
ENSMUSG00000069310	H3c3	protein_coding	0.631368	0.101051	0.475721	0.185526	1.08423	0.197338	0.099258	0.410735	0.121013	0.422943	0.705372	0.483659	0.125278	0.470747	0.21047	5.90968	1.47923	0.31962	7.45566	0.635588	0.464188	0.712371	0.281534	1.14138	2.82862e-05	0.00100006	yes
ENSMUSG00000004791	Pgf	protein_coding;retained_intron	0.133061	0.125523	0.165723	0.624698	1.72299	0.426542	0.298724	0.31143	0.155217	0.801668	0.878232	0.125141	0.301165	0.200672	0.0969225	0.0618734	0.0748478	0.170975	0.131929	0.315437	0.274895	0.186914	0.329358	0.375871	2.94144e-05	0.00103784	yes
ENSMUSG00000051627	H1f4	protein_coding	0.903282	0.777905	0.143826	0.279445	0.365802	0.165251	0.330383	0.434871	0.33287	0.265349	0.567494	0.888374	0.257894	0.608967	0.926998	6.58537	0.964556	0.250438	7.54221	0.445186	0.317501	0.386526	0.478893	0.604354	2.97061e-05	0.00104601	yes
ENSMUSG00000024575	Pde6a	protein_coding	0.164711	0.310724	0.189762	0.0530605	0.0522903	0.0089372	0.113884	0.0585655	0.0905024	0.0323665	0.0185105	0.146652	0.202453	0.271259	0.265502	0.123286	0.215814	0.214722	0.0450971	0.125759	0.0562744	0.0604876	0.0397682	0.0488258	2.98876e-05	0.00105028	yes
ENSMUSG00000021509	Slc25a48	protein_coding	1.14527	2.13922	1.95914	0.562067	0.135142	0.058769	3.3461	3.51842	2.68167	0.147909	0.134556	1.22736	1.54382	4.05121	2.20533	0.975831	3.53635	2.62433	0.731277	3.38326	4.29166	1.31313	3.69208	1.82471	3.09524e-05	0.00108116	yes
ENSMUSG00000027397	Slc20a1	processed_transcript;retained_intron;protein_coding	1.81686	1.79884	1.43113	2.50653	6.00961	5.97924	1.55748	1.91787	1.56241	3.8316	7.24437	2.29724	2.15513	1.86379	1.6018	0.307326	1.71852	1.61489	0.66834	1.80998	1.59594	2.28044	1.64361	2.32267	3.09035e-05	0.00108116	yes
ENSMUSG00000023903	Mmp25	protein_coding;nonsense_mediated_decay	0.194142	0.105467	0.0276564	0.600832	0.832485	0.10619	0.0136813	0.0251495	0.0213729	0.243882	0.0343361	0.0766464	0.219552	0.0402294	0.0349381	0	0.0565876	0.0197292	0	0.103099	0.0535061	0.0970689	0.0948122	0.0274993	3.08321e-05	0.00108116	yes
ENSMUSG00000004892	Bcan	protein_coding;retained_intron	0	0	0.0236759	0.0591419	0.0180662	0.10192	0.0210023	0.0485093	0.0698249	0.0252641	0.0382643	0.0420232	0.0626101	0.0929068	0.0676397	0	0.0296957	0	0	0.0890214	0.0523634	0.364898	0.0950571	0.51247	3.21308e-05	0.00112008	yes
ENSMUSG00000076439	Mog	protein_coding	0	0	0	0	0	0	0	0	0	0	0	0	0	0	0	0	0	0	0	0.03878	0	0.553235	0	0.575787	3.31494e-05	0.00115328	yes
ENSMUSG00000103297	Ighv3-2	IG_V_pseudogene	0	0	0	0.07802	0	0	0	0	0	0	0	0	0.699	0.139458	0	0.342303	0	0	0	4.20354	2.67535	0	0	0	3.42999e-05	0.00119093	yes
ENSMUSG00000024471	Myot	protein_coding	0	0.189789	0.080878	0.030584	0	0	0.025309	0.208176	0.020754	0	8.18551	0	0.305805	0.238092	0.392676	0.209801	0.154098	0.493308	0.209512	0.105535	0.100827	0.067836	0.066105	0	3.55703e-05	0.00123014	yes
ENSMUSG00000102440	Pcdhga9	protein_coding;retained_intron	0.136788	0.19288	0.00823622	0.0156863	0	0.0158918	0.63949	0	2.10026	0	0.0757494	0.43995	0.0198612	0.0121676	0.00622351	0.363718	0.031777	0.00587012	0.0331411	0.00720377	0.00835257	0.0255503	0	0	3.55384e-05	0.00123014	yes
ENSMUSG00000079444	Gm21981	nonsense_mediated_decay	5.93514	2.74514	8.46329	10.3044	17.6493	13.0409	7.53297	27.8903	13.467	39.6534	7.87244	8.23368	6.11669	2.84293	7.05568	5.65785	3.76521	1.8401	0.913651	4.14634	1.70694	5.01729	18.5425	13.9268	3.58232e-05	0.00123643	yes
ENSMUSG00000066720	Cldn9	protein_coding	0.108726	0	0.032692	0.102152	1.90927	0.508397	0.033863	0.043084	0.033977	0.277242	0.702913	0	0	0	0.089188	0	0	0	0	0.074959	0.07403	0.062248	0.057023	0.16687	3.68072e-05	0.00126789	yes
ENSMUSG00000107928	Gm45140	nonsense_mediated_decay;protein_coding	0.025145	0.69172	0	0.10363	0	0	0	0	0	0.0123135	0	0.00966111	0.0544819	0.0401897	0.57518	0	0.0387732	0.0278512	1.11852	0.11322	0.0491251	0.0368519	0	0.00271729	3.70807e-05	0.00127228	yes
ENSMUSG00000005716	Pvalb	protein_coding	0	0	0	0	0	0	0	0	0	0	0	0	0	0	0	0	0	0	0	0	0	0.697959	0	0.904844	3.70752e-05	0.00127228	yes
ENSMUSG00000065947	mt-Nd4l	protein_coding	766.483	1298.46	702.463	205.216	187.094	488.543	169.025	98.7373	127.782	605.353	2024.63	320.409	829.51	485.184	599.705	264.211	392.182	546.42	89.1477	169.935	205.042	794.821	67.6791	72.8014	3.88876e-05	0.00133165	yes
ENSMUSG00000064349	mt-Tc	Mt_tRNA	15.9761	17.8883	17.0272	8.9833	7.0515	15.3988	13.5596	18.5722	16.3589	10.8305	215.248	15.9288	13.8373	18.0623	17.8377	6.66897	14.7021	20.2592	7.29052	10.3981	10.4055	15.7524	13.6702	15.1733	4.02506e-05	0.00137562	yes
ENSMUSG00000076569	Igkv5-39	IG_V_gene	11.2754	30.2628	17.4745	53.8323	6.9049	5.17753	1.77195	2.10722	53.6826	0.995897	1.37789	2.44362	131.516	3.40089	22.0387	3.16197	9.17471	1.98108	1.99685	8.186	2.14381	61.0983	5.48632	100.171	4.10052e-05	0.00139594	yes
ENSMUSG00000041548	Hspb8	protein_coding;processed_transcript	4.20472	5.43417	7.127	8.86118	6.49697	8.77832	8.43197	7.84897	10.4571	7.36664	62.3839	8.74953	5.71213	6.00582	6.27414	1.33215	6.89005	5.24098	2.75544	5.43037	4.74124	4.82977	7.69606	11.4007	4.09918e-05	0.00139594	yes
ENSMUSG00000064368	mt-Nd6	protein_coding	1659.45	1957.31	11712.2	1290.49	1554.93	1615.95	1485.41	2792.09	1828.52	3569.84	6925.71	1572.41	913.512	987.719	1000.35	3123.94	994.478	1515.56	565.798	1032.67	964.363	1049.61	1631.59	1805.14	4.13506e-05	0.00140495	yes
ENSMUSG00000001349	Cnn1	protein_coding;processed_transcript	35.6141	38.2888	76.2843	82.1775	122.408	108.098	62.4937	84.2225	61.2376	162.032	135.828	72.1429	31.162	44.6234	39.2742	17.6274	40.2672	51.0373	21.5185	40.6147	36.4562	42.2622	73.0953	147.811	4.31858e-05	0.00146445	yes
ENSMUSG00000074213	Gm10642	lncRNA	0.240899	0.0509662	0.166039	0.132216	0.223453	0.160225	0.0945244	0.575906	0.0933256	0.721657	0.299569	0.435689	0.00753946	0.017518	0.111848	2.54956	0.189937	0.333152	0.230783	0.332537	0.182896	0.141809	1.33677	1.17714	4.39657e-05	0.001488	yes
ENSMUSG00000083987	Gm15311	unprocessed_pseudogene	0	0	0	2.09891	6.32664	0	0	7.63777	1.31949	0	0	0	0	0	0	0	0.360468	0.155042	0	0	0	0	3.92164	0	4.43131e-05	0.00149686	yes
ENSMUSG00000074444	Defa30	protein_coding	2754.87	1464.74	3726.33	5347.83	13884.3	3991.27	2427.56	5976.68	3052.65	12602.6	4637.34	2330.31	1752.51	930.867	1042.95	2038.34	1581.56	1175.05	1110.93	2695.78	2659.49	1633.48	3718.11	3678.19	4.51101e-05	0.00152083	yes
ENSMUSG00000027581	Stmn3	protein_coding	1.37513	1.45345	2.14236	3.21386	5.79312	1.72101	3.11098	5.54055	4.61817	6.35982	3.78126	2.31909	1.76812	1.65771	1.0642	0.840548	1.64283	2.25764	1.01934	1.66774	2.03757	3.91338	5.47445	7.42098	4.56689e-05	0.00153374	yes
ENSMUSG00000050503	Fbxl22	protein_coding	1.3379	1.36773	4.6226	2.39373	5.08144	3.21344	2.49111	2.99431	1.93219	6.11341	9.62515	2.30882	0.939827	1.88621	1.14898	1.03591	1.52675	1.67854	0.757399	1.42675	1.0677	1.39833	2.99491	3.96276	4.56506e-05	0.00153374	yes
ENSMUSG00000057400	Ces1c	protein_coding;retained_intron	2.69548	0.838314	0.916469	4.95155	7.40478	3.80163	0.878524	2.10137	2.11184	5.65831	3.69305	1.65374	2.30112	0.839084	0.55309	0.126925	1.06244	0.496179	0.665122	1.94833	1.81744	1.65905	1.36411	2.2034	4.60104e-05	0.00154223	yes
ENSMUSG00000027871	Hsd3b1	protein_coding	0	0	0	0	0	0	0	0	0.04899	0	0	0	0	0	0	0	0	0	0	0	0	0.392616	0	0.736333	4.67412e-05	0.00156372	yes
ENSMUSG00000120043	ENSMUSG00000120043	lncRNA	0.175664	0.30074	0.343298	0.46925	0.693526	0.733106	0.503984	0.382883	0.489499	1.79458	1.25325	0.38077	0.230903	0.193644	0.108617	0.162201	0.0798359	0.134816	0.186529	0.384131	0.199071	0.361328	0.642986	0.515002	4.82116e-05	0.00160982	yes
ENSMUSG00000060923	Acyp2	protein_coding	0.215963	0.37848	0.366413	0.40092	0.987441	0.523217	0.342207	0.580503	0.544751	0.905256	6.67633	0.803212	0.398082	0.29093	0.340295	0	0.291911	0.416422	0	0.342215	0.489751	0.656521	0.676833	1.50216	4.93846e-05	0.00164584	yes
ENSMUSG00000029413	Naaa	protein_coding;retained_intron	6.1481	6.18508	4.27349	18.8215	21.9195	22.6113	7.49407	6.66119	7.8885	13.2301	8.92244	12.1786	6.75945	7.78487	6.80609	0.876633	5.51382	8.78595	2.74458	7.10146	7.30601	9.25276	8.83071	11.6705	4.96871e-05	0.00164961	yes
ENSMUSG00000022440	C1qtnf6	processed_transcript;protein_coding	1.18463	0.754671	0.955771	1.77157	3.54708	2.30648	0.814131	0.664294	0.878668	4.1114	2.43054	0.630248	1.2548	0.806692	0.687291	0.307611	0.574528	0.811553	0.331336	0.681903	0.834387	1.18693	0.871565	1.2504	4.96795e-05	0.00164961	yes
ENSMUSG00000024215	Spdef	retained_intron;protein_coding	9.14727	7.17561	8.81842	16.3135	32.7394	17.2748	8.36042	10.8876	9.93511	23.9484	12.8201	8.41313	7.84016	6.84521	6.69898	3.25672	7.29063	6.65777	3.8042	8.87121	9.702	8.33962	9.68751	8.53846	5.01843e-05	0.00166295	yes
ENSMUSG00000068327	Tlx2	protein_coding	0.985916	0.774422	1.27783	1.22476	1.88544	1.18207	2.17053	4.04143	1.91006	3.21544	1.78905	3.12274	0.641593	0.994521	0.742813	1.68167	0.948091	1.08787	0.575859	1.35672	0.871555	0.876379	5.57432	6.14674	5.21792e-05	0.00172251	yes
ENSMUSG00000068855	H2ac20	protein_coding	0.523319	0.463424	0.52861	0.363002	0.108403	0.459897	0.145266	0.805286	0.127346	1.03442	0.724418	1.10811	0.163518	0.156271	0.187699	9.42414	0.62756	0.313162	5.03673	0.317695	0.291097	0.163602	0.164555	0.813056	5.2108e-05	0.00172251	yes
ENSMUSG00000095335	Igkv3-5	IG_V_gene	20.8477	7.05084	5.41273	5.64839	6.83197	1.23931	5.09544	1.71847	11.3242	2.59007	0.613426	2.97776	5.83753	1.90639	14.9052	0.450246	2.14559	2.61528	1.03497	32.6311	55.9793	4.95723	11.5641	12.3448	5.2493e-05	0.00172959	yes
ENSMUSG00000030775	Trat1	protein_coding	0.175638	0.163597	0.143379	0.076318	0.073877	0.085366	0.105068	0.13701	0.03253	0.013587	0	0	0.190994	0.148777	0.10216	0	0.192632	0.125094	0.059525	0.117397	0.172604	0.092941	0.047202	0.037663	5.30153e-05	0.0017435	yes
ENSMUSG00000028445	Enho	protein_coding	1.21673	0.908039	2.19848	2.87219	6.1436	1.07465	2.62603	3.68497	2.88921	7.92256	5.97634	2.04544	1.16002	0.809483	1.05161	0.984799	1.14142	1.15631	0.636389	1.86357	1.46717	1.23955	6.71011	7.92872	5.39087e-05	0.00176954	yes
ENSMUSG00000067736	Gm10222	unprocessed_pseudogene	744.86	1306.86	677.875	207.03	190.555	497.093	170.789	97.4732	127.366	602.053	2028.27	324.924	837.055	489.001	604.426	263.636	396.127	553.065	94.0869	172.588	209.216	798.074	66.6368	72.4534	5.41248e-05	0.0017733	yes
ENSMUSG00000079339	Ifit1bl1	protein_coding	39.9955	53.6163	34.7788	7.25677	1.2456	4.26709	38.1807	17.6956	12.4766	1.35112	1.46579	11.8362	35.2888	29.1068	41.8991	3.50976	82.5643	40.1368	9.03851	31.2036	34.6504	30.3746	9.27247	5.6935	5.46017e-05	0.00178557	yes
ENSMUSG00000024578	Il17b	protein_coding;processed_transcript;nonsense_mediated_decay	0.133445	0.127299	0.170656	0.1435	0.846622	0.412906	0.159874	0	0.0770008	3.21411	1.91817	0	0	0	0	0	0.13015	0	0	0.113823	0.0969874	0	0.397431	0.93259	5.61558e-05	0.00182952	yes
ENSMUSG00000034634	Ly6d	protein_coding	10.4016	9.91064	7.4281	9.15616	22.017	13.0823	7.69518	7.45216	6.12341	9.48895	10.7431	5.83789	4.1411	5.52031	4.01574	3.09296	3.7868	7.11093	5.03187	7.23519	6.09485	10.7517	22.4524	14.5265	5.60957e-05	0.00182952	yes
ENSMUSG00000028538	St3gal3	protein_coding	2.45612	1.99437	1.314	3.65385	5.9246	4.46877	2.22019	1.41124	1.40244	5.08908	7.52745	2.40644	2.09414	1.72178	1.89378	1.39639	1.551	1.55402	0.87364	2.17317	1.9383	2.29596	2.35515	2.64862	5.70421e-05	0.00185493	yes
ENSMUSG00000021081	Serpina1f	protein_coding	0.16485	0.298763	0.513423	0	0	0	0.325068	0.130909	0.244097	0	0	0.187288	0.191249	0.193944	0.159461	0	0.292169	0.140849	0.0645951	0.217731	0.166043	0.173619	0.112255	0.0492297	5.77413e-05	0.00187417	yes
ENSMUSG00000051331	Cacna1c	protein_coding;processed_transcript;retained_intron	0.442833	0.574079	0.171011	0.422485	0.247222	0.630386	0.327573	0.231581	0.26943	0.396245	3.92781	0.447008	0.491172	0.479292	0.541107	0.103621	0.373806	0.392063	0.164286	0.309081	0.229327	0.382839	0.209068	0.284328	5.79301e-05	0.00187681	yes
ENSMUSG00000028328	Tmod1	protein_coding	0.87014	1.23903	5.62847	0.521624	0.701665	0.79897	1.27791	1.31663	1.12303	1.67063	13.346	1.02312	0.758677	1.04119	0.745967	0	0.697403	0.526631	0.269659	0.642491	0.552808	0.68087	0.428267	3.07004	5.82227e-05	0.00188279	yes
ENSMUSG00000028480	Glipr2	protein_coding	7.45905	7.89274	5.88271	17.2965	33.5905	19.8506	14.5468	8.30567	6.4234	28.8382	18.0665	15.8884	7.91709	8.90116	6.50488	4.40612	9.35481	9.49848	3.02389	10.3775	11.4994	10.5416	16.3297	27.3059	5.8774e-05	0.00189709	yes
ENSMUSG00000084344	Gm15305	unprocessed_pseudogene	0	0	0	1.98106	6.76607	0	0	6.8026	0.656085	0	0	0	0	0	0	0	0.336503	0.178241	0	0	0	0	3.61045	0	6.11508e-05	0.00197017	yes
ENSMUSG00000022594	Lynx1	protein_coding;retained_intron	1.39847	1.52405	0.918734	1.28648	0.963127	1.28563	1.02788	1.1771	1.03677	1.79407	10.1537	1.03748	1.41647	1.3903	1.30952	0.371835	1.06512	0.975841	0.293639	0.751118	0.713141	1.63275	0.914823	1.89334	6.24163e-05	0.00200722	yes
ENSMUSG00000026237	Nmur1	protein_coding	0.602925	0.50264	0.107608	1.38468	2.01029	1.85802	0.30113	0.126364	0.359751	1.01761	0.479629	0.89383	1.50052	0.613248	0.903879	0	0.465032	0.285719	0.227059	0.466411	0.470559	0.741648	0.278624	0.488129	6.33868e-05	0.00203094	yes
ENSMUSG00000022780	Meltf	protein_coding	0.523989	0.961785	0.292646	0	0.018395	0.02986	0.635197	0.902936	0.098753	0.078834	0	0	0.100431	0.169795	0.533809	0	0.813014	0.786453	0.033095	0.445758	1.00399	0.090067	0.089638	0.028453	6.33204e-05	0.00203094	yes
ENSMUSG00000032026	Rexo2	protein_coding;retained_intron	7.65538	5.45087	9.7254	11.7989	26.4405	12.9248	8.2901	12.325	8.67009	22.358	20.4815	11.7862	5.86271	5.81251	5.23235	3.36101	6.72978	8.47263	3.23538	8.18434	6.75179	6.80341	15.9707	18.0831	6.38703e-05	0.00204268	yes
ENSMUSG00000046006	Gapt	protein_coding	0.439486	0.162574	0.228603	0.897526	2.03948	0.0813307	0.0681885	0.0766156	0	0.464286	0.351612	0	0.271816	0.0706801	0	0	0	0	0.0918403	0.1868	0.0247539	0.289901	0.117324	0.0366644	6.42e-05	0.00204946	yes
ENSMUSG00000009075	Cabp7	protein_coding	0.060967	0.033824	0.054442	0.093709	0.026942	0.050818	0.097975	0.015351	0.187269	0.114783	0.112468	0.080737	0.018108	0.138643	0.032932	0	0	0	0	0.042628	0	0.220592	0.291865	0.307696	6.94183e-05	0.002212	yes
ENSMUSG00000076532	Igkv4-91	IG_V_gene	4.04243	1.69601	6.9325	1.56235	2.17749	10.7142	4.05848	1.48228	3.74273	2.96804	0.269671	6.32367	67.7892	27.5498	2.90852	0	5.03917	0.649282	44.5194	25.4456	1.65237	9.41128	1.24419	1.42473	7.07976e-05	0.00225183	yes
ENSMUSG00000064363	mt-Nd4	protein_coding	1264.53	1607.29	4278.87	740.858	402.604	1278.47	731.055	425.079	678.958	1109.4	6710.83	936.906	1029.75	865.218	906.657	531.292	747.299	1208.42	248.398	643.686	680.689	1116.16	221.633	372.267	7.21805e-05	0.00227095	yes
ENSMUSG00000026880	Stom	protein_coding;retained_intron	47.9053	90.0469	41.0934	25.4559	6.11048	15.1262	42.1596	24.8272	27.9075	8.91793	12.8065	27.0469	55.7889	78.0494	108.907	10.3958	84.0121	79.1067	12.0761	38.7455	39.7659	46.8616	25.4728	20.2754	7.21183e-05	0.00227095	yes
ENSMUSG00000028777	Gnat3	protein_coding	0	0.079281	0.083738	0.642696	0.83587	1.04453	0.119157	0.072057	0.192127	0.199048	0.136482	0.451657	0.137069	0.181956	0.022213	0	0.162434	0.114897	0	0.079068	0.096173	0.235594	0.098636	0.110063	7.2052e-05	0.00227095	yes
ENSMUSG00000026930	Gpsm1	protein_coding;processed_transcript	0.662829	0.547458	0.53367	0.786117	1.16427	0.96532	0.514408	0.380408	0.513755	0.893609	6.44631	0.709115	0.762811	0.831502	0.588501	0.0345355	0.560815	0.418413	0.22309	0.664729	0.491257	0.724048	0.595698	0.628513	7.20321e-05	0.00227095	yes
ENSMUSG00000022102	Dok2	protein_coding;retained_intron;processed_transcript	0.83537	0.540222	0.54128	1.91333	5.69887	1.00583	0.744861	0.715954	0.62481	1.87225	1.02908	0.785161	1.12766	0.42771	0.654658	0.158825	0.674423	0.609572	0.281512	0.89289	0.680127	1.09352	1.18383	0.931138	7.185e-05	0.00227095	yes
ENSMUSG00000024579	Pcyox1l	protein_coding;retained_intron;nonsense_mediated_decay	1.60645	1.25095	0.29367	2.91103	6.79547	5.39037	1.39011	0.982278	0.917905	4.86188	1.47593	1.43804	1.86146	1.59408	1.40747	0.223267	1.25177	1.11174	0.720164	1.27428	1.44142	1.86688	2.28166	1.43534	7.18153e-05	0.00227095	yes
ENSMUSG00000032643	Fhl3	protein_coding;nonsense_mediated_decay	0.471733	0.890901	0.97038	1.21853	2.80212	1.41873	0.774803	0.907183	0.800424	2.12285	2.4717	1.03201	0.648904	0.70769	0.346295	0.30004	0.477029	0.383454	0.300821	0.648177	0.845093	0.777471	0.978983	0.93941	7.25923e-05	0.00227979	yes
ENSMUSG00000031628	Casp3	protein_coding;retained_intron	8.46232	6.32952	3.53379	14.4541	23.4161	28.5657	7.09739	5.85192	3.6997	16.7911	10.2728	8.65347	7.27063	5.48979	6.28614	0.968911	5.88053	8.02552	2.455	7.16751	7.8156	8.78675	5.39355	8.81778	7.3059e-05	0.00229032	yes
ENSMUSG00000078915	Hsp25-ps1	processed_pseudogene	3.68079	1.23248	5.11383	3.20164	12.8257	5.53891	4.00942	6.91986	6.51213	20.5632	34.5436	9.19818	0.520787	2.4136	1.63855	1.57795	0	2.28364	3.71633	0.461663	3.39621	1.33142	9.19346	2.63715	7.33419e-05	0.00229506	yes
ENSMUSG00000046058	Eid2	protein_coding	1.05111	0.870114	0.820916	1.94714	3.72542	2.40893	1.7316	2.51192	1.61379	2.89505	2.26523	1.99265	1.09121	0.856404	0.941468	0.149123	0.895746	1.16793	0.52416	0.94214	0.857054	1.05014	2.67797	4.08172	7.4291e-05	0.0023206	yes
ENSMUSG00000076594	Igkv6-13	IG_V_gene	4.40791	4.58734	22.8272	35.8026	2.22898	3.3885	1.97574	1.60049	1.51615	0.851956	0.119142	4.81727	8.96633	13.374	1.85036	0	1.95367	2.70485	15.4726	39.153	3.21924	4.51368	132.189	3.87102	7.55767e-05	0.00235653	yes
ENSMUSG00000026308	Klhl30	protein_coding	0.308771	0.26744	0.309901	0.313822	0.24788	0.348418	0.568519	0.414669	0.258967	0.546014	4.71898	0.236354	0.39813	0.329214	0.368261	0	0.330069	0.261998	0.143274	0.408782	0.21221	0.23074	0.254249	0.332882	7.58222e-05	0.00235997	yes
ENSMUSG00000040136	Abcc8	retained_intron;protein_coding	0.182497	0.237244	0.295404	0.165049	0.118478	0.172211	0.0699241	0.128907	0.126953	0.176044	1.81831	0.169889	0.140342	0.225991	0.161699	0.0685975	0.107835	0.184525	0.0645729	0.181297	0.127348	0.166785	0.0844493	0.114328	7.78792e-05	0.00241967	yes
ENSMUSG00000020405	Fabp6	protein_coding	531.526	860.171	2039.22	347.039	126.579	30.9326	1366.45	3115.64	2805.99	360.512	110.431	1514.04	783.873	1733.48	984.709	3977.17	1395.22	1436.19	684.039	1723.37	2429.93	785.48	3020.83	4203.04	8.19208e-05	0.00254071	yes
ENSMUSG00000003379	Cd79a	protein_coding	9.04086	12.1632	6.86156	4.62694	5.68139	14.36	5.15272	6.86789	4.29215	6.4327	18.3834	7.85887	4.6514	9.47387	4.99983	1.94428	4.19981	9.31476	6.95724	6.94141	5.04607	17.901	28.3677	23.915	8.24138e-05	0.00255146	yes
ENSMUSG00000035448	Ccr3	protein_coding	0.098876	0	0	0.632085	2.28719	0.039682	0	0	0.032044	0.066806	0.103363	0.040495	0.281341	0.014089	0	0	0	0.014794	0.03413	0.098045	0	0	0	0.021251	8.41002e-05	0.00259905	yes
ENSMUSG00000028795	Ccdc28b	processed_transcript;nonsense_mediated_decay;protein_coding;retained_intron	1.45773	1.58944	1.44405	2.66446	5.30436	3.02727	1.55393	2.6107	2.47712	5.3474	4.95317	1.97761	1.39075	1.30764	1.03027	0.976837	1.41325	1.35938	1.03884	1.45933	1.58932	1.93884	2.58426	2.05643	8.55583e-05	0.00263944	yes
ENSMUSG00000059668	Krt4	protein_coding	0	0	0	0	0.355781	0.034326	0.029812	0	0.046668	0.377863	0.419955	0	0	0	0	0	0	0	0	0	0	0.02227	0	0.028441	8.73391e-05	0.00268961	yes
ENSMUSG00000114196	Gm47547	lncRNA	0.068679	0.085924	0.058157	0.132368	0.114476	0.095872	0.041398	0.08333	0.067934	0.052282	2.49883	0.061341	0.030039	0.117202	0.092695	0.278881	0.05654	0.073939	0	0.097548	0.022218	0.077172	0.018298	0.080724	8.96883e-05	0.00275708	yes
ENSMUSG00000107083	Gm43313	TEC	0.154072	0.388393	0.822147	0.064121	0	0	0.110941	0.25394	0.122313	0.028457	0	0	0.157928	0.167594	0.454	0.086811	0.163686	0.41361	0.087189	0.223233	0.023898	0.256401	0.046496	0.060446	9.1812e-05	0.0028174	yes
ENSMUSG00000076538	Igkv13-84	IG_V_gene	5.05653	0.844764	1.1428	0.956685	3.75018	1.2651	0.827711	1.98961	24.6151	5.17497	0.368905	0.414702	26.9299	9.14019	16.4274	0	0.571982	0	0	3.87304	1.00174	4.68462	0.374346	0.787059	9.23916e-05	0.0028302	yes
ENSMUSG00000037060	Cavin3	protein_coding	6.93911	4.15281	17.5415	12.1235	22.1436	9.54913	7.87957	12.0179	8.31969	27.503	27.1743	8.68988	4.51879	5.0442	5.03802	3.18264	4.66727	6.94709	3.14002	6.93328	5.20334	4.67206	10.9571	13.5251	9.30658e-05	0.00284585	yes
ENSMUSG00000021403	Serpinb9b	protein_coding	0	0.0336755	0	0.0212722	0.187433	0.122244	0.0189763	0	0	0.287548	0.302686	0	0	0	0	0	0	0	0	0	0	0.0154641	0	0.0387137	9.36085e-05	0.00285744	yes
ENSMUSG00000100131	Gm28439	unprocessed_pseudogene	841.93	1206.28	1642.83	314.894	218.09	692.095	285.267	158.266	247.428	710.926	2763.28	470.766	777.279	536.963	607.194	330.212	445.939	699.854	114.812	275.04	318.461	770.313	88.7908	110.929	9.60535e-05	0.00292694	yes
ENSMUSG00000101972	H3c11	protein_coding	1.13098	0.127876	0.167967	0.678725	0.572101	0.746886	0.20487	0.524652	0.406723	0.461709	0.309081	0.992378	0.213242	0.647192	0.169388	12.49	0.749026	0.509977	6.16959	0.798598	0.101397	0.42596	0.588235	0.912868	9.63437e-05	0.00293066	yes
ENSMUSG00000085696	Hoxaas3	lncRNA	0.115486	0.120931	0.264987	0.109943	0.503721	0.509514	0.0716207	0.176654	0.0939272	0.518368	0.278977	0.0517838	0.107421	0.048151	0.11599	0	0.0592823	0.0328936	0.0424168	0.00418864	0	0.0807904	0.0758855	0.133018	9.71827e-05	0.00295104	yes
ENSMUSG00000034220	Gpc1	protein_coding;retained_intron	1.14178	0.95452	0.585369	1.28247	1.285	1.17816	0.965484	0.706027	0.882135	0.806219	11.3103	1.13736	1.12882	0.969121	0.992583	0.161437	0.610361	0.997801	0.522568	1.06139	0.73127	1.41326	1.24075	1.36749	9.91499e-05	0.00300553	yes
ENSMUSG00000024962	Vegfb	protein_coding;retained_intron	7.60719	5.34247	16.1737	11.0285	8.0478	9.16323	7.34583	7.44303	7.92728	14.9201	40.0333	10.2707	5.15554	5.53409	5.20934	3.02269	5.1595	6.49753	3.46961	9.03905	5.58005	5.29949	7.72845	9.73527	9.9485e-05	0.00301046	yes
ENSMUSG00000007888	Crlf1	protein_coding	0.626895	0.080948	1.94362	0.88405	3.18097	0.928435	0.602383	1.49315	0.461798	5.53549	2.35026	0.938982	0.230335	0.141505	0.176664	0	0.513693	0.453611	0.133805	0.609773	0.532285	0.548209	2.16326	2.46456	9.99018e-05	0.00301783	yes
ENSMUSG00000032085	Tagln	protein_coding;retained_intron	89.8009	86.4077	226.103	209.535	420.657	226.724	151.635	273.232	188.723	390.417	368.57	154.237	66.4913	104.387	87.6037	34.243	98.2589	126.062	59.4785	101.75	85.0317	95.1111	222.83	388.582	0.000101206	0.00305193	yes
ENSMUSG00000000903	Vpreb3	protein_coding	1.39597	1.47255	1.53827	0.689981	1.44018	1.48569	0.692817	1.07886	0.627837	0.960012	2.66746	1.55606	0.312918	0.9113	0.517093	0	0.334221	0.550284	1.19491	0.984583	0.573873	1.43428	3.70056	2.73935	0.000104123	0.00313449	yes
ENSMUSG00000095098	Ccdc85b	protein_coding	2.47503	1.59022	5.04473	4.26624	12.6379	3.5871	4.79692	16.9262	5.72131	22.9513	14.5755	6.66355	1.38163	2.72963	1.86874	23.8228	3.45173	3.34091	1.24409	3.77608	2.92702	2.23986	21.345	25.5705	0.000104546	0.00314179	yes
ENSMUSG00000096326	Ighv1-78	IG_V_gene	65.5832	121.618	2.32174	1.83823	51.7977	10.4478	1.38247	0.90621	2.34994	0.93294	8.65349	28.0879	33.5368	2.46228	10.8727	0	6.62082	0.704225	0.841186	12.1775	1.69005	12.0037	1.61974	4.32835	0.000105586	0.00316758	yes
ENSMUSG00000052955	Cpvl	protein_coding	0	0	0	0.549867	0.406497	1.2232	0.145217	0.0638332	0.0294855	0.1733	0.319123	0.265624	0	0.222075	0.410483	0	0.35957	0.309897	0	0.284231	0.32707	0.150107	0.162247	0.549673	0.000107541	0.00321517	yes
ENSMUSG00000121092	ENSMUSG00000121092	lncRNA	0.294818	0.598613	4.09046	0.576618	2.12061	0.523192	0.595799	2.52227	1.30844	2.09875	12.8802	0.599464	0.302018	0.38706	0.177117	0	0.274644	0.712667	0.074388	0.44279	0.459	0.76179	1.88274	2.14102	0.000107367	0.00321517	yes
ENSMUSG00000010911	Apip	protein_coding;processed_transcript	2.32118	2.19625	2.84569	2.60335	6.53896	3.04606	2.63989	2.1515	3.0231	4.86737	19.8895	2.00078	1.49562	1.60957	1.61716	2.03004	1.74666	1.94074	1.08002	2.43566	1.93488	1.9638	1.97715	2.85196	0.00010816	0.00322814	yes
ENSMUSG00000001025	S100a6	protein_coding;nonsense_mediated_decay;retained_intron	9.38033	8.24869	38.3347	21.7616	127.559	27.4611	27.6584	48.0086	32.9368	143	114.426	20.1035	11.1396	17.2664	13.2756	18.7717	15.4397	19.4131	9.38647	17.3829	21.1404	9.94107	50.7957	47.2753	0.00010952	0.00326314	yes
ENSMUSG00000044359	P2ry4	protein_coding	0.439247	1.30487	0.077004	0.045388	0.014251	0.065769	0.2502	0.133519	0.06261	0.016743	0.09164	0.203726	0.994049	1.30908	1.31525	0.16414	0.62503	0.336925	0.433147	0.168181	0.359336	0.667632	0	0.121557	0.000110015	0.0032723	yes
ENSMUSG00000035578	Iqcg	protein_coding;retained_intron	0.0653936	0.113688	1.04254	1.23925	0.794736	1.27195	0.299416	1.842	0.108013	1.17167	0.261235	1.70655	0.0919132	0.137283	0.0879038	0	0.0545586	0.0768045	0.178211	1.47032	1.76639	0.139297	1.4034	0.613642	0.000113568	0.0033722	yes
ENSMUSG00000096768	Gm47283	lncRNA	58.0759	34.2529	98.8848	57.5237	47.0244	55.4377	33.6152	55.9218	35.1771	106.85	78.2097	47.1205	24.5483	8.28893	17.4416	34.6577	22.7726	23.3471	14.3001	33.9052	28.733	29.6417	38.9291	31.4112	0.000116482	0.00345285	yes
ENSMUSG00000102422	Iqschfp	protein_coding	0	0.50167	1.61573	0	0	0	0	0	0	1.66778	0.415585	0	0	0.787136	0	0.196568	1.41545	0	0.552756	0.931983	0	0	0	0	0.000118164	0.00349086	yes
ENSMUSG00000026070	Il18r1	protein_coding	0.666626	0.512404	0.27126	0.41558	1.02863	0.892127	0.248292	0.259919	0.229824	1.25281	0.768888	0.455603	0.547744	0.387022	0.443172	0.0784467	0.226914	0.126518	0.143145	0.319618	0.275674	0.465596	0.171022	0.509135	0.000118158	0.00349086	yes
ENSMUSG00000050064	Zfp697	protein_coding;processed_transcript	0.10273	0.0505221	0.0470693	0.0632793	0.187114	0.109245	0.0455596	0.0774994	0.0368531	0.100968	0.681073	0.107126	0.163488	0.0458172	0.0670566	0.0305079	0.031404	0.0510786	0.0242256	0.0210766	0.0296934	0.13758	0.0979222	0.0397527	0.000121135	0.00357255	yes
ENSMUSG00000022665	Ccdc80	protein_coding;processed_transcript	2.21651	1.64905	1.31442	3.11726	8.22884	2.67254	1.49861	1.1023	1.52568	5.34292	6.01415	2.46727	3.40613	1.25749	2.10213	0.35189	1.90547	1.98376	0.684285	1.75863	1.46459	1.47564	1.39207	1.93874	0.000121542	0.00357851	yes
ENSMUSG00000022894	Adamts5	protein_coding	0.140328	0.04358	0.087478	0.193688	0.285893	0.160754	0.167073	0.17823	0.159335	0.248974	0.909093	0.251334	0.155608	0.118818	0.119685	0.020571	0.131195	0.096188	0.082964	0.121584	0.132156	0.099787	0.107542	0.203467	0.000122065	0.00358785	yes
ENSMUSG00000030600	Lrfn1	protein_coding;retained_intron	0.221565	0.207473	0.931005	0.132952	0.12116	0.211699	0.21834	0.577701	0.298409	0.907497	0.534005	0.503813	0.208496	0.207406	0.205634	0.0767483	0.174824	0.104792	0.0479067	0.161221	0.13349	0.268208	0.353296	0.636932	0.000122382	0.00359111	yes
ENSMUSG00000031073	Fgf15	protein_coding;retained_intron;processed_transcript	13.898	14.2001	12.4909	10.2314	26.8763	11.5858	33.1245	11.0302	15.6601	18.3971	14.2073	25.8936	2.44241	10.8855	7.83777	0.375421	4.60241	2.67147	2.38143	10.7996	13.2182	7.39821	5.40758	6.93032	0.000122813	0.0035977	yes
ENSMUSG00000037664	Cdkn1c	protein_coding;retained_intron	2.83238	1.94246	2.80982	4.00995	5.87657	4.77476	5.14593	7.29727	4.46925	5.12527	7.23057	7.8551	1.73539	2.80246	2.07963	0.823576	2.90987	2.72042	1.29571	3.16488	2.70979	2.26215	11.96	8.01003	0.000124389	0.00363776	yes
ENSMUSG00000026564	Dusp27	protein_coding	0.0878521	0.0949921	0.0341462	0.070788	0.0362661	0.10532	0.102397	0.0810319	0.0726522	0.221091	1.3132	0.0449286	0.0208943	0.0886973	0.0618638	0	0.0241921	0.0620906	0	0.0729848	0.0571984	0.033329	0.0504241	0.086957	0.000127673	0.00372755	yes
ENSMUSG00000046160	Olig1	protein_coding	0.032656	0.047101	0	0	0	0	0	0.022727	0	0	0	0	0	0	0	0	0	0	0	0	0.015917	0.428347	0	0.414852	0.000129569	0.00377656	yes
ENSMUSG00000040121	Rep15	protein_coding	5.97547	4.6758	5.92126	14.3916	21.8322	15.5837	7.44355	8.55343	8.45051	16.898	9.52033	7.87534	6.41	5.35984	5.62678	2.29772	5.90705	6.19702	2.66539	8.48155	7.70161	6.65342	11.0582	10.0305	0.000130412	0.00378848	yes
ENSMUSG00000071068	Treml2	protein_coding;processed_transcript	0.304886	0.182461	0.0129186	0.26248	1.35959	0.575329	0.0203532	0.0478025	0.0254241	0.583755	0.642901	0.193544	0.117566	0.233377	0.0238466	0	0	0.185419	0.0779673	0.147418	0.0561176	0.44774	0.236565	0.18018	0.000130225	0.00378848	yes
ENSMUSG00000050321	Neto1	protein_coding	0	0.041207	0	0.192572	0.314667	0.378542	0.016811	0.016232	0.036213	0.190586	0.154147	0.04587	0.048032	0	0.016082	0	0.030422	0.034214	0	0.021172	0.033644	0.061219	0.011934	0.068668	0.000131846	0.00382374	yes
ENSMUSG00000076583	Igkv8-24	IG_V_gene	6.20822	10.2233	24.5016	17.6427	79.8629	12.2697	40.6091	63.7811	22.3371	15.2401	9.83835	17.7093	11.4161	10.7821	239.778	0.691736	4.78536	12.0414	3.31625	18.8959	21.0866	21.921	8.20573	5.39561	0.000133128	0.00385452	yes
ENSMUSG00000018906	P4ha2	protein_coding;retained_intron;nonsense_mediated_decay	0.345488	0.493368	0.276925	0.710533	0.932327	0.879034	0.526365	0.638472	0.481504	0.884947	2.9592	0.62619	0.448134	0.407133	0.316724	0	0.298781	0.275902	0.196893	0.309284	0.467542	0.52108	0.626498	0.682704	0.000133354	0.00385467	yes
ENSMUSG00000042686	Jph1	protein_coding;nonsense_mediated_decay	0.109489	0.132952	0.0520071	0.126328	0.0769421	0.0821677	0.132949	0.0721061	0.226173	0.187146	0.720444	0.111419	0.167727	0.121705	0.11985	0.0505166	0.069948	0.042267	0	0.0261474	0.0235273	0.0451457	0.182104	0.113582	0.00013396	0.00386578	yes
ENSMUSG00000094951	Ighv5-6	IG_V_gene	4.65372	16.0496	5.79097	1.92814	8.43556	1.07071	2.84654	1.73507	10.0476	2.11603	0.574676	7.08951	1.63927	4.14787	18.9937	0.83526	40.3746	0.332399	1.05948	96.0965	170.44	4.95092	29.6712	1.68353	0.000134444	0.00387333	yes
ENSMUSG00000024334	H2-Oa	protein_coding;retained_intron	2.04402	1.87861	1.37784	0.787348	1.09427	2.22016	0.926791	0.703279	0.531289	1.26972	2.48666	1.42067	0.749858	1.68739	0.451366	0.790054	0.711765	0.768319	1.01276	1.22032	0.680914	3.2939	3.2893	3.69449	0.0001375	0.00395484	yes
ENSMUSG00000051043	Gprc5c	protein_coding	0.146572	0.145506	0.0691941	0.455324	0.423465	1.20129	0.171033	0.136619	0.166922	0.388285	0.683662	0.278708	0.282865	0.213674	0.322156	0.0415151	0.237778	0.234259	0.0285795	0.224631	0.138021	0.371945	0.147381	0.183681	0.000142368	0.00408809	yes
ENSMUSG00000036570	Fxyd1	protein_coding;retained_intron	2.83149	2.9753	13.0322	5.95039	10.1742	4.06027	4.60944	9.24485	7.48899	14.0549	41.8363	4.16603	2.5515	3.07916	2.46026	6.99629	3.23247	3.35086	2.07765	3.3396	2.17481	2.41652	6.12352	9.45232	0.000142774	0.00409301	yes
ENSMUSG00000045573	Penk	protein_coding	1.21329	1.21601	0.765082	2.82825	4.00218	3.36252	2.05366	3.09822	2.83152	5.79089	3.29576	2.0621	1.15335	1.61876	1.24263	0.468223	1.35957	1.54377	1.13272	2.06981	0.968628	1.78624	3.2326	5.15719	0.000143835	0.00411667	yes
ENSMUSG00000031880	Rrad	protein_coding	1.70226	1.60336	0.570879	1.74858	2.07068	1.3681	1.56229	0.942089	1.37797	1.20318	22.7975	1.15716	1.20453	1.0802	0.897433	0	0.935654	1.12658	0.779196	1.48883	1.64007	1.43341	1.83334	2.96579	0.000144182	0.00411981	yes
ENSMUSG00000032766	Gng11	protein_coding	2.51282	2.99205	5.23726	6.97998	10.6636	4.92666	7.69647	11.5529	9.95145	13.0226	12.546	7.85496	3.8359	4.1111	2.77523	2.71971	2.80071	4.2185	3.62554	5.35209	5.57448	3.79754	10.4065	8.82708	0.000145984	0.00416448	yes
ENSMUSG00000027510	Rbm38	retained_intron;protein_coding;nonsense_mediated_decay	8.68413	6.14366	7.97233	9.75835	14.4811	15.5264	6.33698	6.67666	6.20527	13.1104	18.8051	7.65261	6.59537	5.48287	4.41795	1.63871	4.8975	5.54097	3.03729	6.45305	6.33536	8.71054	10.0347	9.6519	0.000147934	0.00420633	yes
ENSMUSG00000049396	Gemin4	protein_coding;processed_transcript	0.0186903	0.00463973	0.00813078	1.65191	0.00854219	1.49195	0.0100663	0.00547832	0.0077304	0	0	1.16732	2.33986	0	0.918149	0	0	0	0	1.48956	1.52358	1.86459	0	0.403902	0.000147711	0.00420633	yes
ENSMUSG00000094491	Igkv1-133	IG_V_gene	1.92064	109.532	6.26688	8.59072	76.3345	0.773082	2.56746	279.478	4.50479	6.12556	0.7646	5.11446	2.77403	0.727213	1.80602	1.52235	7.72845	83.9027	14.0119	11.7363	2.57263	5.03894	0.871272	1.41993	0.000149065	0.00423159	yes
ENSMUSG00000037499	Nenf	protein_coding	19.124	10.5428	46.7245	29.5949	86.3508	18.3708	40.7884	112.541	35.1856	157.506	95.2884	39.7785	9.35883	14.3544	9.98375	62.385	18.6164	19.2537	9.24997	26.8446	17.4811	15.1257	121.074	128.809	0.00015108	0.00428182	yes
ENSMUSG00000038209	Itln1	protein_coding	2249.7	917.944	741.893	4253.94	6994.39	2527.68	1598.23	2561.74	1558	5357.92	1421.49	1532.84	1635.73	648.495	699.499	516.892	949.811	721.604	742.614	2125.8	1976.17	1336.37	2039	2202.84	0.000151603	0.00428273	yes
ENSMUSG00000019539	Rcn3	retained_intron;protein_coding	8.99669	7.41917	20.8655	18.333	42.0131	12.9966	10.9055	16.661	11.7192	44.6595	29.2077	12.7722	8.62782	7.50157	6.33305	8.69318	6.9734	8.08458	5.8784	10.4712	7.48024	8.35641	16.5092	18.8234	0.000151439	0.00428273	yes
ENSMUSG00000112249	Gm30262	lncRNA	0	0	0.0290222	0.0663481	0.307748	0.362162	0.0714402	0.0946061	0.0434419	0.483119	0.61192	0.0493537	0.0796393	0.14388	0.087764	0	0.0700208	0	0	0.0438072	0	0.0577682	0.0586433	0.0484395	0.000153134	0.00431897	yes
ENSMUSG00000096108	Ighv11-2	IG_V_gene	26.7478	11.703	2.32173	6.45699	1.70665	1.60037	3.73978	0.544661	0.152392	2.45746	0	1.67619	2.33136	7.20898	1.68815	0	1.71452	1.60749	1.4624	46.8801	2.46608	0.426222	1.76649	0.884721	0.000155969	0.00439184	yes
ENSMUSG00000001313	Rnd2	protein_coding;processed_transcript	3.63301	3.61754	6.81786	9.34226	13.5663	9.48976	8.55602	12.1146	10.0905	19.4367	11.442	9.22782	4.27603	5.39663	3.30538	4.10347	3.53841	5.66781	2.94578	6.4164	6.61818	4.76441	12.4214	16.2578	0.000156412	0.00439719	yes
ENSMUSG00000031458	Coprs	retained_intron	2.21858	1.51005	2.10567	3.68177	7.82991	4.11218	3.49468	5.79158	3.57917	10.1575	5.26059	3.98663	1.69823	2.49274	1.82195	2.32159	2.5712	2.83023	1.26004	2.98516	3.17127	2.31898	8.96932	9.3752	0.000157322	0.00441565	yes
ENSMUSG00000029618	Ocm	protein_coding	26.5225	25.0694	84.4301	10.2574	0.752056	1.09266	49.7857	82.1244	64.2831	1.53993	1.03533	23.3431	21.3897	33.5221	28.86	39.0023	38.323	39.6373	18.0655	35.7974	34.7937	16.8668	53.6917	28.1058	0.000159309	0.00444993	yes
ENSMUSG00000025515	Muc2	protein_coding	180.696	380.492	323.307	108.414	71.4307	179.362	79.9385	104.027	150.799	151.217	115.245	106.668	261.968	250.865	273.746	58.0027	202.155	211.414	56.223	96.2126	81.2777	205.88	82.4716	74.8844	0.000159093	0.00444993	yes
ENSMUSG00000061414	Cracr2a	protein_coding;retained_intron	3.09897	1.8451	0.886684	3.92588	4.79438	6.8798	1.0648	1.31023	1.76897	4.43462	3.4099	2.00296	3.6366	1.43462	1.36539	0.528864	1.36661	1.20096	0.892417	1.85209	1.66082	2.93882	0.98939	1.23276	0.000158827	0.00444993	yes
ENSMUSG00000064360	mt-Nd3	protein_coding	199.407	230.692	404.256	220.454	219.626	255.971	230.97	237.523	287.217	303.479	1260.78	207.33	146.204	133.284	155.758	93.8767	166.929	228.043	81.1347	188.075	182.676	134.447	125.312	177.447	0.000161804	0.00451239	yes
ENSMUSG00000045763	Basp1	protein_coding	8.78332	6.47554	9.24526	11.7611	15.0358	16.324	7.26081	6.00482	3.67428	8.12582	11.3168	16.4532	4.80546	5.58958	5.18088	1.93491	3.65141	5.44116	3.15428	9.93346	6.125	8.14359	6.31428	10.3681	0.000162345	0.00452025	yes
ENSMUSG00000097239	Gm27029	protein_coding	0.699462	0.0368745	4.28037	0.0305442	0	0.0707272	0.298453	0	0	0.468622	0.476982	0.0865055	0.315317	0.111799	0.00447249	6.25832	0.0506079	1.17748	0.166671	1.7534	0.37081	0.423188	0.436675	0.0516313	0.000164855	0.00458281	yes
ENSMUSG00000064352	mt-Ts1	Mt_tRNA	345.507	376.588	1212.38	465.088	576.966	464.075	580.518	720.785	669.068	656.989	3212.08	461.367	237.163	257.042	257.986	207.26	326.496	426.026	177.51	437.969	374.062	270.897	548.601	616.852	0.000168665	0.00468125	yes
ENSMUSG00000028194	Ddah1	protein_coding;processed_transcript	5.97303	8.89322	6.97878	2.82397	3.28943	2.92306	4.23316	4.28232	4.91428	3.09117	2.05284	3.65305	7.53803	8.17443	11.046	2.72025	9.58573	9.09081	1.68819	5.90001	6.86581	6.18897	4.33631	3.69041	0.00017048	0.00472412	yes
ENSMUSG00000031626	Sorbs2	protein_coding;retained_intron;processed_transcript;nonsense_mediated_decay	0.318739	0.283679	0.178659	0.315196	0.232024	0.603454	0.158574	0.148378	0.154739	0.214667	2.43001	0.332218	0.353415	0.25252	0.236578	0.0582022	0.210705	0.246481	0.0842048	0.215737	0.199334	0.325624	0.0883083	0.20233	0.000170949	0.00472958	yes
ENSMUSG00000076508	Igkv17-127	IG_V_gene	12.8621	31.7265	11.5586	6.26479	6.68248	14.1477	8.88399	9.93868	26.109	3.44108	18.1231	6.5874	53.4001	16.1906	50.4554	2.99491	17.8966	12.9013	13.4846	44.1566	53.0469	43.9475	29.4263	36.7708	0.000171517	0.00473779	yes
ENSMUSG00000039914	Coq10a	protein_coding;retained_intron	3.56658	2.26508	3.23236	4.80849	5.09494	4.17477	2.89359	2.98791	4.21102	4.43615	24.0455	3.42857	2.36364	2.22492	2.55936	0.732338	1.8508	2.8339	1.22401	4.24403	3.23583	2.81042	3.11825	3.3229	0.000173715	0.00479091	yes
ENSMUSG00000078937	Cpt1b	protein_coding;retained_intron;nonsense_mediated_decay	1.00504	1.05487	1.87998e-05	0.545949	0.0388284	1.52167	0.0150326	0.759615	0.0283453	0.139873	52.3175	0.308764	2.02327	1.6257	1.14569	0	1.45638	1.50693	0.0671732	0.378202	0.32276	1.52973	0	0.968126	0.000174507	0.00480515	yes
ENSMUSG00000021278	Amn	protein_coding;retained_intron	45.7232	44.0213	72.4074	56.4763	23.0026	24.1121	132.509	157.202	155.228	48.3315	24.6452	85.8139	52.0025	89.1252	69.1119	49.4156	74.3244	86.7405	43.3474	99.6673	114.237	56.8623	232.653	152.786	0.000176097	0.00484128	yes
ENSMUSG00000073678	Pgap1	protein_coding;retained_intron	0.400811	0.412362	0.180607	0.828509	1.65919	1.7511	0.299838	0.357117	0.363297	0.801753	0.514191	0.536847	0.536243	0.485586	0.549743	0.0383564	0.533605	0.533237	0.203876	0.408357	0.362892	0.706817	0.402314	0.463185	0.000177214	0.00486431	yes
ENSMUSG00000075289	Carns1	protein_coding;retained_intron;processed_transcript	0.321838	0.471935	0.22469	0.366211	0.16515	0.559118	0.262437	0.211142	0.163211	0.270982	3.33096	0.370762	0.285446	0.42996	0.248467	0.0629119	0.206879	0.187029	0.248246	0.227028	0.27227	0.324683	0.278975	0.292432	0.000177832	0.00487361	yes
ENSMUSG00000071005	Ccl19	protein_coding;processed_transcript	0.404974	0.652543	0.315427	0.207965	0.359327	0.827065	0.191484	0.191856	0.196332	0.368244	0.618779	0.852098	0.141304	0.778389	0.0662509	0.0544804	0.213788	0	0.400075	0.272136	0.28743	1.81424	3.5467	0.618816	0.0001822	0.00496986	yes
ENSMUSG00000038412	Higd1a	protein_coding	3.54292	2.51426	5.64345	6.01654	14.5352	8.04626	5.44727	9.18676	6.60001	15.0993	16.7101	4.91267	2.56364	4.5953	3.59345	2.82996	3.5931	4.25892	2.06176	4.23893	5.19352	3.87184	7.24977	8.05972	0.000182009	0.00496986	yes
ENSMUSG00000054942	Miga1	protein_coding;retained_intron;nonsense_mediated_decay	0.889841	0.706915	0.341081	1.37936	2.23568	2.34731	0.5712	0.782302	0.596225	1.30491	0.717721	0.87997	1.08007	0.817332	0.724378	0.276803	0.70001	0.71883	0.242285	0.641754	0.673892	0.98526	0.89622	0.972886	0.000181686	0.00496986	yes
ENSMUSG00000034739	Mfrp	protein_coding;nonsense_mediated_decay	0.00723483	0.0968511	0.675379	0.00315683	0.00249559	0.0106994	0.0177589	0.00399534	0.0209905	0.0133593	0.19152	0.0839618	0.0271762	0	0.034055	0	0.0885885	0.37885	0.0438282	0.00660545	0.0257675	0.0271976	0.00355816	0.0387574	0.000186701	0.0050847	yes
ENSMUSG00000027499	Pkia	protein_coding	0.44272	0.382231	0.0771351	0.317192	0.188527	0.405962	0.265111	0.244422	0.266317	0.202544	7.1649	0.458966	0.332869	0.370794	0.176243	0	0.384469	0.291297	0	0.255767	0.252194	0.588866	0.22342	0.294465	0.000188691	0.00513086	yes
ENSMUSG00000095925	Defa-ps17	unprocessed_pseudogene	8.70297	15.7785	2.18	28.1101	42.0583	4.57443	31.5027	114.616	9.93897	33.5416	6.14798	1.93469	13.6127	17.3124	1.45484	0.396603	1.09876	0.716479	1.31858	38.0849	35.4979	20.5	40.7023	51.7317	0.000193054	0.00523318	yes
ENSMUSG00000094694	Ighv1-9	IG_V_gene	27.4926	4.58557	3.87904	11.9385	20.9342	6.8121	11.5599	29.4934	9.55098	0	0.443038	18.4428	14.798	9.06748	18.3221	1.02347	52.6155	45.0285	12.1317	175.864	216.835	12.9793	5.34621	8.96881	0.000192808	0.00523318	yes
ENSMUSG00000031919	Tmed6	protein_coding	6.83695	2.66838	5.33899	11.6848	27.2856	8.54546	3.71843	8.02028	3.8645	16.2364	5.42487	3.6023	7.25852	2.3169	2.21615	0	1.67573	1.83581	3.13135	6.2402	5.20519	4.49022	3.0486	7.19805	0.000194061	0.00525229	yes
ENSMUSG00000064337	mt-Rnr1	Mt_rRNA	790.913	497.889	816.712	243.863	332.443	279.387	502.639	503.467	552.887	272.792	1779.9	1050.91	329.698	392.401	396.283	815.168	887.582	515.754	3829.83	653.285	487.432	359.058	569.288	735.468	0.000195149	0.00527355	yes
ENSMUSG00000057092	Fxyd3	retained_intron;protein_coding	2.31892	1.50616	4.38428	3.97534	8.43732	3.55721	2.12386	3.58795	3.1865	5.56644	4.42768	2.3362	1.46415	1.2635	1.28564	0.70057	1.72638	1.84551	1.14421	2.69276	2.41373	1.74965	2.83075	2.42911	0.000199251	0.00537607	yes
ENSMUSG00000018500	Adora2b	protein_coding	1.14447	0.535367	0.644421	2.00058	1.43456	3.69272	0.984808	0.915247	0.84702	1.78633	1.64099	1.46249	0.680385	0.524343	0.465699	0	0.084037	1.01961	0.432228	0.772345	0.573046	0.557768	0.458551	0.379647	0.000201019	0.00541541	yes
ENSMUSG00000074211	Sdhaf1	protein_coding	6.60744	5.01718	7.61999	10.7306	22.6971	10.6791	9.20065	15.4109	8.176	22.3607	12.3019	10.6963	4.35414	4.96482	5.06568	5.48542	6.64499	6.55515	2.28053	8.2051	6.1055	6.17154	19.5848	24.1773	0.000204174	0.0054919	yes
ENSMUSG00000024526	Cidea	protein_coding	0.374094	0.221166	0.6248	0.662113	0.825261	0.249267	0.889326	1.0666	0.801197	0.393063	8.40476	0.875416	0.452756	0.341324	0.469639	0	0.393144	0.597998	0.306855	0.560038	0.127616	0.318169	0.749414	1.00006	0.0002061	0.00553517	yes
ENSMUSG00000048731	Ggnbp1	protein_coding;retained_intron;processed_transcript	0.0847459	0.15236	0.147612	0.172763	0.0861099	0.100325	0.114898	0.119003	0.0775916	0.1919	1.69894	0.139443	0.143533	0.231248	0.168853	0.0243385	0.103511	0.0902066	0.0245882	0.156029	0.142683	0.119786	0.27842	0.168624	0.000208169	0.00558212	yes
ENSMUSG00000026207	Speg	protein_coding;retained_intron;nonsense_mediated_decay;processed_transcript	0.75066	1.07993	0.800043	1.01814	0.586237	1.1917	1.01705	0.877424	0.982375	1.02513	7.26593	1.16157	0.898788	1.05157	1.04255	0.163387	0.89568	0.763627	0.400864	0.796946	0.517013	0.859025	0.745104	1.03088	0.00020983	0.00561804	yes
ENSMUSG00000045534	Kcna5	protein_coding	0.143001	0.193613	0.293762	0.288711	0.041705	0.177989	0.226432	0.269993	0.290185	0.032386	4.26651	0.355471	0.271055	0.273443	0.198207	0.09118	0.23523	0.253004	0.082884	0.249077	0.114705	0.237121	0.046433	0.163378	0.000210727	0.00563339	yes
ENSMUSG00000032578	Cish	protein_coding;processed_transcript	1.5923	1.84774	1.01035	1.88445	3.56188	4.0473	1.1381	0.682664	1.58312	2.32082	4.45976	1.86688	1.68027	1.86181	1.33703	0.283652	1.07937	1.29448	0.309301	1.00754	1.03565	1.50872	1.07577	1.2626	0.00021116	0.00563633	yes
ENSMUSG00000040699	Limd2	protein_coding;processed_transcript	3.81963	3.72418	5.84442	4.28476	8.83498	7.10214	3.81042	5.48083	3.56245	8.8733	8.38546	5.01788	2.75276	3.96507	2.48445	1.84181	2.7486	3.46324	2.66005	4.0269	4.18596	5.6825	9.14304	9.74373	0.00021227	0.00565728	yes
ENSMUSG00000052435	Cebpe	protein_coding	0.361179	0	0	2.0638	7.95106	0.147411	0.102652	0.315774	0.295363	1.87964	0.302067	0.144398	0.46305	0.204388	0	0.164536	0	0.142545	0	0.131483	0.073321	0	0.047472	0.215842	0.000213147	0.00567199	yes
ENSMUSG00000102742	Pcdhga11	protein_coding	0.042356	0.145022	0.066477	0.244081	0	0.041674	0	0	0	0	0.192807	0.653066	0.093213	0.336039	0.100455	0	0.089602	0.057452	0.109678	0.611805	0.06134	0.066968	1.48423	0.065863	0.000214095	0.00568852	yes
ENSMUSG00000052131	Akr1b7	protein_coding	28.159	35.5067	31.2594	8.00534	0.934503	2.02579	47.2164	40.6063	46.0247	2.20476	0.862401	22.109	35.3081	31.7708	36.6295	6.19472	42.1849	45.8589	14.3967	44.903	51.3669	23.8161	27.1636	17.6603	0.000215448	0.00571576	yes
ENSMUSG00000020310	Madcam1	protein_coding	3.24264	2.66921	3.80805	2.06298	3.11116	4.08902	2.8272	2.33258	1.81738	3.11351	4.3559	3.01462	2.1154	2.54334	1.25232	0.614795	0.90919	1.74125	1.82363	2.47528	2.16909	4.47736	7.2567	4.65972	0.000222403	0.00589132	yes
ENSMUSG00000069266	H4c2	protein_coding	1.036	0.079046	0.668659	0.700655	0.830765	0.240849	0.276361	0.587246	0.26143	2.21654	3.71588	1.94554	0.366553	0.298642	0.145228	5.07918	2.25035	0.271529	10.8997	0.719368	0.402188	0.209232	1.54405	1.23031	0.000223991	0.00592437	yes
ENSMUSG00000026069	Il1rl1	protein_coding	1.42891	1.2758	0.144752	2.10301	8.59415	4.10239	1.33005	0.878708	0.679987	1.84296	2.19882	1.5867	1.78176	2.04976	2.62943	0.153869	0.977209	1.93603	0.344143	1.19625	1.33425	1.31946	0.323189	0.605149	0.000238196	0.00629055	yes
ENSMUSG00000073889	Il11ra1	retained_intron;protein_coding	2.53945	1.83634	1.78087	4.43236	7.91063	3.22348	3.87591	6.26625	3.86536	8.49264	9.65067	3.63544	2.11923	2.59956	1.92091	3.10202	2.4342	2.58519	1.58343	3.23845	2.44145	2.2038	8.425	7.71475	0.00024242	0.00639241	yes
ENSMUSG00000087006	Gm13889	protein_coding	16.3862	8.18921	34.3872	26.6312	92.9481	23.6074	21.0484	35.6788	18.7311	73.078	34.4205	32.493	6.45818	10.2702	12.6913	7.56691	14.7553	12.6934	5.29087	21.8495	14.5067	11.0958	51.2561	42.5314	0.000245699	0.00646908	yes
ENSMUSG00000038193	Hand2	protein_coding	7.50055	7.01981	12.928	9.31016	8.25196	11.3031	14.2821	22.3487	13.6037	17.6615	17.322	18.74	5.12001	8.5562	6.98981	4.69867	9.60181	8.6207	2.82837	7.93655	6.14141	6.03009	21.5604	32.5426	0.000249606	0.00656204	yes
ENSMUSG00000100210	H3c7	protein_coding	0.944881	0.098743	0.208414	0.15635	0.330316	0	0.101585	0.168678	0.069345	0.26504	0.754446	0.384446	0.160763	0.171816	0.112764	3.38491	0.962768	0.092638	4.50996	0.36411	0.057572	0.09646	0.331981	0.385745	0.000250869	0.00658532	yes
ENSMUSG00000038473	Nos1ap	protein_coding;processed_transcript;retained_intron	0.653102	0.91928	0.463381	0.291144	0.134353	0.377812	0.422584	0.236544	0.171144	0.225144	0.137268	0.72067	1.04701	1.27035	1.38782	0.92218	1.01531	0.474175	0.455607	0.496091	0.612957	0.955751	0.502197	0.311804	0.000254876	0.00668044	yes
ENSMUSG00000022577	Ly6h	protein_coding;retained_intron	0.178863	0.0396195	0.158014	0.198966	0.347721	0.101915	0.206216	0.587559	0.233483	0.558672	0.212566	0.24203	0.0579659	0.148265	0.0296293	0.197835	0.125021	0.072036	0.123409	0.114103	0.107131	0.166066	0.91721	1.0256	0.000255373	0.00668342	yes
ENSMUSG00000033107	Rnf125	protein_coding	3.66453	5.63383	0.688785	1.16197	0.271418	1.42962	1.33693	0.853384	0.686344	0.606166	0.386947	1.61839	6.96854	5.58827	5.73953	0.587576	6.99952	3.26949	0.869044	2.07785	2.15579	5.9444	1.21688	0.950005	0.000257276	0.00672312	yes
ENSMUSG00000076668	Ighv7-4	IG_V_gene	1.0622	0.228911	0	0.209415	0	2.98351	0	0	0	0	0	0	0.102924	0	0.147252	0	0	0.140378	0	2.05829	0.91838	0	0	0	0.000268565	0.00700761	yes
ENSMUSG00000037625	Cldn11	protein_coding	0.041082	0.047243	0.119768	0.033501	0	0	0.082387	0.045901	0.059587	0.026118	0	0.102797	0.028863	0.136213	0.187184	0	0.054118	0.048074	0	0	0.121815	1.00097	0.154526	0.71508	0.000276284	0.0071875	yes
ENSMUSG00000118157	Gm9902	lncRNA	1.38916	1.63592	2.36801	0.868624	0.256738	0.896853	0.934981	0.793922	0.749404	0.207649	0.374015	0.506902	1.65137	1.76246	2.01772	0.363793	2.25543	1.87866	0.867643	1.54388	1.7009	1.66037	0.709642	0.569943	0.000275958	0.0071875	yes
ENSMUSG00000078566	Bnip3	protein_coding;retained_intron;processed_transcript	2.10873	2.07551	4.00999	3.42283	8.82171	5.18215	2.71639	3.33463	3.70673	5.5559	20.3285	2.4173	1.81883	2.10447	1.91817	0.172819	1.91629	2.49326	0.440761	2.08937	2.2801	1.7503	3.39926	2.97067	0.000276873	0.0071921	yes
ENSMUSG00000121002	ENSMUSG00000121002	lncRNA	1.64034	1.35264	2.80249	0.561088	0.046389	0.108243	2.81868	4.67532	5.61452	0.089881	0.004774	1.45387	1.91825	1.86871	1.40528	0.393182	1.5728	2.08783	1.01825	2.53397	3.25449	1.52326	3.83145	1.10356	0.000280646	0.00727927	yes
ENSMUSG00000052212	Cd177	protein_coding;retained_intron	4.52513	4.39812	2.35263	2.38633	1.55104	1.0926	3.23402	3.04597	1.88467	0.715033	0.538843	1.0784	5.33874	1.73199	3.74476	2.3234	4.24236	4.47613	1.74165	4.82803	5.53797	4.09266	2.93483	0.864502	0.000281698	0.00729567	yes
ENSMUSG00000032719	Sbspon	protein_coding	0.252005	0.14254	0.449944	0.380077	0.46895	0.250149	0.2578	0.383512	0.266539	0.151665	0.132137	0.235252	0.177704	0.158805	0.175923	0	0.035252	0	0.157809	0.075804	0	0.179794	0.317268	0.150326	0.000284108	0.00734717	yes
ENSMUSG00000100017	2410022M11Rik	lncRNA	0.753048	0.432652	1.03364	1.01588	2.46623	0.918106	1.37862	3.24679	1.5278	4.64946	1.47353	1.28191	0.411437	0.997826	0.46826	0.798934	0.702953	1.18541	0.196786	1.30405	0.870592	0.763804	5.76706	5.81597	0.00028684	0.00738496	yes
ENSMUSG00000022658	Tagln3	protein_coding	0.563038	0.258152	0.30624	0.805216	0.74757	0.591961	0.695737	1.09413	0.574599	1.06872	1.05156	0.634771	0.534068	0.362593	0.157425	0.203616	0.274954	0.383004	0.365982	0.502392	0.468883	1.32391	0.978558	2.11876	0.000286724	0.00738496	yes
ENSMUSG00000034353	Ramp1	protein_coding	3.56156	1.98946	5.03287	7.25152	17.5546	5.56976	4.7811	6.61663	6.67223	15.5624	7.95709	4.06452	2.8803	2.94844	2.68657	1.81396	3.44935	2.77263	1.84372	4.56695	4.63988	3.00089	7.97587	7.13814	0.000286214	0.00738496	yes
ENSMUSG00000107689	Gm44386	lncRNA	0.209372	0	0.731409	0.869813	1.01813	0	0.319474	0.437358	0.880553	1.50641	12.1768	0.281739	0.298077	0.669473	0	0	0	0	0	0.203006	0	0	1.34046	0.460942	0.000287872	0.0074006	yes
ENSMUSG00000020542	Myocd	protein_coding;processed_transcript	0.184392	0.297651	0.0553677	0.123845	0.0863744	0.229593	0.0343794	0.0476086	0.0179403	0.152868	0.94203	0.222717	0.403588	0.254928	0.310494	0.0743855	0.213979	0.141609	0.131838	0.114301	0.108844	0.239114	0.0460945	0.0619643	0.000292269	0.00750257	yes
ENSMUSG00000020689	Itgb3	protein_coding	1.62645	1.99352	1.13675	2.60653	4.42717	3.29044	1.58424	1.43899	1.23286	5.20568	3.05166	2.04226	2.13512	2.05998	1.79212	0.948054	1.37789	1.19347	0.552054	1.57231	1.4688	2.46186	2.54567	2.12632	0.00029309	0.00751259	yes
ENSMUSG00000098950	Gm28036	nonsense_mediated_decay;protein_coding	1.17222	0.246436	2.37462	0	0.826576	0.032152	0	1.13629	1.40054	0.566335	1.76798	0	0.0381992	0.0639016	0.000219652	0.51966	0.0770728	0.199361	0	0	0	0.0213252	0.949994	1.14934	0.000297249	0.00760799	yes
ENSMUSG00000101939	Gm28438	unprocessed_pseudogene	199.349	234.208	393.235	221.503	215.631	255.029	230.509	231.342	283.595	288.827	1184.46	205.167	146.992	134.081	154.542	87.1229	167.401	225.74	81.0598	186.36	184.066	132.684	120.797	175.301	0.000313168	0.00800368	yes
ENSMUSG00000040061	Plcb2	retained_intron;protein_coding	1.08086	1.00833	0.712836	1.23263	1.22448	2.36032	0.393065	0.351609	0.383725	1.53522	1.49084	0.873434	1.13846	0.702411	0.629743	0.132669	0.618989	0.666043	0.303057	0.612981	0.761692	1.30708	0.774897	0.77507	0.000315135	0.00804217	yes
ENSMUSG00000097487	Ptges3l	protein_coding;retained_intron	0.233708	0.421173	0.823769	0.723743	1.59905	0.732309	0.589092	1.22985	0.56007	1.91004	6.73849	0.486108	0.679248	0.490684	0.452938	0	0.811564	0.425485	0.148722	0.327103	0.400661	0.437732	1.31923	1.49307	0.000321812	0.00820055	yes
ENSMUSG00000023036	Pcdhgc4	protein_coding;retained_intron	0.309868	0.2206	0.102563	0.0914268	0.0644181	0.102853	0.0141467	0.0730378	0.0387622	0.0290539	0.914777	0.117853	0.145718	0.0903077	0.0142774	0.0520834	0.0423585	0.0205295	0.0367982	0.0321273	0.0602866	0.0244626	0.0497041	0.0396109	0.000326264	0.00830187	yes
ENSMUSG00000095612	Ighv5-4	IG_V_gene	0.720492	0.776999	0.259467	0.673765	0.851029	6.30601	1.23361	0.487937	0.306131	1.18092	0	3.88471	5.76533	0.903137	1.5569	0.787454	3.79653	30.0698	2.41513	10.0534	4.00527	2.3523	1.50526	0.466655	0.000335751	0.00853081	yes
ENSMUSG00000029581	Fscn1	protein_coding;retained_intron	1.98719	2.03667	4.17644	2.68589	4.06627	3.93463	2.85668	2.515	2.49619	8.04104	7.5225	2.68872	1.57321	2.54621	1.88314	0.758371	1.77294	2.04292	1.19889	2.54346	2.45181	3.80121	4.67065	5.34631	0.000337798	0.00857034	yes
ENSMUSG00000003354	Ccdc65	protein_coding	0.167163	0.126956	0.266719	0.198769	0.584891	0.317053	0.0961942	0.0643329	0.151724	0.620808	0.663938	0.101136	0.0728982	0.0991319	0.0423856	0	0	0.0566643	0	0.133062	0.0968676	0.0926775	0.0797065	0.145946	0.000338562	0.00857724	yes
ENSMUSG00000093938	Evi2b	protein_coding	3.28521	4.24334	0	1.94631	0	2.40091	0	0	0	0	0	0	2.62439	1.9916	1.45786	0	1.08047	2.36961	0	2.37459	0	3.15695	0	1.46452	0.000344416	0.00871288	yes
ENSMUSG00000024063	Lbh	protein_coding;nonsense_mediated_decay	18.3981	13.8794	7.46123	29.4223	54.563	25.7772	16.2961	16.2967	14.9249	41.4062	40.152	17.3833	18.8615	12.9213	11.8244	3.27957	12.5394	12.4035	5.66553	16.9329	15.5696	17.9388	21.8503	19.3237	0.000348767	0.00881017	yes
ENSMUSG00000015396	Cd83	retained_intron;protein_coding	2.06458	1.53843	0.236628	2.07794	2.74386	3.1586	1.4917	0.588784	1.04381	1.75445	2.56158	1.82585	1.76282	1.9256	0.997745	0.373888	0.653645	0.841818	0.874942	1.72863	1.63681	5.40876	3.49522	2.98037	0.000349797	0.0088234	yes
ENSMUSG00000095497	Igkv1-122	IG_V_gene	0.192813	0.301684	12.6923	1.72764	0.737989	0.159215	0.265199	1.10172	4.01324	0	0	1.39265	0.172798	2.19279	1.67619	0	0.248688	1.07052	1.46865	16.4828	32.1584	1.01365	0	1.2038	0.00036256	0.00911894	yes
ENSMUSG00000027399	Il1a	protein_coding	0.340278	0.441138	0.226806	0.337161	0.457104	0.262163	0.171318	0.128418	0.269438	0.269595	0.275524	0.174401	0.829185	0.98112	0.847407	0	0.194238	0.368877	0.136496	0.606868	0.518087	0.971071	0.427907	0.701174	0.000362124	0.00911894	yes
ENSMUSG00002075188	ENSMUSG00002075188	miRNA	9.73809	0	0.467081	0.40946	0.401206	0	0	0.4011	0.424488	2.82192	9.77642	12.4896	0	0.857636	0	62.6973	7.57652	0	80.9189	1.84582	0	0.863686	0	4.19989	0.000367288	0.00921125	yes
ENSMUSG00000002289	Angptl4	nonsense_mediated_decay;protein_coding;retained_intron;processed_transcript	10.8442	8.60714	7.73336	5.90251	0.608324	3.03331	17.5155	24.3873	20.1017	2.18578	4.05027	9.16476	11.2344	7.80888	7.84606	1.695	5.78437	10.4153	8.08128	10.3847	7.19328	7.25721	9.59525	7.18007	0.000367115	0.00921125	yes
ENSMUSG00000030114	Klrg1	protein_coding	0.178677	0.146896	0.256003	0.693244	3.2671	0.735551	0.212932	0.036309	0.216747	1.26036	0.525465	0	0.156924	0.163157	0	0	0.110992	0.165491	0.078712	0.192545	0.171849	0.313651	0.056144	0.26237	0.000371612	0.00930631	yes
ENSMUSG00000030218	Mgp	protein_coding;retained_intron	8.78598	6.32931	13.6746	16.6498	22.5678	8.3123	11.4893	18.6013	14.0007	19.5337	26.2443	8.97102	7.57019	5.89137	5.67077	2.41544	6.96456	6.60305	4.5522	7.93977	5.65043	5.99023	10.8651	11.7435	0.000374825	0.00937332	yes
ENSMUSG00000006717	Acot13	protein_coding;processed_transcript	20.179	16.469	43.3215	34.1697	52.8902	28.8166	27.3373	37.8765	35.8367	57.0218	141.966	26.2218	17.6527	19.3135	20.2746	8.71403	18.0193	22.4204	11.6635	26.9511	24.7137	19.9951	36.0544	39.2689	0.000376592	0.00940401	yes
ENSMUSG00000057604	Lmcd1	protein_coding	1.62098	0.972598	1.165	2.53841	4.58755	3.35181	1.18484	1.32804	1.56521	2.84964	6.20315	1.67663	1.53714	1.31992	1.383	0.118028	1.26051	0.996741	0.921052	1.94612	1.57703	1.87746	1.26088	1.4473	0.00038266	0.00954186	yes
ENSMUSG00000095127	Ighv1-82	IG_V_gene	79.3841	29.4371	8.6047	47.2756	17.3251	32.309	14.4593	2.31672	12.3613	23.6522	16.4399	46.9773	29.4467	41.101	27.5908	3.4505	39.8784	5.28212	14.8238	205.268	89.1108	9.2326	18.8803	14.8713	0.000385074	0.00958834	yes
ENSMUSG00000021061	Sptb	protein_coding;retained_intron	0.114173	0.139519	0.0827494	0.0929517	0.0831676	0.26441	0.149494	0.103255	0.158409	0.19132	1.16612	0.190732	0.163963	0.225611	0.128883	0.0862119	0.110646	0.108369	0.0742272	0.108558	0.105775	0.136873	0.0775522	0.130139	0.00038573	0.00959097	yes
ENSMUSG00000032946	Rasgrp2	protein_coding;retained_intron;nonsense_mediated_decay;processed_transcript	0.977372	0.837047	0.67787	0.857703	1.11527	1.36588	0.86261	0.69667	0.660845	1.1715	3.61589	1.10998	0.617947	0.974267	0.491631	0.17706	0.65091	0.643085	0.29858	0.719393	0.665654	1.15277	1.52236	1.81986	0.000388528	0.00964678	yes
ENSMUSG00000057054	Inca1	protein_coding	0.377368	0.47163	0.465724	0.266431	0.35471	0.376566	0.430954	0.241038	0.334165	0.726248	3.01253	0.419987	0.333791	0.274979	0.434854	0.423323	0.195525	0.284148	0.120289	0.156701	0.209889	0.412714	0.125125	0.114546	0.000389307	0.00965238	yes
ENSMUSG00000005893	Nr2c2	protein_coding;nonsense_mediated_decay;retained_intron;processed_transcript	0.576142	1.37043	0.0966894	0.170018	0.099515	0.359488	0.189893	0.0585942	0.124152	0.052968	0.0633062	0.261653	1.3256	1.10452	1.12755	0.225953	0.819615	0.317288	0.329711	0.244332	0.298037	1.7114	0.069276	0.12358	0.000390572	0.00966999	yes
ENSMUSG00000052293	Taf9	protein_coding	0.723534	1.44779	0.428534	0.72139	0.626877	1.04502	1.31523	0.457089	2.25114	0.582218	1.57218	1.40085	1.13935	0.473961	1.23241	0	0.175118	0.0458405	0.156296	0.926187	0.336684	0.959346	0.512331	0.867934	0.000393763	0.00972137	yes
ENSMUSG00000020241	Col6a2	protein_coding;retained_intron	13.4453	11.4768	18.5478	18.2618	28.1751	20.5333	11.9117	7.83391	9.2691	40.3059	27.3307	13.0692	16.0195	11.701	11.3616	3.51406	8.36098	11.3024	4.4496	12.3651	10.2513	13.348	9.07376	9.69481	0.000393386	0.00972137	yes
ENSMUSG00000078816	Prkcg	protein_coding;processed_transcript;retained_intron	0.213571	0.189311	0.295369	0.340971	0.214991	0.356639	0.122204	0.0418763	0.120611	0.574025	1.50176	0.209556	0.130548	0.290174	0.271231	0.0581885	0.180443	0.165746	0.0718154	0.306904	0.114065	0.246776	0.119767	0.220469	0.000397161	0.00979138	yes
ENSMUSG00000021102	Glrx5	protein_coding;processed_transcript	16.5205	8.93272	21.3631	22.4317	57.6026	21.086	21.3152	40.5117	17.7601	73.5912	39.6979	23.5137	8.52259	14.2782	11.1204	16.2726	15.7778	16.6267	6.28916	20.7587	17.8452	13.3898	75.2716	69.7097	0.000399624	0.00981049	yes
ENSMUSG00000008496	Pou2f2	protein_coding	0.471278	0.608588	0.492098	0.113111	0.186804	0.475943	0.284696	0.208676	0.187886	0.299149	0.586453	0.370819	0.285166	0.527707	0.269613	0.0896287	0.185372	0.288024	0.239347	0.234109	0.242157	0.958374	0.606675	0.792088	0.000399606	0.00981049	yes
ENSMUSG00000060093	H4c1	protein_coding	0.541582	0.297586	0.164215	0.090723	1.14781	0.02001	0.083797	0.259714	0.128724	0.18747	1.37739	0.680008	0.318594	0.317105	0.158087	4.42881	1.2106	0.183053	10.2267	0.214433	0.250364	0.113649	0.527747	0.818564	0.000398595	0.00981049	yes
ENSMUSG00000091405	H4c14	protein_coding	0.119818	0.155978	0.080665	0.074607	0.034583	0.027994	0.055244	0.051676	0.04961	0.05793	0.064102	0.377953	0.146116	0.057088	0.126516	1.18876	0.411695	0.145888	0.882838	0.066019	0.118251	0.134057	0.07513	0.130406	0.00040026	0.00981227	yes
ENSMUSG00000038387	Rras	protein_coding	24.4561	17.0141	107.568	41.2873	73.0943	36.1352	35.2467	46.3345	42.7225	100.301	96.4793	46.7838	14.2587	22.2183	15.4073	9.64486	21.3639	25.3595	12.9877	27.9013	24.2809	19.1853	66.32	108.838	0.000402835	0.00986154	yes
ENSMUSG00000034459	Ifit1	protein_coding	7.31727	7.86099	6.20729	2.89597	0.730434	1.93582	10.5531	8.42461	5.17864	1.70158	2.17666	4.78838	6.06285	11.3223	10.7569	1.60584	10.2739	7.57141	3.00904	7.56962	8.39426	6.75425	5.0924	2.69908	0.000409347	0.00999288	yes
ENSMUSG00000121179	ENSMUSG00000121179	lncRNA	0.188119	0.036485	0.241091	0.230346	0.211953	0.250665	0.102932	0.363947	0.220478	0.736481	1.46129	0.480875	0.162176	0.240543	0.148008	0.208185	0.122129	0.140638	0.200519	0.089934	0.18238	0.31561	0.113908	0.412113	0.000408969	0.00999288	yes
ENSMUSG00000021453	Gadd45g	protein_coding;retained_intron	11.3683	8.81398	14.0724	17.7646	60.8072	24.4208	15.9555	30.0521	16.4162	46.8868	40.7997	10.8996	11.686	9.37806	13.2018	15.0918	14.1703	7.70509	6.24912	11.9058	9.79855	11.4926	20.4173	15.6865	0.000418362	0.0101702	yes
ENSMUSG00000074217	Misp3	protein_coding	1.12347	0.706363	1.82714	2.7031	5.93238	2.47132	2.2943	4.23026	3.03698	8.5588	5.88663	2.9332	0.718712	1.32683	1.23256	4.18203	1.46137	1.84435	0.51637	1.49683	1.38801	0.756718	6.77066	5.55374	0.000418054	0.0101702	yes
ENSMUSG00000028862	Map3k6	protein_coding;processed_transcript	12.0176	16.432	21.2186	4.68904	0.700346	2.48244	12.7997	9.12316	10.7977	1.54953	4.95238	13.5087	14.2061	22.8273	23.5803	3.90735	16.9844	16.3427	5.38224	12.8961	13.9992	13.4664	5.96414	6.14739	0.000417448	0.0101702	yes
ENSMUSG00000094094	Igkv5-45	IG_V_gene	3.63153	11.7575	3.71087	8.38941	5.25788	0	10.6311	1.45091	6.37329	0	2.62755	3.51733	19.1211	3.76469	5.75131	3.2603	9.57525	11.0348	1.47465	66.3717	121.842	5.79753	10.7394	0.803919	0.000421113	0.0102086	yes
ENSMUSG00000026773	Pfkfb3	protein_coding;retained_intron;processed_transcript;nonsense_mediated_decay	4.14957	5.47367	1.29181	1.89247	0.937483	3.71409	2.28943	2.81141	0.803277	0.876722	1.08293	1.91779	9.14022	5.74178	7.35783	0.668978	7.08949	3.73067	0.866214	2.81403	1.83585	3.16817	0.841425	0.912757	0.000420761	0.0102086	yes
ENSMUSG00000020279	Il9r	protein_coding;retained_intron	0.163384	0.0667522	0.0709546	0.164008	0.305669	0.457339	0.0831195	0.0296752	0.0127855	0.137364	0.1975	0.156421	0.145645	0.179606	0.0484513	0	0.0162999	0.0861274	0.0487086	0.0581319	0.0384508	0.314432	0.145326	0.0841904	0.00042299	0.0102399	yes
ENSMUSG00000067279	Ppp1r3c	protein_coding	1.39758	1.48547	0.40409	2.42941	2.75168	2.40735	1.38265	0.891767	0.96238	2.01951	8.72926	1.30874	1.18471	1.27064	1.17113	0.232569	1.06161	1.34982	0.633699	0.941743	0.899317	1.22469	1.24747	1.23608	0.000428537	0.0103598	yes
ENSMUSG00000076512	Igkv9-123	IG_V_gene	1.1552	0.389963	1.08965	15.3558	6.06279	0.856057	0	0.218105	0.288809	1.32142	0.948144	0.890879	0	0.403794	0	0	3.03247	0	0.429418	0.777048	0	1.63631	0.86024	0.253751	0.000435013	0.0104873	yes
ENSMUSG00000026489	Coq8a	protein_coding;nonsense_mediated_decay;retained_intron	2.8144	2.07574	1.9012	3.6861	2.2069	2.49026	2.68132	2.48241	3.40372	2.31532	22.7197	3.58123	3.19292	2.42425	1.67512	0.491255	1.89018	2.15234	1.99254	3.64703	3.37743	3.2496	3.82231	2.45805	0.000434906	0.0104873	yes
ENSMUSG00000042109	Csdc2	retained_intron;protein_coding	0.165707	0.233159	0.545737	0.366415	0.304224	0.641977	0.221924	0.439622	0.440281	0.516781	2.50008	0.291893	0.298221	0.249703	0.179924	0.124441	0.239452	0.182782	0.0330728	0.113233	0.211116	0.336983	0.206736	0.493303	0.000435838	0.0104926	yes
ENSMUSG00000063903	Klk1	protein_coding;retained_intron	66.998	59.0123	72.8758	133.429	248.545	126.361	75.9937	73.1941	78.3017	221.502	99.9296	86.0062	55.9165	50.7765	53.07	22.29	61.652	78.7619	29.3899	68.8329	65.018	47.2084	103.745	109.094	0.00043872	0.0105474	yes
ENSMUSG00000096461	Igkv14-130	IG_V_gene	0.35173	0	0.702607	8.87762	0.332444	0	0.464247	0	0	0	0	0.208442	0.169888	0	0	0	0	0	8.10747	5.91605	0.406085	0.296051	2.23963	0	0.000444673	0.0106611	yes
ENSMUSG00000042035	Igsf3	protein_coding;retained_intron	1.91329	2.56093	1.8597	1.84129	0.783272	0.627398	2.4904	1.56679	1.92486	1.09925	0.70687	0.706977	2.92693	3.90779	3.97035	0.422481	2.68461	0.651437	1.17427	2.28215	2.65986	2.82055	2.20275	1.75192	0.000444113	0.0106611	yes
ENSMUSG00000025732	Mcrip2	protein_coding;retained_intron;nonsense_mediated_decay;processed_transcript	5.43861	3.90167	14.3757	10.2909	20.5912	10.8316	9.5118	17.1711	10.5002	28.4699	46.5759	8.20075	5.34877	5.87648	5.34639	9.00028	7.19165	6.44824	3.38763	7.86671	7.51478	5.95684	15.9956	17.0038	0.000457336	0.0109197	yes
ENSMUSG00000041801	Phlda3	protein_coding;processed_transcript	5.51641	3.08268	2.66078	10.0184	11.3044	7.16377	6.40044	7.16693	4.40566	10.6733	5.8457	16.7587	3.42798	3.25808	3.59517	2.2369	3.375	5.25562	2.09944	4.23024	3.95731	3.15877	7.5413	12.9831	0.000456779	0.0109197	yes
ENSMUSG00000034911	Ushbp1	protein_coding;retained_intron;nonsense_mediated_decay	0.650236	0.604036	0.658332	0.647049	0.555796	0.666264	0.493682	0.602829	0.791702	0.849384	7.11858	0.62766	0.83712	0.747229	0.757201	0.0419629	0.559021	0.623889	0.383214	0.699919	0.751929	0.745215	1.01	0.646173	0.000456129	0.0109197	yes
ENSMUSG00000064345	mt-Nd2	protein_coding	844.467	1145.48	3285.15	479.914	197.638	954.846	492.893	383.246	490.073	428.903	4573.88	727.583	700.179	538.759	588.632	139.955	466.48	848.347	153.06	414.694	456.543	726.465	121.267	301.469	0.000463166	0.0110438	yes
ENSMUSG00000032679	Cd59a	protein_coding;processed_transcript	6.85706	7.7363	10.9347	10.5092	13.7866	14.6559	11.2027	14.6819	11.2506	20.7306	24.6385	12.2313	5.48513	7.74429	7.50744	1.73335	7.35857	7.29412	3.28042	7.22021	5.27026	5.96334	10.1424	18.2213	0.000470952	0.0111988	yes
ENSMUSG00000046694	Tent5b	protein_coding	1.11619	0.843843	1.55156	1.32255	2.02419	2.33804	2.87925	4.0744	1.89887	2.45867	2.35861	1.90095	0.812236	1.19064	0.865449	0.157819	0.952921	0.683853	0.2607	1.11169	0.805325	0.733113	1.60522	3.28066	0.000470802	0.0111988	yes
ENSMUSG00000077714	Snord17	snoRNA	1.77986	0.438257	0	0	0	0.10022	0	0.266277	0	0	0.951198	1.44312	0.399563	0	0.535307	3.76639	1.18809	0.144342	20.8756	0.362961	0.133056	0.270355	0.235359	0.96272	0.000472744	0.0112261	yes
ENSMUSG00000099587	Gm28967	lncRNA	0.002581	0.013206	0	0	0	0.002938	0.048429	0	0	0.491803	0.032181	0.62231	0	0.000309	0	2.09689	1.53117	0	2.82607	0.217721	0	0	0.033576	0.219364	0.000487748	0.0115666	yes
ENSMUSG00000038777	Sema6c	protein_coding;retained_intron;nonsense_mediated_decay;processed_transcript	0.458145	0.334523	0.570847	0.911264	1.76145	1.03175	0.547861	1.60775	0.718715	3.61716	2.33518	0.584884	0.421503	0.431672	0.362418	1.43856	0.448285	0.442202	0.139796	0.528213	0.482366	0.530908	1.85876	1.91222	0.000488557	0.01157	yes
ENSMUSG00000032363	Adamts7	protein_coding;retained_intron;nonsense_mediated_decay	0.216247	0.19964	0.290532	0.26815	0.187958	0.301147	0.160667	0.10484	0.129536	0.18179	1.8216	0.241431	0.384055	0.274724	0.278825	0.103446	0.14266	0.141979	0.0648434	0.189372	0.151061	0.239053	0.21179	0.0883765	0.000500361	0.0118335	yes
ENSMUSG00002075931	ENSMUSG00002075931	snoRNA	0.439317	0.089918	0	0	0.048293	0.057038	0	0.196651	0	0.219884	0.450349	0.568166	0	0.133708	0.10267	4.52359	0.702656	0.05329	5.57071	0.186847	0.085619	0	0	0.131301	0.000504838	0.0119232	yes
ENSMUSG00000118642	AY036118	pseudogene	68.8155	37.8797	353.885	154.288	314.066	72.4093	167.121	445.406	303.027	855.162	842.613	137.709	38.0484	93.5845	62.3481	1982.57	197.758	132.169	354.825	155.796	170.009	58.3139	718.529	635.208	0.000516936	0.0121924	yes
ENSMUSG00000118672	Muc4	protein_coding;processed_transcript	3.66299	6.33585	1.63844	1.35985	0.992721	3.37625	1.53789	0.703407	0.620651	0.845365	0.899556	1.21481	4.88126	3.19643	6.61084	0.696549	3.83206	4.66469	1.05777	2.04701	2.46491	3.84439	0.690528	0.544747	0.0005183	0.0122081	yes
ENSMUSG00000003355	Fkbp11	retained_intron;protein_coding	1.18577	1.13806	1.80627	2.96957	8.80515	2.6049	1.42383	1.98975	1.23578	6.52721	2.75628	1.30107	1.25488	1.05469	1.29004	1.30064	1.31995	1.6348	0.744507	1.67035	1.93872	1.4461	2.32606	2.90385	0.000521132	0.0122582	yes
ENSMUSG00000026811	St6galnac6	nonsense_mediated_decay;protein_coding;retained_intron	1.12774	0.974347	0.13736	2.09184	3.52486	3.57005	1.33905	1.04319	1.25453	3.076	3.62187	1.70847	1.27256	1.07516	0.855453	0.210276	1.06064	1.08646	0.370232	1.13818	0.911374	1.19454	2.1581	2.33381	0.000528212	0.012408	yes
ENSMUSG00000022181	C6	protein_coding	1.06687	0.750814	1.12015	2.07067	5.25161	1.39939	1.03914	1.05791	0.689077	3.79592	1.33692	0.944798	1.22202	0.932583	1.0169	0.525845	0.586532	0.939219	0.302663	0.866515	0.895879	1.24756	1.01951	1.28369	0.00053018	0.0124375	yes
ENSMUSG00000029153	Ociad2	protein_coding	17.0342	18.6261	19.7349	37.2584	43.7709	39.1232	14.8783	18.3696	14.0646	40.1743	25.4138	16.5625	18.0353	18.1866	20.2865	8.33721	14.9975	24.9178	5.83094	14.1107	13.7367	19.3351	20.7945	28.6633	0.000532681	0.0124793	yes
ENSMUSG00000046402	Rbp1	protein_coding	0.7805	0.711089	0.891453	1.10092	4.87695	1.41368	0.949932	1.60387	1.18579	4.54902	4.93717	0.770822	0.596506	0.66158	0.66426	1.82774	0.632295	0.403838	0.231743	0.760254	0.573166	0.515622	1.573	1.5	0.00054334	0.012712	yes
ENSMUSG00000064340	mt-Tl1	Mt_tRNA	95.9491	137.458	147.648	67.8721	24.2355	195.562	50.1767	22.4001	53.2619	39.7181	840.784	106.943	74.6975	80.8751	98.2976	20.5941	48.4176	81.2703	20.8359	48.2498	48.5145	97.7634	8.91097	28.4193	0.000544103	0.0127127	yes
ENSMUSG00000049999	Ppp1r3d	protein_coding	0.138108	0.190942	0.039388	0.422557	0.556125	0.191032	0.178637	0.177162	0.211334	0.291553	1.03914	0.291708	0.287213	0.161906	0.148651	0.033973	0.186274	0.156637	0.057124	0.054635	0.081616	0.183206	0.430302	0.185048	0.000550007	0.0128335	yes
ENSMUSG00000078670	Fam174b	protein_coding;retained_intron	5.60393	3.63188	5.26973	8.0488	12.3469	8.76629	5.20365	6.2829	4.98162	11.2234	19.0969	5.12686	5.61916	3.84441	3.44719	1.86854	3.88133	4.17761	1.48642	4.79354	5.71354	5.19254	5.10634	4.92541	0.000552645	0.0128778	yes
ENSMUSG00000044033	Ccdc141	protein_coding;retained_intron	0.102318	0.120254	0.0471383	0.0971143	0.0864766	0.121824	0.0667818	0.0829447	0.124517	0.0622847	1.62646	0.127171	0.145102	0.141799	0.164685	0.024296	0.110065	0.124379	0.042985	0.125838	0.139188	0.21981	0.105753	0.0723265	0.000553528	0.0128812	yes
ENSMUSG00000027999	Pla2g12a	protein_coding;retained_intron;nonsense_mediated_decay	2.1577	1.13234	1.53191	4.13969	8.3357	3.06668	1.84564	3.43539	1.6429	6.85175	4.47292	2.80893	1.86038	1.32326	1.2934	1.75734	1.76148	1.67466	0.77799	2.84687	2.46769	1.64381	3.36272	2.67078	0.000554719	0.0128917	yes
ENSMUSG00000095981	Ighv10-1	IG_V_gene	6.84771	7.71631	15.3532	22.725	18.7078	10.2172	2.45184	3.51605	7.36883	23.9455	13.2843	8.2679	28.02	25.9966	11.0717	0.181725	19.2051	165.075	3.87899	15.4535	8.70223	8.81368	4.37481	22.1096	0.000555613	0.0128952	yes
ENSMUSG00000079543	Igkv13-85	IG_V_gene	3.91995	0.760547	1.90602	4.00079	5.72644	3.40317	2.19011	0.826763	7.77657	1.6934	0.73869	1.86342	21.8368	7.60318	5.99615	0	1.266	2.59846	0.376906	3.58659	2.28365	4.5107	1.00057	0.908766	0.00055922	0.0129617	yes
ENSMUSG00000120878	ENSMUSG00000120878	lncRNA	14.3968	9.55404	16.5809	15.5687	57.8107	16.893	20.5994	39.3919	15.8266	67.3944	46.3823	19.1778	9.71444	9.03574	7.23911	22.0501	10.9047	13.6608	11.4184	18.6406	12.8763	15.8931	39.4566	56.047	0.00056173	0.0130026	yes
ENSMUSG00000032315	Cyp1a1	protein_coding	0.0341649	0.0536381	0	0.154704	0.080759	0.657884	0.112166	0.0767082	0.0714332	0.693114	0.960552	0.568161	0.282422	0.250644	0.180993	0	0.108935	0.153439	0	0.174185	0	0.0763898	0.250958	0.345847	0.000573012	0.0132286	yes
ENSMUSG00000003955	Fam162a	protein_coding;processed_transcript	10.8007	11.8174	24.4616	20.3813	61.7886	30.2633	18.0151	33.8985	19.7309	54.9029	72.2955	18.1455	9.6325	13.3488	13.8313	13.0753	14.4602	18.8783	6.49402	16.2056	19.1158	12.3351	29.1011	28.6439	0.000572618	0.0132286	yes
ENSMUSG00000032523	Hhatl	protein_coding	0.526269	0.676698	1.27696	0.838886	0.213518	0.348374	1.26909	1.68263	1.55621	0.574472	8.29337	1.05399	0.496898	0.771627	0.463463	0.417336	0.62447	0.774343	0.24512	0.682357	0.69214	0.313806	0.919169	1.82253	0.00057655	0.0132927	yes
ENSMUSG00000063558	Aox1	protein_coding;retained_intron	0.0669563	0.116976	0.103763	0.0919047	0.0164129	0.0574263	0.0317743	0.0681498	0.0880971	0.0305497	1.59218	0.182779	0.197913	0.0937082	0.123822	0.048359	0.0407909	0.137887	0	0.0671846	0.141453	0.102743	0.0241168	0.0400067	0.000578993	0.0133138	yes
ENSMUSG00000025150	Cbr2	protein_coding;retained_intron	0.924641	0.884613	1.73158	0.939181	1.41775	0.788697	0.408277	0.830084	0.506779	1.10286	5.84481	1.63112	0.684021	0.386809	0.188111	1.3574	0.347872	0.523056	0	0.392394	0.409823	0.38669	0.674666	0.989399	0.000578913	0.0133138	yes
ENSMUSG00000026600	Soat1	protein_coding;retained_intron	1.45918	0.89211	0.483421	2.09464	4.07401	2.85268	0.826678	0.968503	0.863456	1.86914	1.36138	0.967197	1.63234	0.981494	0.839423	0.197818	0.989888	0.877555	0.38841	1.22725	1.15173	1.65321	1.39564	1.31982	0.000583302	0.0133776	yes
ENSMUSG00000039481	Nrtn	protein_coding	5.47034	2.08952	25.6993	14.5432	66.0049	12.4654	16.279	55.054	14.3784	117.184	63.8764	15.7329	4.24466	6.10447	4.26851	60.1008	6.55473	7.28861	3.53829	10.8294	7.15236	5.11151	70.5011	83.9312	0.000583132	0.0133776	yes
ENSMUSG00000040592	Cd79b	protein_coding	6.78421	7.93837	2.69624	2.65362	4.25934	10.5582	4.38378	3.89692	2.35738	4.65966	9.50346	5.4885	2.91403	5.81601	2.54024	1.39256	2.50603	4.88549	4.20876	5.25705	3.73887	10.9173	16.1299	15.2392	0.000584129	0.0133789	yes
ENSMUSG00000024517	Grp	protein_coding;retained_intron	0.113915	0.147175	0.384702	0.639556	1.47879	1.21484	0.129302	0.436947	0.349333	0.751002	1.16765	0.526848	0.226941	0.220361	0.217107	0	0.210866	0.317469	0	0.26044	0.174238	0.217968	0.372582	2.05303	0.000589296	0.0134796	yes
ENSMUSG00000041378	Cldn5	protein_coding	1.69867	1.73931	2.2729	3.73646	7.53253	2.80871	2.28454	3.04493	3.04186	6.66986	10.7342	3.09632	1.37099	2.13485	1.60428	2.49631	2.4999	1.80428	0.889758	2.6376	2.09253	1.87376	5.82417	4.23482	0.000607091	0.0138503	yes
ENSMUSG00000032177	Pde4a	protein_coding;retained_intron	0.609099	0.585584	0.291445	0.356399	0.0355348	0.565012	0.0717786	0.0566415	0.0613858	0.37825	3.45152	0.412182	0.419071	0.659808	0.454329	0.230216	0.169706	0.557991	0.170851	0.37893	0.154276	0.784989	0.0267468	0.312881	0.000606304	0.0138503	yes
ENSMUSG00000029392	Rilpl1	protein_coding;nonsense_mediated_decay	1.99055	1.66534	0.807578	2.16729	1.74641	2.07783	1.91027	1.46648	2.05377	1.43903	17.0913	2.36492	1.74146	1.71804	1.78779	0.437562	2.28567	1.84926	0.758165	1.47864	1.28915	1.74607	1.49538	1.80417	0.000619351	0.0141115	yes
ENSMUSG00000001506	Col1a1	protein_coding;retained_intron;processed_transcript	13.4981	11.1026	19.5302	16.7271	16.1415	20.1595	8.90111	7.12975	7.60626	30.0133	20.0092	12.6665	12.0179	10.2271	10.1437	4.16872	8.66131	10.8437	3.38379	9.67934	8.25023	12.3006	6.78679	7.11124	0.000626654	0.0142593	yes
ENSMUSG00000103677	Pcdhga4	protein_coding	0.061391	0.168638	0.051027	0.153857	0	0.060403	0.074481	3.882	0.069429	0.165419	0.782734	0.324572	0.431366	0.219447	0.064324	0	0.068123	0.143388	0.068377	0.0196	0.071962	0.081726	1.48958	0.060106	0.000630726	0.0143332	yes
ENSMUSG00000053765	Oas1f	protein_coding	0.125564	0.162217	0.429683	0.41776	0.922503	0.534087	0.141151	0.286597	0.167931	0.719559	0.170303	0.179419	0.038784	0.033465	0	0	0	0.151027	0.211681	0.114616	0.190575	0.181199	0.101277	0.273844	0.000634938	0.0144101	yes
ENSMUSG00000076576	Igkv6-32	IG_V_gene	34.4802	7.55153	72.9591	8.54384	11.3401	6.33174	4.94283	5.9913	2.14796	2.95299	35.8719	11.3353	27.5063	10.5752	4.02729	0.300939	25.7511	4.49622	1.49489	17.8409	17.6449	45.0792	31.3927	115.851	0.000646742	0.0146589	yes
ENSMUSG00000076555	Igkv4-57-1	IG_V_gene	4.7342	2.49384	1.10822	52.3549	2.69227	65.3588	2.74826	0.529066	32.7982	1.20174	1.07134	4.0146	2.54375	2.47864	4.6551	0	6.20193	7.07916	0.406962	49.5948	46.6386	18.5166	49.2193	1.77466	0.000649499	0.0146832	yes
ENSMUSG00000019916	P4ha1	protein_coding	2.47233	1.8438	1.17287	3.07209	6.25682	5.72604	2.31419	1.90606	1.76737	4.55283	7.23715	2.81551	1.91257	2.3677	1.8361	0.277615	2.08566	2.3098	0.554467	1.9716	1.5554	2.59069	3.38935	2.77035	0.000648715	0.0146832	yes
ENSMUSG00000076525	Igkv1-99	IG_V_gene	0.615106	0.458559	0.219876	0.058261	0.218743	2.02282	0	0.228286	35.3256	1.4531	1.33174	0	0.350321	26.5268	1.22441	0	1.29178	0.786099	0.277073	7.07648	13.2913	0.151736	0.253775	0.583939	0.000652257	0.0147265	yes
ENSMUSG00000022389	Tef	protein_coding;processed_transcript;retained_intron	0.979854	0.76712	0.371195	1.78331	1.16726	1.92104	1.29742	1.60387	3.19429	0.819967	2.89602	1.54459	1.048	0.868074	0.520945	0.178132	0.663594	0.587189	0.445294	0.935911	0.77963	1.16875	1.41446	1.07772	0.00065756	0.014827	yes
ENSMUSG00000103270	Gm37915	lncRNA	0.287533	2.04283	2.31046	0.317785	0.0367836	0.520007	0.940519	2.96191	0.777459	2.8167	2.35381	0.380477	0.134024	0.620795	0.76962	0	0.160349	0.143587	0.223157	0.0975964	0.558782	0.137039	3.4863	0.489718	0.000663044	0.0149313	yes
ENSMUSG00000029725	Ppp1r35	protein_coding;retained_intron	15.6064	7.94491	25.6841	19.378	50.2839	14.1795	28.7011	72.7675	27.7443	76.7932	37.3758	24.3736	7.04268	12.9926	6.77824	57.6887	18.2141	15.8438	5.19498	22.0792	18.5586	11.3266	110.361	94.1184	0.000666822	0.014997	yes
ENSMUSG00000029499	Pxmp2	protein_coding;retained_intron;processed_transcript	1.33053	1.09419	2.11315	2.47757	2.86444	2.24411	2.66446	2.66816	2.87927	3.18922	15.3385	1.99675	1.91316	1.55947	1.42285	1.21652	1.85963	1.77874	1.11237	2.35312	1.59551	2.02894	3.83336	2.9409	0.000672113	0.0150966	yes
ENSMUSG00000030268	Bcat1	protein_coding	0.0331377	0.0200396	0.0219966	0.0619985	0.0869167	0.042074	0.0431941	0.0342066	0.00505423	0.0361392	0.148987	0.0720288	0.0306959	0.0287272	0.0478341	0	0.0346872	0.0160332	0.0379491	0.0469871	0.0265651	0.188358	0.091108	0.148627	0.000673097	0.0150992	yes
ENSMUSG00000014776	Nol3	protein_coding	0.319186	0.194813	0.897129	0.542315	0.852925	0.620237	0.599887	0.910187	0.512623	1.23631	5.30981	0.392144	0.299065	0.374061	0.379451	1.19219	0.294021	0.453229	0.209909	0.383602	0.312458	0.284536	0.576228	0.830088	0.000676953	0.0151662	yes
ENSMUSG00000047945	Marcksl1	protein_coding	35.2389	21.9002	31.1229	57.1392	171.675	78.28	70.4688	42.3918	30.8088	122.762	72.8334	65.5837	31.3853	35.9445	25.2876	7.30808	49.6747	34.0512	8.31049	34.6393	34.1655	27.2502	86.0722	119.021	0.000682226	0.0152451	yes
ENSMUSG00000036040	Adamtsl2	protein_coding;retained_intron	0.190567	0.0961279	0.115821	0.216768	0.100364	0.124608	0.125553	0.181255	0.114208	0.217423	0.935804	0.14807	0.263725	0.0733111	0.0759417	0	0.0352076	0.0680695	0.072811	0.142784	0.0992586	0.103328	0.137769	0.0551718	0.000682042	0.0152451	yes
ENSMUSG00000091575	2010016I18Rik	lncRNA;retained_intron	2.08653	3.38645	2.66049	0.981635	0.292369	1.1398	1.18637	0.852078	0.719481	0.814756	0.740255	1.15581	1.6785	2.7659	3.16982	0.664414	3.84268	2.51979	0.983267	1.59988	2.11969	2.98328	1.13133	1.09123	0.000685153	0.0152909	yes
ENSMUSG00000028645	Slc2a1	protein_coding;nonsense_mediated_decay	4.06587	3.69367	4.62425	5.60596	12.675	10.8742	2.77014	3.75148	3.00756	9.07572	7.04262	4.44349	3.64827	3.17534	3.78022	0.561376	3.63313	3.62155	1.29109	3.72695	4.32836	4.3139	3.67136	5.34763	0.000688823	0.0153532	yes
ENSMUSG00000094319	Igkv4-54	IG_V_gene	2.86669	0.783833	0	0.0271818	0.131474	38.3487	0.342983	0	0.0701483	0.0760361	0.100975	0.243262	5.85862	0.142334	0.0713695	0	0.0956567	0.806596	0.277406	3.23858	2.19396	1.86918	0.177879	0	0.000692402	0.0154132	yes
ENSMUSG00000033595	Lgi3	protein_coding;processed_transcript	0.149786	0.196314	0.0948179	0.3025	0.369513	0.541697	0.166044	0.20626	0.170002	0.478011	0.405183	0.235511	0.157051	0.100743	0.105836	0	0.0607244	0.195211	0.111684	0.113855	0.191624	0.492594	0.174188	0.680054	0.000697105	0.0154981	yes
ENSMUSG00000054215	Sprr2k	protein_coding	0	0	1.68097	2.71002	1.18046	2.38987	0.78264	0	0	0.66217	3.71693	0.925715	0	0	0	0	0	0	0	0	0.317062	0	1.50199	2.89397	0.000706624	0.0156898	yes
ENSMUSG00000039323	Igfbp2	protein_coding;retained_intron	0.361597	0.230638	1.11409	0.621948	1.98062	0.921733	1.34292	2.35264	0.761298	2.76209	1.50788	1.53735	0.134863	0.564057	0.651319	0.260554	0.942157	0.269693	0.374137	0.378459	0.145164	0.425179	2.66791	2.59793	0.000726138	0.0161025	yes
ENSMUSG00000026879	Gsn	protein_coding;retained_intron	74.5689	59.8126	38.4686	139.74	198.461	131.616	95.9159	74.1771	88.1499	211.106	181.842	99.2649	71.7706	65.0706	66.3572	25.8126	69.2373	77.5097	30.9666	80.8137	74.6206	66.2971	122.293	110.453	0.000727076	0.0161028	yes
ENSMUSG00000002324	Rec8	protein_coding;retained_intron	2.62199	1.73108	3.84415	5.9261	4.21734	5.77436	4.48661	3.61093	4.44906	11.6896	8.34113	3.97255	2.38302	2.39689	1.53328	1.22138	1.87265	4.25748	0.817929	3.26038	2.97224	2.61967	4.11806	3.68701	0.000729694	0.0161403	yes
ENSMUSG00000080268	Brms1	protein_coding;processed_transcript;retained_intron	5.62303	2.26987	6.1796	5.58977	9.83509	2.07293	6.93462	9.3529	3.56644	12.3877	7.0765	4.02194	2.32635	3.40043	3.383	1.41267	1.27778	2.10955	3.06296	2.24209	1.71946	2.89823	2.60824	3.84463	0.000733874	0.0162122	yes
ENSMUSG00000007944	Ttc9b	protein_coding	0.242865	0.11075	0.808207	0.212039	0.567659	0.193399	0.342886	0.730232	0.354794	1.59549	0.849304	0.552932	0.05371	0.190994	0.068097	0	0.171745	0.206448	0.118162	0.175877	0.155124	0.093083	0.745139	0.555395	0.000737149	0.0162639	yes
ENSMUSG00000029675	Eln	protein_coding;retained_intron;nonsense_mediated_decay	2.6286	1.69214	1.51078	4.08402	3.26425	2.53997	2.43038	1.38219	1.50029	5.37001	3.69887	2.27583	2.23998	1.30419	1.66626	0.308961	1.52694	1.54449	0.62052	1.43866	1.11627	1.31542	2.00016	2.00629	0.00074384	0.0163908	yes
ENSMUSG00000046480	Scn4b	protein_coding	0.073191	0	0	0.030738	0.031085	0.056537	0.010922	0.082684	0.025007	0	1.31434	0.032808	0.016766	0	0.010923	0	0	0	0.028884	0.020822	0	0.418364	0	0.171506	0.000750992	0.0165067	yes
ENSMUSG00000025610	Map3k7cl	protein_coding	0.201403	0.104505	0.198481	0.278468	0.339155	0.265417	0.105401	0.149563	0.098799	0.602988	0.559614	0.070179	0.278227	0.160677	0.206787	0	0.060604	0.050772	0	0.050391	0.03591	0.188605	0.11552	0.093359	0.000750497	0.0165067	yes
ENSMUSG00000096883	Shisa8	protein_coding	0.188358	0.21443	0.174567	0.026624	0.0729861	0.419979	0.123603	0.113352	0.0724043	0	0.358229	0.403161	0.0452891	0.312963	0.055229	0.106213	0.139194	0.220744	0	0.0406268	0.102668	0.506435	1.1348	1.48049	0.00076655	0.0168274	yes
ENSMUSG00000041986	Elmod1	protein_coding;processed_transcript;retained_intron	0.0181796	0.039646	0	0.0193001	0	0.0519702	0.0404727	0	0.0335072	0	0	0	0.0105305	0.0279981	0.01612	0	0.0394839	0.0300351	0	0	0.00709413	0.164157	0.0547585	0.193545	0.000769562	0.0168511	yes
ENSMUSG00000029851	Tcaf2	protein_coding;retained_intron	0.512188	0.443098	0.267609	1.02348	1.26286	1.35061	0.40761	0.316314	0.429996	1.15513	0.76634	0.511317	0.887158	0.642464	0.372806	0.0895494	0.239499	0.363977	0.0793733	0.431748	0.545598	0.537363	0.393065	0.537952	0.0007688	0.0168511	yes
ENSMUSG00000094124	Ighv1-74	IG_V_gene	9.02448	1.86881	22.0859	39.3691	5.9958	2.48363	0	0.869622	3.86273	0.300559	9.43522	7.79574	79.2997	4.11653	3.69381	0	0.72159	1.67846	4.02078	10.862	11.3245	4.84777	1.28138	3.05985	0.000778783	0.0170103	yes
ENSMUSG00000005580	Adcy9	protein_coding	1.41138	2.23295	0.395631	0.434002	0.150655	0.650433	0.522479	0.210622	0.338935	0.197063	0.436137	0.558125	2.10201	1.56279	2.009	0.219437	1.77854	0.964107	0.752449	0.807943	0.586999	1.7218	0.304212	0.467463	0.000778104	0.0170103	yes
ENSMUSG00000029718	Pcolce	protein_coding;retained_intron;processed_transcript	4.12946	3.58758	6.4885	6.22166	10.6664	4.38007	3.7495	4.25189	3.95646	13.9732	11.2038	4.10529	4.05497	3.17248	3.18336	2.48593	2.43842	3.41143	1.67244	4.19755	3.17478	3.29036	5.71647	5.04977	0.000786995	0.0171681	yes
ENSMUSG00000024503	Spink1	protein_coding	67.1396	70.4508	119.837	91.0647	80.7283	42.2483	177.832	279.617	203.921	111.094	74.2581	66.4052	79.1294	101.173	94.7494	135.547	115.747	148.248	48.7559	112.176	128.81	76.2546	234.008	158.522	0.000792873	0.0172747	yes
ENSMUSG00000101693	Gm19461	lncRNA	0.0767566	0.00944032	0.00858177	0.0263897	0	0.017965	0.0106441	0.0145047	0.00922233	0.0449462	0.488041	0.0182119	0	0	0	0.090681	0.0264355	0.0392211	0.212018	0	0.0421126	0.038663	0.0934521	0.10472	0.00080294	0.0174722	yes
ENSMUSG00000028261	Ndufaf4	protein_coding;processed_transcript	2.41723	2.43643	2.24336	3.56407	4.68877	5.6986	2.1292	2.86791	2.17624	3.76686	6.29488	2.17259	2.31114	1.72395	1.81613	0.476394	1.54435	2.21748	0.754199	1.79244	1.80466	2.1456	2.0552	2.39074	0.000813476	0.0176794	yes
ENSMUSG00000020319	Wdpcp	protein_coding;processed_transcript	0.854867	0.783821	0.550872	0.423041	0.189549	0.243285	0.519905	0.889614	0.563689	0.216533	0.10019	0.299057	0.968594	0.527739	0.754023	0.330823	0.850996	1.1328	0.271323	0.633914	0.671265	0.598983	0.370169	0.161262	0.000817097	0.017736	yes
ENSMUSG00000042333	Tnfrsf14	protein_coding	10.7899	9.30517	11.3962	4.66565	3.59425	3.82054	4.93634	9.1009	5.86446	4.0949	5.40087	4.85721	12.7335	8.58709	9.11397	10.9955	7.71689	6.46643	2.95914	7.10668	5.58695	12.3936	7.36857	6.09993	0.000835405	0.0181108	yes
ENSMUSG00000023073	Slc10a2	protein_coding	7.77545	13.3384	8.10193	5.16016	2.54532	3.41316	8.04093	13.2631	15.8434	1.45874	0.744357	6.83569	12.5851	17.4955	17.1671	1.63412	24.537	19.2253	5.16287	10.0072	9.8992	10.7325	8.69434	12.4479	0.000838978	0.0181657	yes
ENSMUSG00000022847	Thpo	protein_coding	1.45874	2.16414	3.81654	1.16006	0.806687	1.46593	1.11418	1.22574	0.86171	0.597604	0.849979	0.961143	1.62021	2.3154	2.24888	0.767305	1.6465	3.0167	0.388293	0.863647	1.00328	1.62332	0.495512	0.992618	0.000841117	0.0181894	yes
ENSMUSG00000050761	Gp1bb	protein_coding	0.887985	2.03827	2.96822	4.34125	41.3363	1.47626	1.78743	122.745	4.08093	54.2556	66.311	34.3738	1.70726	0.83277	1.06656	75.416	2.60246	1.4384	21.1228	1.81518	1.97412	0.66251	91.8493	35.4683	0.000842205	0.0181904	yes
ENSMUSG00000036352	Ubac1	processed_transcript;protein_coding	7.29144	4.96352	6.29584	13.196	22.1957	14.1829	9.98321	10.3622	10.3153	17.102	14.4159	9.64783	5.92531	6.61564	6.1797	2.21601	6.50835	8.0871	3.13124	9.5554	8.26836	8.25167	13.0803	13.9231	0.000843284	0.0181911	yes
ENSMUSG00000087165	2010001A14Rik	lncRNA	6.08871	5.99559	8.60405	12.7403	20.4973	11.3312	9.16272	16.5078	13.5951	32.1533	16.0057	8.62639	6.45653	5.64062	5.38829	4.70079	7.74958	7.47268	3.58434	7.47664	6.7576	5.73671	21.4104	20.5446	0.000871032	0.0187665	yes
ENSMUSG00000043843	Tmem145	protein_coding;retained_intron	0.0783357	0.069559	0.103317	0.119218	0.0818333	0.130166	0.0618684	0.0894908	0.0743925	0.0106531	0.0165888	0.0335495	0.0432385	0.0649272	0.0445706	0.478926	0.122815	0.0450339	0	0.130486	0.0538627	0.149709	0.181056	0.641834	0.000874321	0.0188141	yes
ENSMUSG00000034842	Art3	protein_coding;processed_transcript	1.36689	1.19141	1.52963	1.58965	1.174	2.02201	1.82283	1.49374	1.7322	1.22072	13.4707	1.86727	1.26471	1.10733	1.51581	0.203627	1.38966	1.30398	0.584326	1.26842	1.35906	1.61957	1.03495	1.67275	0.000882179	0.0189364	yes
ENSMUSG00000023992	Trem2	retained_intron;protein_coding	0.0193604	0.00995393	0.0289922	0.0608065	0.268498	0.0946688	0.11092	0.0203957	0.0641535	0.217027	0.227374	0.0456181	0.0500155	0.0520632	0.0331377	0	0.0120906	0	0	0.0848647	0.0553187	0.109183	0.0344843	0.135463	0.00088198	0.0189364	yes
ENSMUSG00000076547	Igkv4-70	IG_V_gene	7.63974	16.5338	0.850359	0.742754	2.29626	0.758505	0.904773	0.260874	0.865776	4.20452	0.741615	14.9189	5.52347	3.77054	1.48877	0	33.2936	0.760453	0.381668	2.45445	1.38423	1.05881	2.14205	0.73138	0.000897293	0.0192372	yes
ENSMUSG00000018566	Slc2a4	retained_intron;protein_coding;nonsense_mediated_decay	2.20882	2.95653	3.28427	4.78037	4.31262	5.80134	4.70584	3.56873	4.11337	4.86314	21.816	5.56238	2.74321	3.70259	3.36845	0.224117	2.80229	3.12913	1.00378	2.70041	2.91095	2.47732	3.40529	5.52666	0.000901291	0.0192755	yes
ENSMUSG00000041695	Kcnj2	protein_coding	0.319197	0.441663	0.203726	0.380127	1.36955	1.18115	0.21997	0.210349	0.218833	0.573418	1.70294	0.412506	0.357347	0.41976	0.485343	0	0.190815	0.458564	0.221723	0.294064	0.343743	0.337288	0.198124	0.276058	0.000900841	0.0192755	yes
ENSMUSG00000025190	Got1	protein_coding;nonsense_mediated_decay;retained_intron;processed_transcript	15.7832	17.3083	12.0793	37.8952	56.2242	55.6096	27.7725	24.9169	26.515	43.4797	87.035	29.0352	17.2054	22.8815	22.6921	3.09906	19.6586	28.3145	8.06597	23.1796	22.9406	22.0625	28.415	35.9132	0.000921552	0.0196846	yes
ENSMUSG00000022037	Clu	protein_coding;retained_intron	12.2326	18.9258	6.74176	4.33376	6.96741	20.9456	6.98892	7.91966	4.04644	8.00552	50.8839	11.1175	4.73928	13.8782	4.2115	1.83898	4.88503	6.63355	7.33214	6.41705	3.76935	24.5852	19.3306	19.0381	0.000926028	0.019756	yes
ENSMUSG00000104291	A130071D04Rik	TEC	0.072146	0.104386	0.179258	0.159448	0.328306	0.075551	0.167644	0.319088	0.187342	0.583617	0.396583	0.122144	0.037839	0.093603	0.061901	0.086113	0.075031	0.114961	0.188651	0.168529	0.103182	0.11897	0.570248	0.569591	0.000941683	0.0200655	yes
ENSMUSG00000040652	Oaz2	protein_coding;retained_intron;processed_transcript	5.53069	5.57369	5.84746	9.89962	14.7742	9.01872	9.66183	10.6255	8.27957	13.8305	19.5111	8.36745	5.35246	6.21693	5.63824	2.24963	5.50673	5.75572	2.87947	6.98512	6.87198	6.41604	10.684	12.1708	0.000950586	0.0202304	yes
ENSMUSG00000005980	Dnase1	protein_coding;retained_intron;nonsense_mediated_decay	29.0112	25.0624	57.4091	17.6289	1.6895	2.42392	43.2168	61.6087	54.2114	4.31582	2.88257	21.9338	24.395	18.9738	23.2817	8.63594	23.7172	31.3304	15.8558	34.2328	32.722	25.9901	38.6107	16.5854	0.000965564	0.0205241	yes
ENSMUSG00000085779	Atcayos	lncRNA	0.328413	0.480506	0.298484	0.404977	0.256183	0.528044	0.463266	0.535439	0.398149	0.397198	1.64052	0.538592	0.209641	0.364601	0.278499	0.0913657	0.297928	0.300911	0.0742299	0.184743	0.182247	0.0901712	0.176864	0.350625	0.000968841	0.0205687	yes
ENSMUSG00000040761	Spen	protein_coding;processed_transcript	3.30521	4.70379	1.32067	1.11031	0.303489	2.15003	0.882709	0.595551	0.871663	0.468776	1.0049	1.79577	4.91657	4.38953	4.89096	0.843652	3.04323	2.27438	0.961588	1.47223	1.32513	4.56097	0.441194	0.509796	0.000970454	0.0205779	yes
ENSMUSG00000020937	Plcd3	protein_coding	0.51342	0.519156	0.392056	0.88447	1.78154	1.06219	0.62223	0.63472	0.506871	1.05861	2.31012	0.495973	0.99774	0.506417	0.591234	0.0541868	0.430249	0.384676	0.172739	0.579587	0.301959	0.493826	0.406922	0.540167	0.000984195	0.0208439	yes
ENSMUSG00000051984	Sec31b	protein_coding;nonsense_mediated_decay	0.215033	0.196284	0.0591837	0.0852609	0	0.182417	0	0	0.0659837	0.0866081	3.47647	0.207312	0.384603	0.173007	0.25825	0	0.1333	0.140339	0	0.0893226	0.172901	0.190667	0.0381913	0.0548169	0.000989877	0.0209388	yes
ENSMUSG00000041126	H2az2	protein_coding	28.9761	24.6648	44.8421	56.6514	79.2229	38.8382	45.2489	90.384	80.6865	74.9034	58.1549	52.0401	24.3111	26.9487	25.645	16.7893	30.2195	32.7189	24.5237	41.6587	37.4424	29.5384	85.8662	68.6629	0.000994019	0.0210009	yes
ENSMUSG00000040219	Ttc12	protein_coding;retained_intron	0.369657	0.216041	0.350285	0.366712	0.294218	0.259163	0.197094	0.273004	0.234052	0.430511	1.96738	0.158965	0.324263	0.277057	0.198786	0.037843	0.184144	0.191515	0.0718983	0.175181	0.237547	0.18623	0.148746	0.161353	0.00099896	0.0210797	yes
ENSMUSG00000096498	Ighv2-5	IG_V_gene	0.918582	0.844856	0.617423	50.4547	0	0.978446	2.38413	2.00174	1.4353	0.37465	0	0.275472	6.99869	0.816094	0.310992	0	0.236203	4.1515	0	1.84695	1.06223	3.31598	1.47483	0.658177	0.00100324	0.021119	yes
ENSMUSG00000039278	Pcsk1n	protein_coding	4.75902	2.56552	23.4967	8.24792	15.5847	4.69785	10.47	29.1028	12.294	31.7829	23.3431	11.301	1.91004	4.82875	3.48011	22.645	6.87506	5.25826	1.42841	5.68485	3.4414	4.80137	32.121	28.661	0.00100222	0.021119	yes
ENSMUSG00000073422	H2-Ke6	protein_coding;retained_intron	10.7352	7.14845	22.6031	10.5526	16.4183	11.773	9.39351	16.6561	12.4046	20.3871	28.1652	12.0904	4.86323	6.56193	4.83304	4.86978	9.52498	6.6248	4.04837	10.0979	9.24789	7.48683	25.0531	27.8422	0.00100494	0.0211292	yes
ENSMUSG00000032323	Cyp11a1	protein_coding;retained_intron	0	0	0	0	0.0798818	0.0232283	0.0209652	0.00396587	0.00976374	0	0.0255653	0.0365674	0	0.0251276	0	0	0	0	0.00936083	0.00841469	0.00979993	0.154255	0	0.255912	0.00101626	0.0213415	yes
ENSMUSG00000042312	S100a13	protein_coding	6.21399	5.20016	11.9981	12.236	41.0423	10.8159	8.77831	14.0385	10.9138	43.6671	36.8748	6.20264	4.94531	6.51264	6.14168	14.0076	7.13903	7.44163	3.58027	8.08084	7.53257	5.51974	14.4908	17.0962	0.00103316	0.0216703	yes
ENSMUSG00000001864	Aif1l	protein_coding;retained_intron	0.139545	0.0522963	0	0.298056	1.04948	0.363178	0.0286314	0.0821204	0.0700107	0.450669	0.190188	0.0941408	0.156757	0.111778	0.0503961	0	0.0781837	0.106668	0	0.0867518	0.0697436	0.120331	0.0255336	0.153932	0.00103857	0.0217576	yes
ENSMUSG00000020810	Cygb	protein_coding	5.94003	3.48274	5.62992	9.61236	13.5624	5.89767	5.10097	4.70961	5.05034	11.626	10.4115	4.65089	6.17102	3.44706	3.18725	1.21001	2.9497	4.094	2.3041	4.48932	3.75789	5.28259	5.32287	5.25912	0.00104366	0.0218378	yes
ENSMUSG00000051682	Treml4	protein_coding;retained_intron	1.16098	0.934415	0.964685	0.869461	0.373782	0.348561	0.438202	0.211296	0.294399	0.0904365	0.211274	0.510667	1.12807	0.850872	1.17371	0	0.275197	0.405041	0.370055	0.698307	1.30602	1.25141	0.507122	0.676731	0.00104562	0.0218527	yes
ENSMUSG00000074768	Bhmt	protein_coding;retained_intron	0.0864719	0.489002	0.420823	0.0523025	0.0110091	0	0.152312	0.163636	0.036566	0	0	0.0365916	0.0806801	0.165598	0.221075	0	0.329371	0.244568	0.0344289	0.150731	0.205641	0.0561928	0.102818	0.0185185	0.00105969	0.0220411	yes
ENSMUSG00000115049	Gm49172	lncRNA	23.1753	18.1275	60.5594	46.3092	52.2379	24.9934	60.2272	132.077	112.484	82.425	61.6719	44.5138	18.1286	33.7288	22.4273	17.6165	30.5036	39.2407	26.0712	43.9306	41.0886	18.8384	115.142	71.1559	0.00105941	0.0220411	yes
ENSMUSG00000064339	mt-Rnr2	Mt_rRNA	754.838	451.88	784.546	274.507	383.66	307.839	557.228	538.754	543.176	273.059	2083.65	1015.57	308.623	381.776	373.033	1059.31	806.998	568.076	3706.21	598.755	465.88	370.539	718.502	832.777	0.00105905	0.0220411	yes
ENSMUSG00000036027	1810046K07Rik	protein_coding	2.06319	1.59729	2.03494	5.81217	3.60201	10.2346	1.27418	0.923575	3.73901	4.44943	3.64197	3.84072	1.92075	2.13134	1.53897	0.169791	1.18828	2.42342	0.206774	1.84151	1.76734	2.19686	1.37016	1.93909	0.00105654	0.0220411	yes
ENSMUSG00000075031	H2bc3	protein_coding	0.522795	0.283207	0.339738	0.123644	0.15677	0.080433	0.17306	0.029411	0.074369	0.25587	1.1239	0.205987	0.106837	0.146034	0	1.95844	0.628269	0.352524	3.79319	0.238358	0	0.017597	0.115514	0.045012	0.00107045	0.0222384	yes
ENSMUSG00000026830	Ermn	protein_coding	0.054324	0.04063	0.03116	0.176287	0.391424	0.112195	0.072263	0.075524	0.115727	0.091284	0.258446	0.108754	0.03854	0.027251	0.039979	0	0.094837	0.093525	0.022887	0.052709	0.049251	0.33098	0.056645	0.21375	0.00109136	0.0226457	yes
ENSMUSG00000019158	Tmem160	nonsense_mediated_decay;protein_coding	19.6055	9.05597	53.2986	27.9251	84.3105	19.7422	46.1823	129.012	41.7506	161.763	89.7269	37.9877	10.3892	21.68	12.1326	172.919	25.095	28.3559	8.13874	39.0081	32.6321	17.6106	220.485	185.231	0.00109973	0.0227382	yes
ENSMUSG00000056091	St3gal5	protein_coding	0.768629	0.565166	0.220026	1.34318	1.12941	1.03999	0.679115	0.717016	0.775809	1.29869	5.70275	1.04872	1.08305	1.32265	0.743656	0.135924	0.75265	0.561221	0.396503	1.02606	0.665283	1.18122	0.745108	1.20986	0.00109956	0.0227382	yes
ENSMUSG00000026928	Card9	protein_coding;processed_transcript	2.48955	4.97386	4.37297	1.80341	1.63234	0.558229	4.86497	5.13328	3.32854	1.31549	1.1367	3.96618	3.61412	4.46983	4.3075	6.137	5.38809	5.26012	1.49159	4.6431	6.42899	2.7483	7.99325	7.65052	0.0010992	0.0227382	yes
ENSMUSG00000060621	Nkpd1	protein_coding	0.110483	0.064602	0.054781	0.20473	0.323194	0.037485	0.056712	0	0	0.347938	0.109486	0.087618	0.036358	0.018676	0.031768	0.163874	0	0.043528	0	0	0	0.138986	0.014904	0.067054	0.00111277	0.0229806	yes
ENSMUSG00000029919	Hpgds	retained_intron;protein_coding	0.509556	0.477021	0.358835	0.536313	0.5837	1.01848	0.277782	0.132004	0.166591	0.391504	0.37817	0.32066	0.399825	0.364078	0.296901	0.100485	0.235045	0.322962	0.111112	0.204951	0.26162	0.487394	0.312328	0.178636	0.00112235	0.0231509	yes
ENSMUSG00000037962	Rflna	protein_coding;processed_transcript	0.0680441	0.135805	0.102324	0.0807313	0.620422	0.755237	0.313917	0.12798	0.256881	0.779439	0.725514	0.380678	0	0.0739382	0.111308	0	0.115908	0.13143	0.0969706	0.150615	0.245286	0.400233	0.135011	0.341211	0.00114404	0.0235426	yes
ENSMUSG00000000673	Haao	protein_coding;retained_intron;nonsense_mediated_decay	0.392376	0.308548	0.183749	0.176564	0.123125	0.375212	0.12463	0.0808455	0.0801182	0.0717849	0.295506	0.193267	0.093986	0.29333	0.0759307	0	0.0434121	0.125952	0.0704296	0.215655	0.07392	0.410602	0.431023	0.590072	0.00114335	0.0235426	yes
ENSMUSG00000046408	1700067K01Rik	nonsense_mediated_decay;protein_coding;retained_intron	0.311002	0.0939613	0.479611	0.375565	0.4828	0.208896	0.313807	0.347299	0.44748	1.97382	1.35506	0.428566	0.179377	0.278611	0.234806	0.966751	0.372079	0.180442	0.136149	0.285787	0.291809	0.279915	1.41063	1.34929	0.00114849	0.0236063	yes
ENSMUSG00000076670	Ighv3-5	IG_V_gene	0.475104	0.548297	0.701283	32.6826	4.28029	0	0.473919	0.29486	0	2.8748	0.361769	1.0799	5.33509	0.210765	0.308918	0	4.92581	0	0	0.130746	0.812768	0.0911399	0.625435	0.436249	0.00115808	0.0237754	yes
ENSMUSG00000049265	Kcnk3	protein_coding;processed_transcript	1.50111	1.66622	1.05132	1.3371	0.778244	1.61697	1.9034	0.999118	1.01954	1.48502	9.1691	1.87954	1.45355	1.53923	1.54049	0.477543	1.1631	1.25935	0.525361	1.06566	0.910217	1.34296	1.34909	1.84925	0.00115976	0.0237819	yes
ENSMUSG00000063439	B9d2	protein_coding	1.55697	1.31182	2.57738	2.03646	5.19229	1.94517	1.94541	3.16549	2.30746	3.59905	4.37951	1.29165	0.890305	1.1937	0.735583	0.701001	0.837359	1.00874	0.607996	1.71532	0.929115	1.556	3.8565	2.93641	0.00116551	0.0238718	yes
ENSMUSG00000002992	Apoc2	protein_coding	59.8745	56.3855	154.683	148.849	141.32	183.523	72.4105	139.371	153.377	403.565	294.147	80.2103	54.9218	79.9141	82.7009	78.2252	82.6932	142.444	39.1089	71.7809	62.65	56.5184	153.518	101.322	0.00118119	0.0241644	yes
ENSMUSG00000116238	Gm49413	TEC	0.025546	0.127747	0.274501	0.087308	0.120468	0.043066	0.335934	0.199956	0.324267	0.344856	0.343514	0.130708	0.066671	0.030197	0.068853	0.156404	0.086546	0.070615	0.178926	0.109693	0.182703	0.128814	0.512543	0.791962	0.00119082	0.0243329	yes
ENSMUSG00000078762	Haus5	nonsense_mediated_decay;protein_coding;retained_intron	1.61263	1.06978	1.35744	1.56245	1.51962	1.48244	0.925955	1.41227	1.17554	1.45457	2.06955	1.12989	1.95438	1.42344	1.16753	0.326888	0.91232	0.827181	0.843585	0.675622	0.676706	0.735864	0.22549	0.432526	0.00120981	0.0246632	yes
ENSMUSG00000028949	Smarcd3	protein_coding;retained_intron	1.43289	0.960443	2.31172	1.96191	2.68866	1.93904	2.07524	1.82379	1.64773	3.2225	6.48503	1.95418	1.17824	1.26619	0.819461	0.746267	1.3573	1.84982	0.576519	1.37033	1.08844	1.2983	2.37237	4.14157	0.00120953	0.0246632	yes
ENSMUSG00000090223	Pcp4	protein_coding;nonsense_mediated_decay	10.6351	10.7747	29.5727	18.6042	24.3701	17.3383	16.0184	22.2636	18.2157	36.1657	31.4065	16.3518	6.51266	9.1431	8.35547	3.74241	12.9484	11.7819	6.01457	9.01132	7.22641	6.41787	19.687	35.5692	0.00121839	0.0248091	yes
ENSMUSG00000039330	Tsga10ip	protein_coding	0.096854	0.041807	0.183206	0.235155	0.459318	0.222433	0	0.109803	0.110179	0.417288	0.749976	0.157937	0.034621	0.106335	0	0	0	0	0	0.087372	0	0	0.109112	0.130453	0.00122106	0.0248345	yes
ENSMUSG00000038132	Rbm24	protein_coding;processed_transcript;retained_intron	1.18894	1.41284	0.676272	1.05218	0.426949	1.47654	0.825757	0.489685	1.03344	0.349514	9.81877	1.08559	0.727942	1.10601	0.765182	0.0762077	0.924393	0.991149	0.257202	0.732514	0.483916	0.502198	0.330431	0.614765	0.00122889	0.0249645	yes
ENSMUSG00000094940	Ighv1-84	IG_V_gene	1.28861	3.23808	0.57487	0.720954	5.01422	10.1806	64.5919	0	0.589592	1.67348	3.12389	0	0	1.6664	0	1.28658	19.5465	68.3509	0.432399	2.88759	0.574405	12.975	24.0921	9.01069	0.00123623	0.0250844	yes
ENSMUSG00000023094	Msrb2	protein_coding;processed_transcript	0.837144	0.733647	0.577492	1.32785	0.91415	0.994735	0.57104	1.4892	1.1275	0.469452	11.0641	0.907409	0.689358	0.570823	0.628524	0.214738	1.23819	0.86994	0.259356	0.969158	0.729938	0.738712	0.916127	0.932801	0.00127359	0.0257825	yes
ENSMUSG00000000817	Fasl	protein_coding	0.353874	0.324137	0.326137	0.083604	0.105014	0.048186	0.245772	0.372835	0.332336	0.144452	0	0.193297	0.413764	0.286137	0.351274	0.230951	0.294059	0.435668	0.325025	0.616355	0.485557	0.341662	0.385217	0.21309	0.00127298	0.0257825	yes
ENSMUSG00000027602	Map1lc3a	protein_coding;processed_transcript	46.4044	25.3864	134.704	57.9049	81.3347	49.5161	68.8578	87.4022	60.4401	120.358	138.205	86.5302	23.3017	37.2295	29.2899	29.1146	43.7328	39.9832	17.5073	48.7274	33.773	31.2367	134.841	144.007	0.00127767	0.025835	yes
ENSMUSG00000048644	Ctxn1	protein_coding	3.19515	3.00618	8.23115	6.7223	9.50018	6.07964	4.20484	4.565	3.78414	11.298	9.00759	3.35023	3.13689	3.17863	2.95756	0.668301	2.58534	3.47863	1.15083	2.7465	2.08956	3.10432	5.64426	7.9957	0.00128548	0.0259629	yes
ENSMUSG00000095134	Mid1-ps1	unprocessed_pseudogene	2.68476	2.21595	1.0485	0.777908	0.130681	1.24096	0.248949	0.020569	0.214115	0.092707	0.341254	0.403299	2.82982	1.4124	1.49955	0.306464	0.887548	1.58389	0.146836	0.771423	0.917459	2.12633	0.073285	0.205937	0.00128709	0.0259652	yes
ENSMUSG00000032180	Tmed1	protein_coding;retained_intron;nonsense_mediated_decay	1.17096	0.895886	0.926771	3.05968	5.36646	2.01272	1.48861	2.65294	1.72335	5.86633	5.762	1.11093	1.34869	1.58164	1.15137	1.10931	1.01647	1.2558	1.28261	2.05254	2.15309	1.10214	2.82435	2.1795	0.00130263	0.0262484	yes
ENSMUSG00000099474	1700097N02Rik	lncRNA	2.65124	1.76202	3.27011	2.63164	6.98252	2.71495	1.75068	3.44097	2.03599	6.53602	6.1071	2.34315	1.38024	1.30906	1.07004	0.658089	1.25781	1.4772	1.03718	3.08545	2.08518	2.27551	2.71176	2.79593	0.00132194	0.0266067	yes
ENSMUSG00000020277	Pfkl	protein_coding;processed_transcript;retained_intron	3.05419	3.30842	4.02318	5.10046	10.5913	7.95611	4.79917	4.72032	4.37423	12.978	13.2192	5.00283	4.19302	4.15793	4.16377	2.69898	3.49468	4.81153	1.82986	5.1203	4.9501	4.1469	7.68416	7.19487	0.00133386	0.0268158	yes
ENSMUSG00000030605	Mfge8	retained_intron;protein_coding;processed_transcript	10.7321	12.3384	12.6764	10.5684	13.4989	17.8597	12.8789	10.9898	10.0526	20.1237	21.4045	13.6272	9.06608	14.3704	7.17239	5.35503	7.17888	9.73102	7.5916	12.778	10.3988	18.7867	28.4424	23.4753	0.00134526	0.0270137	yes
ENSMUSG00000049036	Tmem121	protein_coding	0	0.233364	0.114545	0.232695	0.853264	0.502586	0.2062	0.46417	0.228021	1.12907	0.265917	0.33344	0.086815	0.268079	0.157083	0	0.039368	0.03699	0	0.108123	0.119239	0.20042	0.216473	0.507865	0.00135951	0.027237	yes
ENSMUSG00000076543	Igkv4-74	IG_V_gene	1.85704	1.56672	9.30488	0.909333	0.691673	1.0601	0.874119	0.534461	0.408866	3.49627	0	1.10948	5.69952	5.66606	7.98367	0	2.26946	1.60794	1.24979	2.99072	1.75555	3.81363	0.955489	1.77779	0.00135906	0.027237	yes
ENSMUSG00000112237	D630033A02Rik	processed_transcript;transcribed_processed_pseudogene	0.981439	0.254981	3.32992	1.63032	5.60734	1.157	1.95833	5.29466	1.39899	8.85973	4.2308	2.09186	0.320114	1.0855	0.283045	1.86089	1.09277	0.991158	0.266773	1.54655	1.12913	1.00355	8.44974	7.16646	0.00138325	0.0276809	yes
ENSMUSG00000068079	Tcf15	protein_coding	1.2893	0.539509	2.36376	2.30217	4.39955	1.34712	2.01932	3.94061	1.20005	6.69551	8.06461	2.49265	0.795307	1.34771	1.11296	1.08588	1.78838	1.93596	0.274941	1.82492	1.60815	1.03047	11.2055	4.34893	0.00139843	0.0279205	yes
ENSMUSG00000033453	Adamts15	protein_coding;retained_intron	1.23221	0.612521	0.214813	1.02809	3.9139	2.77506	0.772451	0.735492	0.601648	1.35841	1.20003	0.682149	1.93638	1.10809	0.973916	0.289832	0.722887	0.782148	0.305605	1.01063	0.696645	1.34553	0.616245	0.490949	0.00139745	0.0279205	yes
ENSMUSG00000095519	Ighv1-66	IG_V_gene	10.0493	76.797	0.597021	4.03303	4.37707	2.84087	2.17984	0.657945	47.6863	23.3043	0.486983	0.849243	2.13804	101.384	52.036	0	3.97408	1.53804	0	2.57259	0.425672	12.7429	0.92754	0.998805	0.00142153	0.0283494	yes
ENSMUSG00000074434	Defa28	protein_coding	5.82257	3.38658	11.6045	14.3617	38.0227	10.5529	6.06439	53.6787	9.57604	32.3774	11.6725	6.11664	6.57751	2.67906	3.59948	0	3.86024	3.45673	2.91811	8.34957	13.9258	4.56936	11.5648	9.61951	0.00142601	0.0284062	yes
ENSMUSG00000028755	Cda	protein_coding;retained_intron	24.9343	20.7544	107.263	83.8429	103.937	67.9408	60.911	87.9379	105.41	178.605	119.071	64.9861	29.3905	46.1873	33.2685	26.6326	30.3931	54.7396	20.9368	39.3676	38.1313	42.2318	130.448	106.394	0.00145001	0.0288512	yes
ENSMUSG00000018672	Copz2	protein_coding;retained_intron;nonsense_mediated_decay	4.69367	2.75705	6.48509	7.25085	11.8315	5.00913	4.10572	7.02121	4.39781	14.856	9.02928	5.13802	2.9748	2.84587	1.94862	3.19142	2.21349	2.44553	1.24881	4.3751	3.34263	2.50251	7.58444	8.07473	0.00145699	0.0289571	yes
ENSMUSG00000035042	Ccl5	protein_coding;retained_intron	8.90799	13.9762	46.678	11.2714	7.45554	5.32985	20.9239	38.7749	18.0085	7.76931	8.92066	10.7726	16.3939	9.29552	15.929	14.873	22.245	25.1263	10.3079	19.32	21.0793	15.0767	21.5555	16.663	0.00145903	0.0289646	yes
ENSMUSG00000032902	Slc16a1	protein_coding	7.41737	7.58037	3.88123	13.5075	22.1247	23.7003	8.3354	8.91338	7.37315	16.1149	16.8478	11.0558	9.31967	8.65469	8.66233	1.7665	7.91735	9.19949	2.30775	8.00431	8.85725	9.52432	10.273	11.3837	0.00146594	0.0290355	yes
ENSMUSG00000076523	Igkv15-103	IG_V_gene	14.9455	33.6672	21.2036	2.69653	17.79	33.6215	6.19043	1.63328	36.3526	1.94669	1.22205	12.0291	71.0907	6.6301	125.491	1.01897	21.6587	174.45	3.29677	11.0533	1.77844	23.9639	6.15784	2.25114	0.00146567	0.0290355	yes
ENSMUSG00000087380	2210408F21Rik	lncRNA;TEC	0.0445571	0.051684	0.0936644	0.0759976	0.0993161	0.0839929	0.0723152	0.113789	0.0642335	0.13685	0.699997	0.0957138	0.0522625	0.0527483	0.0410985	0.064182	0.0929744	0.0419037	0.0536116	0.0922369	0.0466958	0.0417263	0.120407	0.186279	0.0014823	0.0293262	yes
ENSMUSG00000033227	Wnt6	protein_coding;retained_intron	0.330724	0.401083	0.69636	0.471476	0.172782	0.380571	1.31701	1.20961	1.36961	0.492964	0.474716	0.756198	0.309154	0.551966	0.413157	0	0.344039	0.450728	0.250629	0.884261	0.807481	0.672194	1.40047	1.08989	0.00150547	0.029751	yes
ENSMUSG00000050914	Ankrd37	nonsense_mediated_decay;protein_coding;retained_intron	3.20016	1.42315	2.21029	5.16813	10.0854	8.93398	7.19868	7.72445	2.62771	11.4856	9.87454	3.58489	0.885247	2.57146	2.8499	1.80463	3.23209	3.80791	1.1761	2.93141	3.42332	1.39861	6.40114	10.0937	0.00151679	0.0299407	yes
ENSMUSG00000083465	Gm11652	processed_pseudogene	0.222893	0.211489	0.302294	0.165141	0.070615	0.034296	0.05002	0.168734	0.075048	0.13826	0.470688	0.54324	0.378999	0.293099	0.543337	0.498192	0.937347	0.097716	0.429612	1.16824	0.467888	0.756832	0.368782	0.299348	0.00151918	0.029954	yes
ENSMUSG00000040048	Ndufb10	protein_coding;retained_intron;processed_transcript	57.2111	56.6199	69.3936	101.626	175.291	99.6218	85.9623	126.529	90.3378	228.119	211.973	79.8007	49.3315	61.1495	59.7768	75.0097	69.6838	76.4671	39.24	73.9364	68.6534	63.8674	143.007	153.778	0.00154113	0.0303523	yes
ENSMUSG00000026193	Fn1	retained_intron;protein_coding;nonsense_mediated_decay	4.89201	7.46307	4.11809	6.85999	8.44933	17.31	3.47843	2.85088	3.8249	11.7574	7.95662	5.89283	9.21676	6.4222	7.16446	0.90331	4.87199	5.85663	2.1354	4.3498	3.3825	6.61237	3.01596	4.49254	0.00156516	0.0307909	yes
ENSMUSG00000042401	Crtac1	protein_coding	0.0928952	0.224395	0.149848	0.342358	0.481213	0.620023	0.387623	0.484246	0.530836	0.501271	0.219295	0.430266	0.236167	0.26782	0.392761	0	0.18585	0.154961	0.226715	0.243854	0.141245	0.458891	0.421497	0.868977	0.00157033	0.0308579	yes
ENSMUSG00000008892	Vdac3	protein_coding;retained_intron	8.26198	6.4311	10.1479	15.2184	31.6761	16.666	12.8671	14.5526	12.8823	21.7507	25.5515	12.4508	6.59081	8.02048	7.20892	2.47751	8.22588	11.3641	3.61208	10.935	11.5641	8.55057	16.3528	17.1767	0.00157502	0.0309151	yes
ENSMUSG00000025545	Clybl	protein_coding;processed_transcript	3.93568	4.10882	7.8097	8.38833	12.6087	9.10028	5.2294	7.32751	6.26311	13.0496	22.9147	5.14671	4.21997	4.2711	4.13391	1.2662	4.59562	5.10413	1.93835	5.54118	5.10861	4.32112	6.04391	8.16411	0.001578	0.0309388	yes
ENSMUSG00000026839	Upp2	processed_transcript;protein_coding	0.567529	0.379062	1.31906	0.956145	2.02958	0.735096	1.14055	1.55463	0.914309	2.24927	1.54949	1.39996	0.259467	0.771359	0.447475	0.574447	0.604652	0.56546	0.250121	0.87575	0.616429	0.52919	3.1592	2.87525	0.00159467	0.0311255	yes
ENSMUSG00000024386	Proc	protein_coding;nonsense_mediated_decay;retained_intron	0.867836	0.63048	1.09127	1.53737	2.62561	1.6739	0.858963	0.703544	1.18875	2.89353	2.27896	1.10243	0.842113	0.850714	0.773906	0.327553	0.671343	0.90733	0.453385	0.693115	1.04348	0.657262	0.782215	1.39064	0.00159457	0.0311255	yes
ENSMUSG00000003545	Fosb	protein_coding;retained_intron	0.929623	0.848375	0.620643	0.392637	0.38665	1.22829	1.20292	0.560081	0.324095	0.438522	0.535517	1.03164	0.954805	2.52253	2.84395	0.144806	0.791355	1.10706	0.20301	0.657732	0.806929	0.330817	0.494386	0.285203	0.00159199	0.0311255	yes
ENSMUSG00000116988	Gm49673	nonsense_mediated_decay	1.27272	0	0	0	0	0	0	0	0	0	0	0	0	0	2.19299	0	0	0	0	0	0.567988	3.90252	0	0	0.00158931	0.0311255	yes
ENSMUSG00000002227	Mov10	protein_coding;retained_intron;nonsense_mediated_decay;processed_transcript	10.2284	13.5481	14.6177	6.43139	2.73277	4.19051	10.2523	8.49134	10.3793	5.2112	4.44648	6.04664	12.6322	10.0278	14.803	4.00722	13.4434	15.3174	4.91608	11.8883	12.196	12.2065	10.4122	5.19518	0.00160162	0.0311914	yes
ENSMUSG00002074955	Snord3b4	snoRNA	0.487406	0.090334	0	0	0.07244	0.056654	0	0.214618	0	0.262293	0.391815	0.500791	0	0.121628	0.123064	4.68142	0.813901	0.079935	5.80392	0.203596	0.056884	0	0	0.163491	0.00160118	0.0311914	yes
ENSMUSG00000016356	Col20a1	protein_coding;nonsense_mediated_decay	1.6003	1.73144	2.39082	1.25807	0.696884	1.29147	0.926012	0.812209	0.994107	0.619398	1.02242	0.781507	1.29532	1.66082	1.48797	1.09689	1.80232	1.28326	0.225635	0.974651	0.811448	0.856015	0.849957	0.830403	0.0016144	0.0314051	yes
ENSMUSG00000034161	Scx	retained_intron;protein_coding	0.203652	0.131271	0.271941	0.290519	0.237086	0.347341	0.286214	0.592057	0.167194	0.577124	1.73672	0.644488	0.40659	0.245283	0.23681	0	0.169202	0.285094	0.137612	0.267723	0.136747	0.184076	0.31548	0.487232	0.00164352	0.031936	yes
ENSMUSG00000030796	Tead2	protein_coding;retained_intron;processed_transcript	0.89693	0.801244	0.567707	1.58711	2.13855	1.37131	0.570452	0.84438	0.726098	1.30186	1.06611	1.18552	0.799418	0.650795	0.565099	0.366474	0.532703	0.681429	0.422803	0.772447	0.763952	0.882535	0.920602	1.25962	0.00165837	0.0321887	yes
ENSMUSG00000058396	Gpr182	protein_coding	0.689324	0.519065	0.400974	0.649865	0.228943	0.652032	0.34861	0.234634	0.573342	0.304628	0.518065	0.420865	1.47933	1.2539	0.939616	0.091069	0.276954	0.409928	0.242438	0.91113	0.751294	1.33534	0.688927	0.62557	0.00166626	0.0323058	yes
ENSMUSG00000082769	Gm15793	processed_pseudogene	2.88536	3.58204	3.7199	3.88677	6.95566	2.79881	1.99418	2.99751	2.26547	1.92316	1.13318	1.61146	1.50646	1.4465	0.731133	1.0886	1.97966	1.68274	0.684007	1.58368	1.77487	0.909705	2.27535	2.72074	0.00167472	0.0324337	yes
ENSMUSG00000020331	Hcn2	protein_coding	2.30821	1.95477	14.9165	3.8718	7.72526	5.12026	3.46411	5.25944	3.0605	18.0519	16.999	5.77562	1.81473	2.52935	1.78366	8.41479	3.22565	2.82658	0.883791	3.69604	3.15703	3.07413	8.25914	7.6581	0.00167735	0.0324487	yes
ENSMUSG00000035299	Mid1	protein_coding;processed_transcript	1.89815	2.13308	1.14055	1.00298	0.556236	0.837908	0.681906	0.619212	0.416718	0.771343	0.630387	0.383003	1.74611	1.14356	1.62543	0.366705	1.41003	1.2908	0.332237	0.631854	0.75356	1.54095	0.432806	0.421418	0.0016872	0.0325668	yes
ENSMUSG00000044317	Gpr4	protein_coding	0.74177	0.483911	0.6503	0.611988	0.671902	0.754874	0.385603	0.403536	0.470663	1.61801	3.0969	0.46794	0.608355	0.611981	0.473908	0.27458	0.606809	0.449476	0.359793	0.615809	0.618186	0.629184	0.589993	0.664602	0.00168667	0.0325668	yes
ENSMUSG00000024481	Lvrn	protein_coding	0.0673304	0.109308	0.020587	0.0295359	0	0.0288608	0.0531943	0.0610583	0.13994	0.00621413	0.47828	0.123635	0.0365422	0.0327614	0.0861297	0	0.0397039	0.0629258	0.0252911	0.0663101	0.0452648	0.00826808	0	0	0.00169408	0.0326275	yes
ENSMUSG00000032735	Ablim3	protein_coding	0.540647	0.76832	0.496434	0.687053	0.336005	0.997545	0.392373	0.296558	0.445502	0.387329	5.34025	0.765565	0.82928	0.632211	0.870201	0.23316	0.442908	0.506799	0.243689	0.573	0.451561	0.883659	0.319912	0.252827	0.00169313	0.0326275	yes
ENSMUSG00000009545	Kcnq1	protein_coding	11.4429	8.08696	6.97119	16.1087	22.0734	25.0729	8.46902	5.95752	9.50857	25.1958	18.2001	9.5026	13.2385	7.56802	5.93611	1.40921	6.97722	6.93423	4.02545	11.2413	10.1155	13.6511	6.9437	8.3334	0.00171336	0.0329623	yes
ENSMUSG00000024371	C2	protein_coding;processed_transcript;retained_intron	4.89172	5.63752	6.82546	2.67501	1.53471	1.97933	6.60275	7.21204	4.0309	1.84751	0.994672	3.81862	5.41679	5.38562	5.59217	1.63347	5.56751	5.77417	2.50289	5.94723	7.45917	4.5662	3.95508	2.77296	0.00171769	0.0330091	yes
ENSMUSG00000030814	Bcl7c	protein_coding;nonsense_mediated_decay;processed_transcript	5.40921	2.62647	8.62137	6.39313	13.1826	5.0651	8.77114	18.1879	7.75672	24.0055	11.333	9.19337	2.80084	3.96299	2.93283	11.7332	5.68005	4.91968	2.19257	7.86786	6.10956	4.599	25.109	22.0552	0.00172758	0.0331627	yes
ENSMUSG00000094198	Ighv1-50	IG_V_gene	13.6211	5.49106	0.678466	5.1571	2.15854	3.32285	1.29043	10.724	0.99537	1.14546	0.405001	1.38332	10.4364	10.1371	5.95018	0	18.7949	3.14391	0.525606	2.48106	0.489176	18.1812	0.982624	42.5086	0.00173352	0.0332402	yes
ENSMUSG00000093769	H3c14	protein_coding	1.32338	2.27956	1.33874	4.31334	4.00392	2.15108	0.403466	0.462467	0.533555	0.771554	0.249706	0.76794	1.36396	1.39772	0.916839	0.102817	5.10087	2.2253	0.522838	0.424523	0.267171	3.68215	0.0246312	1.02921	0.00173761	0.033282	yes
ENSMUSG00000069306	H4c17	protein_coding	1.58533	1.24952	1.10409	1.14002	2.18867	1.57339	1.02472	0.442109	0.828474	0.832913	2.38445	2.78132	0.544241	2.3241	1.07485	5.28906	1.80359	2.55814	9.40268	2.63489	1.67081	1.16931	1.23101	1.98125	0.00176033	0.03368	yes
ENSMUSG00000000567	Sox9	protein_coding	3.77925	2.04654	1.58734	3.0757	3.54842	4.71862	1.18866	1.43737	1.39588	3.32918	3.49799	1.76198	4.7549	1.27261	1.71094	0.391359	1.23889	0.836083	1.2232	1.91158	1.57824	2.75643	1.40035	1.37102	0.00177036	0.0337977	yes
ENSMUSG00002075453	ENSMUSG00002075453	snoRNA	0.465365	0.060778	0	0	0.048293	0.037257	0	0.361362	0	0.262093	0.307776	0.518011	0.073872	0.087749	0.070979	3.59223	0.653234	0.079935	5.35082	0.201716	0.056884	0	0.048569	0.180515	0.00176891	0.0337977	yes
ENSMUSG00000031760	Mt3	protein_coding	0.220005	0.0693789	1.139	0.571361	2.61753	0.468623	0.357909	0.571173	0.632352	2.51749	1.97122	0.313539	0.130597	0.105394	0.118908	0.965686	0.201038	0.264508	0.0629262	0.349598	0.334697	0.742964	0.709208	1.63526	0.00178467	0.0340337	yes
ENSMUSG00000076570	Igkv12-38	IG_V_gene	0.662615	0	0	0.04956	7.70558	0.39749	0	0	1.07468	0	0	0	8.84126	0.413371	1.88805	0	0.219123	0.440362	0	0	0.267698	0.293081	0	0	0.00179946	0.0342408	yes
ENSMUSG00000046229	Scand1	protein_coding	72.9615	31.092	382.572	83.2015	263.551	62.9689	142.499	516.263	138.608	616.697	517.218	153.889	27.2466	71.9284	53.3641	1046.23	103.561	89.1128	35.2862	123.422	92.5193	55.221	725.771	610.249	0.00179907	0.0342408	yes
ENSMUSG00000030048	Gkn3	protein_coding	0.120399	0.075107	0.285651	0.399175	1.54202	0.558026	0.113922	0.108006	0	0.331438	1.41264	0.086909	0.115097	0	0.307761	0	0	0	0	0.405823	0.176588	0.167238	0	0.081228	0.00181743	0.0345451	yes
ENSMUSG00000103092	Pcdha5	protein_coding	0	0.025428	0	0	0	0	0	0	0.249548	0	0	0	0	0.029418	0.177597	0	0	0	0	0	0	0	0	0	0.00184779	0.0350457	yes
ENSMUSG00000023089	Ndufa5	protein_coding;processed_transcript;retained_intron	16.6143	15.3532	33.9088	34.1027	76.5154	34.4483	29.9293	63.806	38.2143	90.7526	114.096	22.0868	14.811	18.9449	20.5865	38.8365	27.9747	29.2579	12.416	24.689	28.1243	17.8055	51.0439	42.2495	0.0018469	0.0350457	yes
ENSMUSG00000030401	Rtn2	protein_coding;retained_intron	0.752894	0.61174	0.999208	1.07484	1.2715	0.72963	1.11626	1.20302	1.54378	1.96405	4.84057	0.810689	0.611569	0.707971	0.577308	0.431946	0.763229	0.850187	0.413324	0.904132	0.861917	0.681317	1.36667	1.43805	0.00186192	0.0352369	yes
ENSMUSG00000033377	Palmd	protein_coding;retained_intron	0.345185	0.151451	0.163218	0.331712	0.199389	0.276312	0.152799	0.0873013	0.182507	0.194149	2.68358	0.320305	0.251079	0.185784	0.241975	0	0.0789111	0.359225	0.0901699	0.209911	0.240202	0.300918	0.116218	0.107857	0.00186176	0.0352369	yes
ENSMUSG00000044408	Sptssa	protein_coding;processed_transcript;nonsense_mediated_decay	27.8122	20.6432	54.4327	54.115	106.905	50.8594	46.9709	70.8683	56.0786	78.7269	53.3349	54.8495	26.7798	33.0549	22.3084	9.14197	29.7987	36.6897	11.4666	35.6588	36.6974	30.8456	101.966	114.13	0.00186472	0.0352516	yes
ENSMUSG00000020839	Tmigd1	processed_transcript;protein_coding	64.6474	79.1019	103.676	51.644	24.4488	16.9973	106.922	143.936	162.12	20.9073	16.3848	76.9943	78.9398	132.935	114.37	23.0682	137.49	132.718	35.3221	114.368	129.241	76.2422	153.498	162.535	0.0018669	0.0352547	yes
ENSMUSG00000052911	Lamb2	protein_coding;retained_intron	2.48474	2.54652	2.02714	2.74012	1.80554	3.18843	2.77837	2.25179	2.64567	3.68734	14.9724	3.02802	3.3845	2.8029	2.85758	0.714084	2.70872	2.40855	1.30228	2.56412	2.16094	2.50287	2.45837	2.82429	0.00188582	0.0355734	yes
ENSMUSG00000050010	Shisa3	protein_coding;nonsense_mediated_decay	0.415142	0.15941	0.160884	0.502097	0.413612	0.357764	0.128686	0.113395	0.0792455	0.44172	0.226532	0.221311	0.266441	0.190157	0.0816689	0	0.0448519	0.113977	0.0828473	0.190523	0.110221	0.386015	0.0889397	0.305181	0.00190292	0.0358573	yes
ENSMUSG00000033220	Rac2	protein_coding;nonsense_mediated_decay	7.65183	8.33178	8.86551	8.94036	14.0238	15.7375	7.25133	6.01579	4.90877	12.0553	13.5642	8.43957	5.88509	7.43362	5.23111	2.03938	5.40665	7.14292	4.64369	8.31962	6.00277	13.8373	10.6795	11.5779	0.0019157	0.036059	yes
ENSMUSG00000052974	Cyp2f2	protein_coding	0.601785	0.340579	0.390272	0.319682	0.352665	0.288943	0.0580616	0	0	0	0	0.530556	0.0609228	0.0740106	0	0	0.0571917	0	0	0	0.0602594	0	0	0	0.00192476	0.0361904	yes
ENSMUSG00000109305	Smim38	protein_coding;retained_intron;processed_transcript	3.2909	0.732256	6.49912	4.09748	7.54302	3.02387	2.33654	5.97821	2.65787	17.414	7.1535	3.13961	1.2529	1.07876	0.477833	2.49935	1.59601	0.229183	1.07468	2.81279	2.65828	1.98773	5.77491	6.38272	0.00193015	0.0362527	yes
ENSMUSG00000083509	Defa-ps4	unprocessed_pseudogene	6.41868	1.95195	5.53934	52.9888	33.5175	4.53664	2.66316	48.1421	4.96572	9.7012	3.67068	4.15982	7.63311	0.862396	1.88268	1.94916	2.90461	0.729029	2.70101	28.9075	5.07851	3.5005	22.821	4.79538	0.00194174	0.036392	yes
ENSMUSG00000038384	Setd1b	protein_coding;retained_intron	2.86332	3.04992	0.977666	1.40244	0.758162	2.1594	0.844096	1.0728	1.06448	0.716811	0.908792	1.18212	3.8138	2.65009	2.52759	0.740686	1.78605	1.59054	0.671768	1.21582	0.920782	3.43948	1.10877	0.713303	0.00194013	0.036392	yes
ENSMUSG00000063021	H2ac15	protein_coding	1.8313	0.12298	0.417759	0.055741	0.321577	0.128458	0.25845	1.07317	0.170659	0.570683	1.32467	1.1293	0.012426	0.607219	0.254399	8.89516	1.20946	0.203775	9.25976	0.799857	0.067149	0.013735	0.166714	1.41819	0.00195491	0.0365994	yes
ENSMUSG00000062345	Serpinb2	protein_coding	0	0	0	0.394469	0.397021	0.022075	0	0	0.0209627	0	0	0.147488	0.0289032	0	0	0	0	0	0	0	0	0.0228881	0	0	0.00196883	0.0367023	yes
ENSMUSG00000117748	Derpc	protein_coding;processed_transcript	2.94015	2.8844	0	8.51178	7.98381	6.95663	10.1429	0.0002792	0.00324603	0	0	0.0236661	3.68259	0.0944807	4.40306	0	2.6311	8.31151	0.0063371	0.017756	0.024082	3.39106	0	0.00101005	0.00196873	0.0367023	yes
ENSMUSG00000120220	ENSMUSG00000120220	lncRNA	0.138897	0.04896	0	0.202523	0.457567	0.111989	0.085699	0.168927	0.095688	2.03137	1.03509	0.142709	0.057442	0.017151	0	0.968298	0.108674	0.062232	0	0.152166	0	0.043359	1.11989	0.794005	0.00196696	0.0367023	yes
ENSMUSG00000066438	Plekhd1	protein_coding;retained_intron	0.0661321	0.158481	0.0572142	0.106705	0.0827571	0.253855	0.0543891	0.0330436	0.0160569	0.258677	0.409135	0.0938476	0.0689464	0.0499683	0.0520791	0	0.0969285	0.101372	0	0	0.042341	0.113524	0.101066	0.126941	0.00196492	0.0367023	yes
ENSMUSG00000005672	Kit	protein_coding;retained_intron	2.35586	2.15779	0.534148	3.56541	3.84054	5.20867	1.14314	1.19038	1.35914	1.88893	1.1709	1.94328	2.40886	1.83097	1.40588	0.248064	1.36923	1.2679	0.724218	1.55983	1.73616	2.38512	1.22781	1.66058	0.00198406	0.0369468	yes
ENSMUSG00000047181	Samd14	protein_coding;processed_transcript	1.26333	0.857269	1.13093	1.72485	2.75133	3.2918	1.23737	1.3096	1.51743	2.98393	2.60631	1.78842	1.23761	1.32088	0.851671	0.814664	0.787345	1.24338	0.466131	1.37817	0.939559	1.35828	1.64421	1.44726	0.00199789	0.0371646	yes
ENSMUSG00000103332	Pcdhga2	protein_coding	0.077171	0.271687	0.205658	0.111382	0	0.063871	0	0	0	0	0.177796	0.344325	0.079043	0.106271	0.120858	0	0.13275	0.034144	0.319756	0.628417	0	0.034329	0	0.060245	0.0020157	0.037456	yes
ENSMUSG00000098814	Igkv19-93	IG_V_gene	123.063	119.122	19.694	67.5208	12.1942	11.4294	12.0642	8.09327	37.283	13.2054	5.45631	6.64496	58.1844	19.2165	109.285	2.87789	38.1248	84.4667	56.1128	89.8093	73.2649	197.388	22.2428	39.0704	0.00202249	0.037542	yes
ENSMUSG00000052889	Prkcb	protein_coding;retained_intron;nonsense_mediated_decay;processed_transcript	0.462606	0.392151	0.294711	0.311363	0.504273	0.508026	0.367782	0.357483	0.225448	0.398592	0.211795	0.309342	0.229437	0.36767	0.216925	0.0332214	0.102103	0.317803	0.229961	0.323447	0.27138	0.726587	0.706508	0.852159	0.00206135	0.0382226	yes
ENSMUSG00000109350	Apoc2l	protein_coding	1.34873	0	0	0	2.00007	3.10551	0	0	0	0.192331	1.04571	0	1.56875	0.029515	0	0	3.91046	0	0	0	0	0	0	0	0.00206571	0.0382628	yes
ENSMUSG00000064372	mt-Tp	Mt_tRNA	17.4656	15.0311	36.6136	14.4411	7.46423	25.3724	12.9814	8.24949	16.536	9.25303	173.276	15.3749	11.2524	14.4838	9.99758	3.23729	9.62008	16.7805	5.87289	12.5516	17.217	16.5969	9.25712	10.5067	0.00207382	0.0383723	yes
ENSMUSG00000002980	Bcam	protein_coding;retained_intron;nonsense_mediated_decay	4.44186	3.9989	6.43179	6.05771	5.32266	4.01491	4.75586	8.60381	6.3166	7.1621	21.9066	6.23686	4.3223	4.30427	4.41959	2.45094	3.66083	4.25179	2.24695	4.19681	3.86348	3.26653	6.37019	6.32555	0.00208237	0.0384895	yes
ENSMUSG00000025468	Caly	protein_coding;retained_intron	0.070076	0.093251	0.410666	0.0520992	0.0414409	0.0415516	0.18059	0.377879	0.257858	0.420218	0.433139	0.205811	0.13461	0.215391	0.159008	0	0.109205	0.0725618	0.11862	0.207569	0.141125	0.236156	0.219624	0.421272	0.0020989	0.0387131	yes
ENSMUSG00000059895	Ptp4a3	protein_coding;retained_intron	2.25925	2.27048	2.58467	2.14411	2.55928	2.54434	2.19537	1.58153	1.67547	2.91265	9.12238	1.86501	1.66611	2.11717	1.51288	0.734365	1.39028	1.65589	1.07356	2.1566	1.80012	2.88701	3.65335	3.29615	0.00209756	0.0387131	yes
ENSMUSG00000082323	Gm15314	processed_pseudogene	0.565303	0.343686	0	1.95036	6.22353	1.28784	0.326862	0	0	0	0	0.157303	0.440902	0.034531	0.180463	0	0	0.041036	0	1.57384	6.98015	0.172068	3.77603	0	0.00211303	0.0389325	yes
ENSMUSG00000121068	ENSMUSG00000121068	lncRNA	19.0843	8.69636	14.0943	26.9494	63.2999	38.4246	23.5053	29.7045	23.5977	49.07	32.8758	20.5946	10.5373	11.7885	9.55252	36.7871	16.1824	16.8997	26.2413	24.7559	18.8347	15.6971	50.5498	27.167	0.00211727	0.0389694	yes
ENSMUSG00000044258	Ctla2a	nonsense_mediated_decay;protein_coding;retained_intron;processed_transcript	0.571674	0.436581	0.926835	1.23717	3.07761	1.31108	0.999531	1.13815	1.76501	2.78937	5.15126	1.11336	1.10057	1.00731	1.10274	0.35048	0.759359	1.0024	0.48461	1.18418	1.35723	0.891566	2.34874	1.74807	0.00212901	0.0391442	yes
ENSMUSG00000043903	Zfp469	protein_coding	0.0735267	0.0129492	0.0233412	0.0216951	0.011932	0.0336839	0.0123754	0.00704758	0.00877075	0.026537	0.248437	0.0587358	0.0775459	0.0297352	0.053101	0.018435	0.0199917	0.0282491	0.0426162	0.0118605	0.0256934	0.0330712	0.010809	0.00730408	0.00214153	0.0393328	yes
ENSMUSG00000001943	Vsig2	retained_intron;protein_coding	0.278294	0.28852	0.297738	0.316043	0.464864	0.429183	0.313446	0.448831	0.323353	0.556881	3.63914	0.233097	0.354225	0.296966	0.381136	0	0.359601	0.320803	0.110019	0.289512	0.271816	0.341721	0.46098	0.276008	0.00214451	0.0393461	yes
ENSMUSG00000046688	Tifa	protein_coding;processed_transcript	11.8685	13.6852	15.2126	16.1344	8.80095	8.99594	10.2053	13.9414	7.34855	3.84145	2.81437	6.59853	23.5634	21.2116	20.5254	2.89465	17.3283	22.6259	2.66486	12.8978	11.4741	13.9889	7.26651	7.71206	0.00215737	0.0395405	yes
ENSMUSG00000027800	Tm4sf1	protein_coding;retained_intron;processed_transcript	1.26343	0.987955	1.80073	2.00771	6.67994	1.81445	1.32167	2.42997	1.716	2.482	6.11327	1.44855	1.47662	1.41413	1.24147	0.307114	0.864093	0.984998	0.460173	1.61078	1.71256	1.04117	2.00107	1.73407	0.00216827	0.0396985	yes
ENSMUSG00000028527	Ak4	protein_coding	0.23586	0.254697	0.107723	0.341202	1.12478	0.616477	0.455177	0.307775	0.148562	0.519268	1.80467	0.381556	0.187557	0.222255	0.378192	0	0.399944	0.373167	0.0917909	0.123002	0.172446	0.304804	0.369143	0.494628	0.00219268	0.0401032	yes
ENSMUSG00000094533	Ighv11-1	IG_V_gene	5.44262	1.19021	0	1.33886	0	0	0	0	0	0	0	0	0	0	0	0	0	0	0	3.77558	0	0	0.228177	0	0.00220159	0.040224	yes
ENSMUSG00000019762	Iyd	protein_coding;retained_intron	4.40371	3.65878	3.98429	12.2005	11.7819	10.6052	6.21175	4.30447	6.7459	5.95853	5.52728	8.55408	4.15724	5.35177	4.01806	0.490189	3.68289	4.83135	1.47105	4.63674	4.84371	5.07355	8.55841	11.8408	0.00222841	0.0405864	yes
ENSMUSG00000030342	Cd9	protein_coding;retained_intron;processed_transcript	29.2513	19.4755	21.8234	47.1588	75.0812	45.445	22.9896	23.6768	25.8112	32.9991	24.9211	27.5175	22.7671	19.0158	16.5455	1.61493	16.1404	19.9084	10.1483	23.9083	22.3647	24.1211	27.8123	26.0748	0.00222676	0.0405864	yes
ENSMUSG00000106205	C230096K16Rik	TEC	0.832557	0.377595	1.41496	0.803736	1.78999	0.57288	1.12369	3.22348	1.49835	2.25585	1.22065	1.12267	0.34612	0.972118	0.597597	3.06513	1.58937	1.28882	0.604773	1.609	1.47603	1.16136	5.75008	4.06117	0.0022238	0.0405864	yes
ENSMUSG00000062515	Fabp4	retained_intron;protein_coding	4.93265	3.6286	3.15553	12.1852	5.14751	2.87667	4.80022	4.04393	10.8638	7.11117	45.264	14.7008	10.0085	4.02281	8.69416	4.85207	6.45459	10.0998	1.78119	7.60386	7.80119	3.5716	6.06071	8.34145	0.00224251	0.0408007	yes
ENSMUSG00000064288	H4c12	protein_coding	1.62885	1.55743	0.646728	0.759469	1.12537	0.640186	1.46508	2.07801	0.88265	1.87386	1.20638	1.57988	1.90186	1.85922	1.49772	9.16417	2.08308	1.03343	13.4642	1.68658	1.26121	2.02661	1.89124	1.37832	0.00227811	0.0414052	yes
ENSMUSG00000069305	H4c18	protein_coding	1.41165	1.27428	0.885011	1.17125	1.45181	1.58164	1.37881	0.911991	1.4797	0.806694	2.51338	2.68892	0.684629	2.07528	2.04161	5.83624	2.33349	1.61807	10.1578	3.09412	2.13915	1.53149	1.78535	2.58532	0.00228953	0.0415693	yes
ENSMUSG00000048807	Slc35e4	protein_coding	0.834469	0.404602	0.489878	1.30337	2.44103	1.85764	1.51599	1.10286	1.00932	1.60524	1.32948	1.01983	0.53087	0.889205	0.587395	0.075515	0.452397	0.663251	0.460878	0.905015	1.22348	0.568459	1.09815	1.63337	0.00231581	0.0420026	yes
ENSMUSG00000037579	Kcnh3	protein_coding;retained_intron;processed_transcript	0.268576	0.393912	0.571721	0.780222	1.16783	0.965858	0.539653	0.52998	0.621429	1.59137	0.954224	0.429722	0.364136	0.198839	0.360521	0.129238	0.330715	0.307754	0.161982	0.43941	0.701129	0.349803	0.584739	0.564793	0.00232066	0.0420469	yes
ENSMUSG00000087691	Cd55os	lncRNA	0.245627	0.165872	0.0646	0.473863	0.486127	2.34688	0.150034	0.030252	0.209819	0.098796	0.139106	1.10288	0.552434	0.322522	0.236246	0	0.317816	0.340619	0.128535	0.113714	0.126205	0.355806	0.173578	0.096046	0.00233618	0.0422841	yes
ENSMUSG00000039452	Snx22	protein_coding;retained_intron	1.32616	0.926808	1.83785	1.35011	2.00146	1.12036	1.33347	1.16775	1.1423	3.52172	2.9893	0.6042	0.360879	0.778887	0.351506	0.15928	0.411022	1.1182	0.475379	0.726528	0.928415	1.11388	1.74919	1.64325	0.00237142	0.0428774	yes
ENSMUSG00000017344	Vtn	protein_coding;retained_intron	0.708904	0.34572	0.654144	0.541375	0.788676	0.593424	0.611773	0.527457	0.59282	0.987296	5.32556	0.473609	0.721988	0.57732	0.345713	0	0.511721	0.518235	0.320288	0.490644	0.403306	0.709243	0.739087	0.985377	0.0023784	0.0429147	yes
ENSMUSG00000042770	Hebp1	protein_coding;processed_transcript;retained_intron	0.697067	0.617143	0.744674	1.58648	2.46508	1.26353	1.17583	1.47205	1.27518	2.62855	1.46191	1.61137	0.860096	0.729429	0.725435	0.257991	0.995736	0.812137	0.782716	0.99215	1.07703	0.952487	1.99895	1.57167	0.0023766	0.0429147	yes
ENSMUSG00000113467	Gm46350	processed_pseudogene	0	0.356423	0.164885	0.896372	1.7392	1.02557	0.973342	2.27177	1.00701	3.6426	0.839977	0.566578	0.110961	0.146728	0.231547	0.165369	0.358613	0.603644	0.662804	0.574207	0.670485	0.043184	1.6807	2.82692	0.00238637	0.0429695	yes
ENSMUSG00000022018	Rgcc	protein_coding	2.68057	1.9044	5.72836	3.41886	4.83086	2.88411	3.44553	6.24076	4.72023	2.95883	24.7712	4.11735	2.55663	2.5652	2.3779	0.696821	1.92243	3.14296	1.29079	2.5371	2.4122	2.62234	2.90409	6.0233	0.00238545	0.0429695	yes
ENSMUSG00000028691	Prdx1	protein_coding;retained_intron	96.6523	82.47	141.596	233.194	391.656	208.196	176.477	248.398	217.343	337.186	230.835	176.779	96.5595	116.571	109.201	49.228	116.42	168.838	54.6271	146.943	155.747	127.644	316.448	303.576	0.00239298	0.043044	yes
ENSMUSG00000036880	Acaa2	protein_coding	22.3394	18.0444	38.1055	37.0425	38.2793	27.3605	35.2401	36.5366	58.9507	43.2819	169.604	30.8052	30.0134	25.1296	19.2432	10.6126	22.813	24.6616	16.6807	34.4438	32.1313	28.1535	48.2995	38.2694	0.00241937	0.0434739	yes
ENSMUSG00000015337	Endog	protein_coding	30.351	17.8022	41.021	41.3256	100.085	50.5827	54.2485	91.737	46.9606	116.016	62.5923	61.3741	16.0892	32.481	22.6328	43.3498	30.1649	38.3286	11.6604	49.3235	38.701	23.3196	140.157	137.605	0.00242838	0.0435908	yes
ENSMUSG00000080058	Gm11175	lncRNA	1.854	0.150418	2.8788	1.84013	1.6513	2.18133	15.9945	0.0132234	0.230415	6.80246	3.79974	4.89348	0.24425	1.14936	0.469369	0.0669901	2.19004	2.17409	0.0436367	3.66604	2.64274	0.987173	49.3243	6.48878	0.00248326	0.04453	yes
ENSMUSG00000079033	Mef2b	protein_coding	0.375694	0.547739	0.59666	0.150922	0.172533	1.13375	0.588175	0.271972	0.139949	0.0673873	0.67709	0.711076	0.129058	0.828773	0.0715189	0.136683	0.0801749	0.186774	0.527352	0.276016	0.227902	1.37996	1.79372	2.66183	0.00252331	0.0451553	yes
ENSMUSG00000039873	Neurl2	protein_coding	0.163225	0.142478	0.471475	0.340666	0.933942	0.433864	0.249454	0.502409	0.299726	0.808751	5.4388	0.117187	0.421245	0.318149	0.128489	0	0.222005	0.479367	0.214398	0.261107	0.411942	0.382571	0.671043	0.372993	0.00252169	0.0451553	yes
ENSMUSG00000106874	Gm20186	lncRNA	1.29885	0.372079	0.834293	1.36785	0.941081	1.59034	0.163906	1.01488	0.310649	0.126602	0.293703	0.280539	0.556556	1.46387	0.353494	0.0631809	0.230586	0.249257	0.0833096	0.275716	1.23131	0.561611	0.143772	0.153188	0.00255452	0.0456201	yes
ENSMUSG00000076665	Ighv7-1	IG_V_gene	0.354709	1.22244	0	0.244773	10.5137	0.61938	0	0.164639	0.426242	0.23501	0	1.92303	0.465532	2.28112	15.9942	0	0.988436	0.582573	0	0.441371	0	1.88738	0.785398	0.994373	0.0025543	0.0456201	yes
ENSMUSG00000037185	Krt80	protein_coding;retained_intron	0.155025	0.0816402	0.0870523	0.109315	0.211586	0.284982	0.058545	0.0641838	0.0474418	0.211603	0.265992	0.10987	0.0905688	0.0604653	0.0734881	0	0.0982754	0.102479	0.0857143	0.0689192	0.135758	0.0618513	0.0390664	0.0351833	0.00257188	0.0458831	yes
ENSMUSG00000095217	H2bc15	protein_coding	2.58511	0.938162	0.384454	0.693075	0.375512	0.89552	1.04088	0.829834	1.34393	1.10939	0.557942	0.975356	0.804029	1.49925	1.5347	3.26389	2.33146	0.780876	11.9127	1.21498	1.11778	1.04164	1.26409	1.09538	0.0025799	0.0459791	yes
ENSMUSG00000020234	4930404N11Rik	protein_coding;retained_intron	0.12049	0.113406	0.374309	0.611212	1.09249	0.675646	0.192658	0.166399	0.140388	1.14099	1.27177	0.0189396	0.287334	0.317265	0.181109	0.0557168	0.0126526	0.221979	0.238005	0.109449	0.171759	0.341035	0.136179	0.164724	0.00260519	0.0463826	yes
ENSMUSG00000096580	Igkv1-132	IG_V_gene	25.7493	0	0	0.601182	0	0	0	0.840981	0	0	0	0	0.144956	0	0.069195	0	1.57421	0	0	4.41009	8.36242	1.21322	0.119523	0.073479	0.00261147	0.0464469	yes
ENSMUSG00000078234	Klhdc7a	protein_coding	0.10791	0.1021	0.095307	0.177025	0.372761	0.389869	0.069102	0.002851	0.121523	0.427534	0.484743	0.300417	0.197669	0.071278	0.165293	0	0.076697	0.162298	0.014448	0.111525	0.106275	0.136004	0.036815	0.10039	0.00262218	0.0464951	yes
ENSMUSG00000024304	Cdh2	protein_coding;retained_intron	0.203917	0.307846	0.0168947	0.180807	0.0825814	0.187895	0.123875	0.161303	0.121173	0.0999234	2.38663	0.18911	0.24315	0.192067	0.182486	0.0554615	0.127965	0.197216	0.0313606	0.118768	0.154372	0.272471	0.0603586	0.159028	0.00262166	0.0464951	yes
ENSMUSG00000073684	Faap20	protein_coding;retained_intron;processed_transcript	9.8302	7.18636	9.3557	13.0571	23.1221	11.4127	12.8604	21.1357	13.7784	26.0235	12.8473	15.125	6.13074	8.096	5.81866	6.92731	8.82095	10.7534	4.0891	11.4638	9.48497	7.92517	29.6018	25.9683	0.00262082	0.0464951	yes
ENSMUSG00000076540	Igkv4-80	IG_V_gene	3.87515	0	0	0.229439	11.2534	0.844153	0.513227	2.46481	0.694062	3.097	1.61536	0.341732	7.20562	0.707303	5.5062	0	0.702136	0.551275	5.13661	7.72725	0.417379	33.452	18.0657	3.11639	0.00262846	0.046559	yes
ENSMUSG00000020142	Slc1a4	protein_coding	3.02345	2.11998	1.43146	4.72834	5.28297	6.18644	2.0115	1.83805	1.74142	4.67688	2.08591	2.25724	3.31537	1.87529	1.81814	0.494415	1.68398	1.88232	0.971324	2.13619	2.43031	3.01624	1.19766	1.43961	0.00265986	0.0470673	yes
ENSMUSG00000028885	Smpdl3b	protein_coding	25.8936	36.1723	29.1435	20.113	7.37976	16.3965	33.011	31.6736	23.3872	9.38002	6.88745	17.1079	33.2234	29.6191	45.6197	9.9796	48.5497	49.6127	10.3231	28.8799	35.2404	28.5097	19.2242	17.7895	0.00266858	0.047126	yes
ENSMUSG00000007817	Zmiz1	protein_coding;retained_intron;processed_transcript	7.78612	14.0065	8.52566	4.14397	2.40027	6.3606	4.97269	4.09165	6.60137	3.09063	3.79437	6.89093	12.7543	15.2942	13.7969	1.26146	10.492	8.55071	2.39607	5.38455	5.31513	10.1145	4.30449	3.61389	0.00266779	0.047126	yes
ENSMUSG00000097167	Gm16740	lncRNA	0.0974298	0.207149	0.668503	0.297655	0.570468	0.442937	0.119929	0.526509	0.594021	2.16935	0.613319	0.136063	0.18446	0.114365	0.090398	0.215557	0.329463	0.101078	0.102943	0.0929835	0.151936	0.158764	0.355417	0.167025	0.00267839	0.0472513	yes
ENSMUSG00000116207	Nnt	protein_coding	0	1.1539	0	0	0	0	0	0	0	0	0	0.669926	0	1.68685	0	0	0	0	0	0	0	2.04931	0	0	0.00269018	0.0474114	yes
ENSMUSG00000013643	Lypd8	protein_coding	1355.97	1530.62	3410.44	709.728	598.194	513.878	1567.83	1387.86	1322.41	796.634	640.412	929.285	1054.5	1083.22	1393.33	417.922	1397.44	1614.62	587.177	1443.8	1444.78	1181.05	1213.86	919.513	0.00271216	0.0477505	yes
ENSMUSG00000003865	Gys1	protein_coding;retained_intron	2.03343	2.15003	1.90056	2.5587	2.86926	4.03797	1.87996	1.66274	1.61043	4.79876	7.48912	2.14203	2.53817	1.68834	2.08541	0.423005	1.63021	1.93012	0.699646	2.10356	1.78574	1.97164	1.38828	2.1522	0.00273015	0.0479703	yes
ENSMUSG00000074218	Cox7a1	protein_coding	16.0434	11.4323	50.4108	34.8183	54.8489	31.7559	30.0491	53.4484	49.6056	94.9762	147.047	23.5338	17.7768	21.0469	22.3753	31.5616	22.1757	30.142	17.3889	23.6329	27.1586	17.6677	42.9884	48.6369	0.00272975	0.0479703	yes
ENSMUSG00000026154	Sdhaf4	protein_coding;processed_transcript	1.86869	1.24769	2.79046	2.93274	5.66026	2.29008	2.33858	4.96952	2.68438	4.2053	12.7934	1.76856	0.850346	0.968326	1.32972	1.2389	1.27508	1.98316	1.1088	2.40316	2.49573	1.41998	4.86141	4.21858	0.0027423	0.0481352	yes
ENSMUSG00000089417	Gm22009	scaRNA	3.26496	5.21814	1.40737	1.38954	0.651521	1.58613	1.97085	1.26119	1.51665	1.19863	1.45987	3.2819	2.49273	1.04204	2.24499	5.52819	2.91732	2.11823	16.2124	2.52603	1.88958	1.98736	1.06771	1.84757	0.00274569	0.0481463	yes
ENSMUSG00000033200	Tpsg1	protein_coding;processed_transcript	10.2309	8.22091	17.6565	24.1591	45.3137	18.9211	19.3028	19.8496	23.7997	52.1548	22.3078	14.6522	9.13853	12.3688	10.1797	5.36211	10.5487	13.2868	6.09946	15.9977	18.2758	11.9948	29.5958	29.1583	0.00275024	0.0481776	yes
ENSMUSG00000031075	Ano1	protein_coding;retained_intron;processed_transcript	1.35196	1.68723	1.08499	1.49478	1.77715	6.30465	0.763671	0.609581	0.75645	1.8966	1.75503	1.60369	1.77479	1.53722	1.58993	0.116461	0.97174	1.25369	0.420774	0.971554	0.908949	1.84713	0.271129	0.55132	0.00277255	0.048471	yes
ENSMUSG00000070493	Chchd2	protein_coding;retained_intron	31.221	26.9765	43.5906	69.592	131.954	60.6945	72.7667	122.527	89.3195	113.725	104.749	51.3894	36.7514	49.5943	41.9203	30.2836	46.7796	66.1584	23.6946	59.6824	68.668	42.9183	164.099	136.098	0.00277239	0.048471	yes
ENSMUSG00000097310	A930038B10Rik	lncRNA	0.102553	0.080756	0.0542338	0.0617695	0.0494053	0.0572163	0.219316	0.183049	0.373176	0.0406565	0.0293272	0.10785	0.123046	0.088598	0.053861	0	0.0350262	0.201119	0.0570473	0.088183	0.0620929	0.126873	0.467128	0.145208	0.00277749	0.0485087	yes
ENSMUSG00000022824	Muc13	protein_coding	948.627	1612.14	629.175	453.825	208.397	401.602	942.989	523.482	531.471	254.924	164.917	536.914	1099.28	1146.92	1581.56	182.423	1329.95	1064.76	283.593	837.196	927.977	996.049	570.715	485.267	0.00279349	0.0487392	yes
ENSMUSG00000028898	Trnau1ap	protein_coding;processed_transcript;nonsense_mediated_decay;retained_intron	3.85361	2.73695	3.59739	7.18221	10.8617	6.22573	5.78678	9.53952	5.21356	8.77469	6.49373	7.33981	2.89127	3.71244	3.22356	2.00185	3.94128	3.69484	2.0694	5.68616	4.73212	3.15859	9.70033	9.29241	0.00279746	0.0487597	yes
ENSMUSG00000037152	Ndufc1	protein_coding;retained_intron;processed_transcript	3.79084	2.80749	11.9399	9.88825	24.2693	9.01522	8.1535	17.181	9.74562	29.8213	31.848	5.95303	3.93468	6.60114	4.38555	5.97758	3.79459	7.15531	2.15999	6.51434	8.49288	4.68391	18.9761	19.8726	0.00284418	0.0494752	yes
ENSMUSG00000069265	H3c1	protein_coding	0.674839	0.008504	0.853692	0.205344	0.315743	0.137653	0.067951	0.51169	0.03593	0.930137	1.53772	0.74844	0.282565	0.216818	0.482198	6.98334	0.932343	0.020748	6.23935	0.252239	0.160947	0.208684	0.23725	1.02094	0.00284268	0.0494752	yes
ENSMUSG00000037411	Serpine1	protein_coding;retained_intron	0.112919	0.211282	0.0353086	0.309102	0.479718	0.734612	0.183574	0.0837697	0.162523	0.231911	1.08908	0.246645	0.276069	0.258497	0.313098	0	0.144231	0.154069	0.059364	0.206798	0.180178	0.227062	0.0843694	0.159525	0.00284988	0.0494755	yes
ENSMUSG00000018865	Sult4a1	protein_coding	0.745606	0.73327	0.666874	0.726213	1.19899	1.458	1.08493	1.44984	0.924934	1.13418	1.14932	1.18182	0.58584	1.03743	0.740909	0.39631	0.59547	0.938918	0.254804	0.919238	0.691086	1.62904	1.90004	2.9256	0.00284765	0.0494755	yes
ENSMUSG00000052565	H1f3	protein_coding	0.197458	0.272449	0.171641	0.199877	0.135883	0.215821	0.125933	0.126704	0.07232	0.123197	0.220463	0.23436	0.083711	0.160987	0.172924	1.14349	0.238302	0.215653	1.1735	0.175061	0.074523	0.223555	0.172606	0.364682	0.00285828	0.049572	yes
ENSMUSG00000029223	Uchl1	protein_coding;retained_intron	3.47758	2.73288	10.9283	7.16643	12.1014	4.61982	8.04357	14.9539	11.686	15.311	11.8201	5.58223	2.7136	4.73578	3.3815	5.4288	4.51804	4.95075	2.38281	4.68282	4.27084	5.71021	12.0235	14.9761	0.00287802	0.0498647	yes
ENSMUSG00000020889	Nr1d1	protein_coding;processed_transcript	9.91625	5.54352	4.51882	15.7075	6.72834	19.493	4.18229	8.39637	24.4925	9.54067	11.4696	13.0908	10.212	6.29842	5.9611	0.630567	5.86124	3.08109	2.45561	5.35876	4.46401	7.44876	2.91497	2.76089	0.00293548	0.0508098	no
ENSMUSG00000023011	Faim2	protein_coding;retained_intron;processed_transcript	0.120624	0.0995963	0.0838654	0.105439	0.0774372	0.112718	0.116441	0.146616	0.132279	0.0843492	0.0792578	0.110709	0.120742	0.145719	0.105192	0.0302496	0.122219	0.099314	0.0427722	0.15113	0.0697424	0.414511	0.132711	0.364378	0.00294452	0.0509156	no
ENSMUSG00000116288	Gm41349	lncRNA	0.446054	0.400498	0.888735	1.11796	1.38915	1.3446	0.996361	1.01126	0.827958	2.31158	1.9938	1.07429	0.420975	0.758488	0.322474	0	0.685686	0.515575	0.309472	0.631758	0.325728	0.446161	1.45201	0.888748	0.0029603	0.0510871	no
ENSMUSG00000033788	Dysf	protein_coding;processed_transcript;retained_intron	0.840693	0.890651	0.759106	0.704421	0.613733	1.1743	0.990435	0.718542	0.656216	1.20577	4.77845	1.00394	1.02862	1.17767	1.11591	0.330236	0.74972	0.788564	0.435539	0.73935	0.792494	0.880726	0.847623	1.0579	0.00295752	0.0510871	no
ENSMUSG00000003872	Lin7b	protein_coding;retained_intron;nonsense_mediated_decay	0.262559	0.207603	0.471422	0.9063	0.825426	0.496834	0.637493	0.916554	0.282182	0.965319	1.79156	0.648809	0.125746	0.230713	0	0	0.198333	0.317763	0.102203	0.49903	0.10079	0.201169	0.804564	1.35095	0.00297276	0.0512007	no
ENSMUSG00000045092	S1pr1	protein_coding	1.68207	1.55652	0.875126	1.04086	0.91931	2.46082	0.806672	1.28784	1.00659	0.762882	13.32	1.64485	2.41702	1.73934	1.33462	0.185808	0.902203	1.39762	0.720704	1.32141	0.969292	3.12207	1.60404	2.18076	0.00297252	0.0512007	no
ENSMUSG00000068587	Mgam	protein_coding;processed_transcript	86.4442	114.094	59.8249	49.4457	20.5211	48.7091	68.113	66.9014	80.573	28.6769	21.779	56.6988	109.505	116.887	145.079	27.1217	123.657	89.1275	51.444	90.7266	95.9164	93.8873	49.3124	37.7303	0.00299996	0.0516183	no
ENSMUSG00000030652	Coq7	protein_coding;retained_intron	2.01666	2.04232	1.39859	3.14019	5.81641	3.28045	3.04149	4.38987	3.0379	5.56637	6.91222	2.6654	1.74478	2.33572	2.05184	1.42529	2.29365	2.54732	1.39141	2.49477	2.42023	2.21587	3.83916	3.63911	0.00302109	0.0519306	no
ENSMUSG00000076577	Igkv8-30	IG_V_gene	58.1132	6.75058	15.1789	19.0538	319.328	4.29648	20.5841	3.39355	80.5529	10.4866	2.12365	25.6735	9.11429	9.41244	3.31309	2.59013	121.465	4.54392	4.18025	30.7277	5.3347	8.92729	6.77466	2.49495	0.00305504	0.0524625	no
ENSMUSG00000033730	Egr3	protein_coding;retained_intron;processed_transcript	0.304699	0.386224	0.0342944	0.0387996	0.0251782	0.19409	0.0447016	0.0215749	0.0280838	0.0293629	0.0974225	0.176921	0.155896	0.451836	0.220985	0	0.0611073	0.146774	0.0818218	0.215249	0.126785	0.64899	0.248483	0.165596	0.00305939	0.0524854	no
ENSMUSG00000108476	Gm44974	TEC	1.95824	5.08312	0.324656	0.328464	0.110104	1.25923	0.769786	0.339947	0.40026	0.218258	0.278521	1.02321	2.43502	3.39333	3.53215	1.01751	4.94234	1.24269	2.5866	0.843826	0.757147	2.87628	0.396734	0.634855	0.00306587	0.0524933	no
ENSMUSG00000055024	Ep300	protein_coding;processed_transcript;retained_intron	3.06845	4.40533	1.22212	1.59045	0.994256	2.61995	1.45346	0.968887	1.3114	0.914893	0.905786	2.10095	4.76332	4.4237	4.60984	1.072	3.37698	3.02145	1.35408	2.19206	2.19606	4.77766	1.22657	1.30759	0.00306326	0.0524933	no
ENSMUSG00000084377	Gm15302	processed_pseudogene	0	0	0	0	0	0	0	0	0	0	0	0	0.818893	0	0	0	0	0.069085	0	0	1.11406	0	0	1.23473	0.00307473	0.0525418	no
ENSMUSG00000031841	Cdh13	protein_coding;retained_intron;processed_transcript	0.323409	0.336213	0.216389	0.374284	0.253375	0.340135	0.216595	0.176126	0.205385	0.27398	2.05931	0.233299	0.322481	0.378465	0.253423	0.100844	0.224773	0.287138	0.13548	0.214538	0.223389	0.284929	0.155	0.224126	0.00307265	0.0525418	no
ENSMUSG00000066687	Zbtb16	protein_coding	0.819854	1.72837	0.0746636	0.227633	0.0507296	0.502885	0.186888	0.291885	0.485353	0.131483	2.47053	1.27364	2.69653	1.66982	1.21956	0.0752154	0.543639	0.464052	0.620959	0.331082	0.254634	0.775036	0.227416	0.234741	0.00307838	0.0525526	no
ENSMUSG00000041046	Ramp3	protein_coding;processed_transcript	0.376547	0.26894	1.58283	1.03878	6.65871	1.17789	1.08548	1.58638	1.14919	3.5362	6.95596	0.478492	0.516671	0.744527	0.612136	1.00689	0.577258	0.451321	0.69138	0.88011	0.791074	0.407278	2.19737	2.0012	0.00309698	0.0528184	no
ENSMUSG00000020023	Tmcc3	protein_coding;retained_intron;processed_transcript	9.53612	11.6596	5.61154	5.47862	2.2038	5.06549	10.057	7.4582	5.3847	2.22776	2.5786	8.90485	17.6229	18.9349	19.9887	1.91685	19.2722	11.672	3.08562	8.55813	10.1883	12.3617	7.19671	5.75216	0.00312022	0.0531627	no
ENSMUSG00000034910	Pygo1	protein_coding	0.112356	0.110012	0.048561	0.037423	0.046527	0.082954	0.060409	0.096627	0.063974	0.112264	0.705968	0.057177	0.091587	0.068093	0.07357	0	0.049497	0.061799	0.033186	0.075946	0.061553	0.064945	0.072568	0.070652	0.00314758	0.0535765	no
ENSMUSG00000092289	Gm6659	processed_pseudogene	2.08786	1.04754	10.8667	2.00089	0.712931	0.825906	4.70691	12.0744	4.09725	4.01521	1.65267	4.08957	0.694225	1.89989	0.457534	6.6139	3.77441	2.55087	0.389133	3.20001	2.83834	0.799738	15.5589	8.56955	0.00316126	0.0537569	no
ENSMUSG00000026475	Rgs16	protein_coding	0.202501	0.149639	0.124309	0.259786	0.361899	0.448432	0.176163	0.108721	0.081576	0.192013	0.29219	0.256538	0.132317	0.209001	0.107646	0	0.065825	0.097565	0	0.05966	0.060835	0.186566	0.039639	0.068532	0.00316459	0.053761	no
ENSMUSG00000034566	Atp5h	protein_coding;processed_transcript	58.7661	49.5314	110.519	111.46	224.065	101.186	106.819	223.327	123.425	223.465	295.556	89.9228	46.0316	57.6972	56.4865	96.7861	64.2289	84.1507	40.6428	89.9211	84.7103	58.3086	172.221	170.493	0.00317706	0.0539203	no
ENSMUSG00000022415	Syngr1	protein_coding	0.326539	0.370572	0.585249	0.475759	0.537472	0.628362	0.437105	0.402435	0.556733	0.624077	2.92449	0.513003	0.565505	0.628823	0.54649	0.115247	0.336378	0.433809	0.180203	0.432593	0.246683	0.718765	0.412878	0.811502	0.00320568	0.0542476	no
ENSMUSG00000066705	Fxyd6	protein_coding;processed_transcript	3.37542	3.15811	5.70853	6.41545	9.4373	5.91095	6.10483	5.92231	5.76185	12.4272	9.05306	6.74574	2.99761	4.13419	3.81907	1.02963	3.92905	4.54822	1.95266	3.87459	4.06832	3.1537	8.37467	11.6646	0.00320522	0.0542476	no
ENSMUSG00000092526	Gm17907	processed_pseudogene	0.10401	0.231128	0.302287	0.517304	0.44839	0.629248	1.13334	0.98552	0.863624	1.81361	2.65753	0.669987	0.189444	0.561087	0.416972	0.194512	0.610923	0.423212	0.544174	0.295072	0.394282	0.270358	0.43093	1.7069	0.00320401	0.0542476	no
ENSMUSG00000025911	Adhfe1	protein_coding;nonsense_mediated_decay	0.446081	0.230418	0.136981	0.365592	0.0589464	0.0869706	0.203167	0.103883	0.235471	0.14885	3.22193	0.487115	0.405115	0.167883	0.322364	0	0.304307	0.406195	0.0980483	0.31462	0.25466	0.130635	0.12872	0.266883	0.00325093	0.0549066	no
ENSMUSG00000029445	Hpd	protein_coding;processed_transcript;retained_intron	9.16887	4.3215	9.58746	12.9002	14.0323	8.00555	4.26458	4.82988	5.26087	13.4854	8.63505	5.13597	7.48322	2.52097	3.27189	2.50953	3.65328	3.5228	2.2159	6.53546	6.56256	5.26526	4.05221	5.40414	0.0032488	0.0549066	no
ENSMUSG00000003531	Dgcr6	protein_coding;processed_transcript	11.0443	6.76518	11.4462	14.2915	20.6059	10.7203	20.931	29.9044	18.7965	31.9553	19.7022	20.7599	6.62272	10.4242	9.75863	11.4648	12.4559	11.7652	5.75665	15.3249	14.5641	8.26556	36.5746	32.4311	0.00327275	0.0552218	no
ENSMUSG00000041538	H2-Ob	protein_coding;retained_intron;processed_transcript	1.17684	1.22	0.239097	0.194646	0.330025	1.48311	0.319641	0.296277	0.223093	0.312896	0.892461	0.822058	0.209602	1.15115	0.156254	0.0974822	0.195524	0.407794	0.576886	0.571794	0.263346	2.19473	1.41012	1.65177	0.00329192	0.0554914	no
ENSMUSG00000033208	S100b	protein_coding	0.68209	0.780573	0.720608	0.831336	0.594509	0.568147	0.825355	1.06113	0.672916	0.897244	0.800634	0.580166	0.379145	0.690039	0.498809	0.452748	0.434512	0.409771	0.259847	0.408345	0.52082	1.75778	0.979321	1.72354	0.00330821	0.0557121	no
ENSMUSG00000038793	Lefty1	protein_coding;retained_intron	0.117864	0.369033	0.401722	1.12054	1.59786	0.64135	0.39606	0.984555	0.521917	0.880382	0.416561	0.451131	0.247684	0.444795	0.332013	0	0.30753	0.0777841	0.160301	0.335672	0.887697	0.687559	0.754664	0.767406	0.00335396	0.0564281	no
ENSMUSG00000049690	Nckap5	protein_coding;retained_intron;processed_transcript	0.464695	0.741732	0.245913	0.305403	0.150253	0.382221	0.475618	0.326102	0.417647	0.17737	0.162679	0.6151	0.793617	1.3431	1.02298	0.267132	0.686449	0.687953	0.360531	0.539896	0.581861	0.540008	0.329867	0.300587	0.00336297	0.0564707	no
ENSMUSG00000003484	Cyp4f18	protein_coding;processed_transcript	2.04051	2.18482	2.43499	3.61928	9.28597	2.23608	2.56571	2.11853	1.9017	5.48672	3.45987	1.97926	2.53685	2.28574	1.64037	0.82625	0.817021	1.74282	1.35252	2.36942	2.37545	2.9239	4.63348	4.37832	0.0033626	0.0564707	no
ENSMUSG00000056492	Adgrf5	protein_coding;nonsense_mediated_decay	1.50823	1.84168	0.828589	1.13235	0.616682	1.00113	0.82796	0.778428	0.935499	0.590933	10.7119	1.25673	1.66164	1.42651	1.93667	0.155253	1.1631	1.00562	0.473528	1.29064	1.18553	1.61567	0.718454	0.617683	0.00336676	0.0564799	no
ENSMUSG00000044716	Dok7	protein_coding;retained_intron	0.11706	0.106324	0.0999171	0.162444	0.0956327	0.285913	0.0943885	0.101988	0.152071	0.144206	1.68029	0.0794534	0.101053	0.129047	0.0606648	0.0931495	0.0781702	0.0461281	0	0.151941	0.0623224	0.155464	0.0952003	0.188081	0.00337571	0.0565212	no
ENSMUSG00000023484	Prph	protein_coding	4.32906	3.60825	6.50175	6.71261	7.08152	4.89385	9.11641	12.2816	10.6731	10.9511	6.19164	9.95613	3.91139	5.46496	4.61775	4.90513	5.61741	5.90281	3.69535	6.07783	3.97926	3.68201	14.0531	19.9979	0.00337359	0.0565212	no
ENSMUSG00000020932	Gfap	protein_coding;processed_transcript	0.218493	0.180721	0.263052	0.23026	0.390077	0.282254	0.313197	0.308765	0.201124	0.345933	0.383231	0.179077	0.178077	0.142126	0.102593	0	0.143314	0.209694	0.0551723	0.128832	0.281939	0.710421	0.175985	1.19872	0.00341184	0.056962	no
ENSMUSG00000026640	Plxna2	protein_coding;retained_intron;processed_transcript	1.46731	1.94023	0.870196	0.847896	0.476115	1.3946	0.693759	0.847927	0.870627	0.594598	1.6182	1.3161	2.24553	3.50142	3.31468	0.300439	2.3125	1.95086	0.816673	1.16662	1.14706	1.98244	0.691568	0.68874	0.0034111	0.056962	no
ENSMUSG00000074639	Rdh16f2	protein_coding	0.901108	0.481954	0.994533	1.10069	0.244054	0.260208	1.46181	1.20663	3.99555	0.288112	0.358163	0.797368	0.563478	1.04323	0.420969	0	0.424389	0.353392	0.3626	1.24947	0.394865	0.498502	1.335	0.693157	0.00340659	0.056962	no
ENSMUSG00000092354	Gm20548	lncRNA	0.588397	0.263479	0.197416	0.118245	0.0697863	0.170351	0.232419	0.366438	0.612184	0.118511	0.050001	0.173775	0.374884	0.607657	0.396949	0.24332	0.452394	0.360812	0.242941	0.443243	0.299837	0.184143	0.168746	0.109145	0.0034196	0.0569825	no
ENSMUSG00000094872	Igkv9-120	IG_V_gene	45.4766	89.4871	13.4653	76.3643	18.4782	19.9574	17.1917	9.84343	6.89823	9.52527	17.7345	13.9371	74.0675	35.6119	16.777	3.28103	19.7929	9.87908	11.4866	46.8615	52.1415	78.2217	46.1306	10.3748	0.00341852	0.0569825	no
ENSMUSG00000027801	Tm4sf4	protein_coding	8.07051	8.01946	22.5902	53.2277	41.3886	52.0031	24.1216	23.8589	56.7802	44.011	28.2619	36.781	14.1159	44.5469	18.85	3.1608	10.0576	25.2227	7.78575	19.7118	19.8022	15.1787	36.4324	34.271	0.00343522	0.057079	no
ENSMUSG00000054855	Rnd1	protein_coding	0.139582	0.220704	0.255344	0.31886	0.644201	0.839925	0.262505	0.28903	0.258599	0.232654	0.438139	1.30293	0.200465	0.145758	0.250726	0.112225	0.217329	0.212398	0.163943	0.245239	0.269962	0.287968	0.216268	0.0835955	0.00343481	0.057079	no
ENSMUSG00000028262	Clca3a2	protein_coding;retained_intron	2.48507	3.73502	1.42023	1.04742	0.284398	0.99495	1.3004	0.662866	1.16459	0.273195	0.352331	0.631229	3.45061	2.02504	2.56621	0.163099	2.2364	2.15457	0.877032	1.56784	1.43181	3.23194	0.531352	0.380111	0.00343392	0.057079	no
ENSMUSG00000044424	Gm9493	processed_pseudogene	16.3208	9.57992	15.9364	23.1145	37.9114	18.4508	22.3105	26.3733	27.7621	21.2857	15.7373	16.6704	11.9594	13.8941	9.27461	5.68002	11.1233	14.9754	11.6822	17.5097	16.7617	18.2564	32.7683	28.7191	0.00345343	0.057327	no
ENSMUSG00000023132	Gzma	protein_coding	26.3526	33.5153	54.2011	37.8228	56.3479	16.7343	78.3449	122.208	49.6961	24.8999	17.6457	33.4317	36.1705	29.0796	35.6477	39.2384	56.0907	59.6743	26.5206	63.2752	69.7947	40.3711	78.0629	59.9884	0.00345983	0.0573786	no
ENSMUSG00000082062	Ftl2-ps	processed_pseudogene	5.92507	6.35705	9.3643	7.71836	8.05257	7.09812	9.28532	8.39874	10.7239	10.374	6.07472	6.16761	14.2942	17.2411	12.7248	3.40518	6.46528	8.07334	4.99941	13.6413	16.674	14.9373	19.4065	15.0297	0.00348477	0.0577371	no
ENSMUSG00000051727	Kctd14	protein_coding;nonsense_mediated_decay	0.673413	0.775229	0.90015	1.6305	2.58194	1.81599	0.921671	1.05094	0.796906	2.19179	1.70126	0.808089	0.866812	0.641891	0.650672	0	0.639279	0.619448	0.157895	0.693046	0.709394	0.573436	0.954953	1.08832	0.00350102	0.0579513	no
ENSMUSG00000047843	Bri3	protein_coding;nonsense_mediated_decay	60.0201	29.6356	137.11	60.385	113.61	51.5787	67.4061	141.121	83.2014	160.246	110.628	91.2439	28.3326	50.0839	35.7859	51.2019	58.0443	56.1152	25.7656	75.1929	58.0367	53.7883	269.789	193.582	0.00351011	0.0580467	no
ENSMUSG00000015053	Gata2	protein_coding;retained_intron	0.320865	0.373924	0.28429	0.431344	0.514589	0.265586	0.260347	0.260254	0.268117	0.393726	2.06241	0.455958	0.339443	0.270176	0.303424	0.0759681	0.327986	0.268243	0.0634531	0.245586	0.305372	0.363723	0.285298	0.262115	0.00351381	0.0580527	no
ENSMUSG00000079019	Insl3	protein_coding	1.23542	0.407797	0.520925	5.45122	4.1311	1.10012	1.09992	0.897781	0.33024	5.87187	1.70976	3.03907	0.950052	1.52927	0.878343	3.149	1.3122	0.631842	0.215292	1.13239	1.58674	1.06663	2.30302	5.79764	0.0035421	0.0582992	no
ENSMUSG00000033701	Acbd6	protein_coding;processed_transcript;retained_intron	4.17154	2.24989	7.76786	4.66077	7.79459	4.04468	4.35433	7.12935	4.26177	14.1002	9.7785	6.37073	2.45492	2.85407	2.60316	6.06901	3.96083	3.71235	1.85143	4.68617	3.40587	3.23656	13.3914	11.025	0.0035417	0.0582992	no
ENSMUSG00000052981	Ube2ql1	protein_coding	0.064844	0.11265	0.122447	0.187963	0.053264	0.136749	0.126802	0.163875	0.124457	0.316432	0.710883	0.268974	0.057109	0.104478	0	0	0.040983	0.069909	0	0.130602	0.051161	0.357473	0.09535	0.425731	0.00353897	0.0582992	no
ENSMUSG00000035930	Chst4	protein_coding	4.66919	7.73929	11.45	6.12108	4.37828	3.98664	4.67847	3.64251	4.1541	3.06591	3.78384	4.13766	8.0685	8.35114	12.608	2.04278	5.39425	9.4652	1.92398	5.24555	4.83542	5.99981	2.76175	3.88743	0.00353464	0.0582992	no
ENSMUSG00000043613	Mmp3	protein_coding	0.310755	0.330391	0.131488	0.493694	2.31791	0.361618	0.158291	0.418694	0.109952	0.882504	1.67447	0.451818	0.375202	0.350959	0.219534	0.140191	0.09871	0.291322	0	0.48549	0.136681	0.255965	0.372479	0.252113	0.00355944	0.0585293	no
ENSMUSG00000022490	Ppp1r1a	protein_coding;processed_transcript	2.053	1.39284	3.99666	3.52971	4.07196	2.64498	2.76885	3.26232	2.81036	4.95855	3.50833	4.73307	1.31558	1.46778	1.16227	1.99943	1.58832	1.74906	1.59884	1.38401	1.48266	1.36323	4.163	9.04215	0.00359634	0.0590804	no
ENSMUSG00000005640	Insrr	protein_coding;retained_intron	0.724117	0.272634	0.432994	1.09441	0.737604	1.19209	0.268019	0.368459	0.515009	1.07916	1.11677	0.376763	0.645052	0.234671	0.264914	0.0363274	0.307906	0.1651	0.205802	0.523252	0.592263	0.61999	0.530894	0.396379	0.0036195	0.0592932	no
ENSMUSG00000027907	S100a11	protein_coding	72.7181	76.6456	257.155	89.4203	196.576	133.474	110.602	132.843	92.4705	248.674	240.964	112.306	52.1724	70.4789	76.6368	53.4973	76.5492	94.2667	37.3441	80.404	76.619	51.2914	100.618	85.303	0.00361838	0.0592932	no
ENSMUSG00000040435	Ppp1r15a	protein_coding	2.74058	2.99643	3.2093	4.64006	6.00436	7.59119	3.89592	4.18366	4.4663	8.15788	8.62299	5.42591	4.62302	7.00158	5.21018	1.20901	2.64905	4.06486	1.168	3.92195	3.74446	4.23888	6.08931	5.8878	0.00361291	0.0592932	no
ENSMUSG00000074272	Ceacam1	protein_coding;retained_intron;nonsense_mediated_decay	187.104	361.849	189.22	72.5907	44.9754	99.0099	133.708	61.4708	75.2718	43.1724	38.5365	115.269	206.02	227.473	305.147	16.1332	239.884	220.276	39.8209	118.805	136.564	194.237	53.1833	63.3535	0.00362312	0.0592967	no
ENSMUSG00000073002	Vamp5	protein_coding	0.975788	0.909396	1.71286	1.36958	1.62098	0.845126	2.25083	2.92039	1.85868	3.53447	5.02184	1.76388	1.00998	1.4112	1.18243	1.29515	1.10485	1.63972	0.763198	1.49671	1.59137	1.33868	4.01198	2.8519	0.00364502	0.0595992	no
ENSMUSG00000038539	Atf5	protein_coding	12.9066	10.0498	10.8561	19.1706	28.6562	15.5033	11.7523	16.7242	11.4347	28.3271	22.0693	18.5502	8.01345	10.3135	14.2117	3.55336	11.1793	14.6577	4.41867	11.0411	7.71635	11.9906	21.6702	23.8456	0.00365156	0.0596501	no
ENSMUSG00000076617	Ighm	IG_C_gene	28.3438	34.5118	9.02675	8.11171	7.52197	57.73	11.7243	6.0097	5.29169	22.8023	27.5507	21.6723	8.83051	28.4496	5.92683	1.84547	7.19029	13.6324	16.1132	15.8048	7.87052	49.6649	37.5532	38.4863	0.00369521	0.0603066	no
ENSMUSG00000094219	Calhm3	protein_coding	0	0.104216	0.131758	0.409068	0.288223	0.731307	0.082983	0	0.087418	0.75434	0.410277	0.408309	0	0.100633	0	0	0	0.099999	0	0.072666	0	0.130297	0.083257	0.060567	0.0037327	0.0608616	no
ENSMUSG00000045826	Ptprcap	protein_coding	0.0492344	0.0623854	5.50267	1.00946	0.640942	0.313499	0.247231	8.62172	0.19727	1.93531	4.38536	0.248415	0.0554345	0.0238823	0.0623159	0.101658	0.980692	0.138603	0.136202	0.242824	1.13129	0.593587	2.45382	1.32977	0.00374593	0.0610202	no
ENSMUSG00000046110	Serinc4	nonsense_mediated_decay;retained_intron;protein_coding	0	0	0	0	0	0	0.000441061	0	0	0	0	0.0177999	0.0049656	0.00170991	0.00210693	0	0	0.00627955	0.239183	0	0	0	0.595552	0	0.00376445	0.0612074	no
ENSMUSG00000061878	Sphk1	protein_coding;retained_intron;processed_transcript	0.948204	0.895087	0.843113	2.43713	2.54757	2.68714	1.56121	1.61807	1.74409	2.74911	1.99674	1.83344	1.40664	1.62574	1.61461	0.202987	0.96296	1.22368	0.603518	1.59761	1.2594	1.36688	1.74768	1.99435	0.00376293	0.0612074	no
ENSMUSG00000047822	Angptl8	protein_coding	0.934407	1.10475	2.08459	2.3809	3.3205	1.93241	1.13501	2.76805	1.72568	3.0179	2.68498	2.73427	1.04738	0.811284	1.09991	0.386899	1.04357	1.12336	0.450562	0.720832	1.47171	1.35269	1.42579	1.25161	0.00378812	0.0615348	no
ENSMUSG00000120176	ENSMUSG00000120176	lncRNA	2.43771	1.47177	5.4469	3.48524	2.76775	1.37411	2.52237	5.60642	2.82925	10.0211	4.0149	3.02058	0.930471	0.917812	1.75245	8.08294	3.52852	1.14746	1.27096	2.06436	1.57242	1.90204	12.4878	10.2438	0.00382554	0.0620271	no
ENSMUSG00000103385	Gm37752	TEC	0.128177	0.412071	0.047599	0.158983	0.207268	0.74121	0.08231	0.027491	0.075415	0.146401	0	0.220549	0.294195	0.665315	0.875409	0.083635	0.574593	0.296338	0.070001	0.079681	0.171105	0.211752	0.118791	0.269681	0.00382358	0.0620271	no
ENSMUSG00000027533	Fabp5	retained_intron;protein_coding	0.905808	0.883994	0.919399	1.29375	2.33579	1.57876	1.01075	0.829778	0.915559	1.59325	4.44951	1.54695	1.1728	0.900914	0.842863	0.13824	0.737769	0.934415	0.606926	1.58704	1.71736	2.0393	1.55485	1.68431	0.00384107	0.062221	no
ENSMUSG00000075053	Vdac3-ps1	unprocessed_pseudogene	8.00266	8.11504	5.98814	14.9347	29.4482	17	12.9857	13.7685	11.8093	17.751	23.8067	12.0418	6.92708	9.34419	7.91323	3.01855	8.58416	11.8448	4.50596	10.2653	10.788	8.34737	16.6706	15.4216	0.00386972	0.062627	no
ENSMUSG00000020440	Arf5	protein_coding;retained_intron	80.8891	53.7875	71.4219	115.061	195.085	82.0818	154.094	205.897	122.289	182.819	101.865	127.955	51.242	87.1485	64.1503	62.2206	91.5214	94.6856	34.4476	111.746	104.087	68.9462	365.687	256.99	0.00387558	0.0626636	no
ENSMUSG00000025586	Cpeb1	protein_coding;processed_transcript;retained_intron	0.1006	0.0574325	0.0428416	0.182948	0.0830263	0.161645	0.034716	0.0874538	0.107439	0.0873047	2.0671	0.123904	0.126965	0.202952	0.120125	0	0.136328	0.0822157	0	0.0831325	0.123235	0.22648	0.00575965	0.241676	0.00389029	0.0627849	no
ENSMUSG00000097561	4632411P08Rik	lncRNA	0	0	0.053461	0.155397	0.424445	0.132764	0.16935	0.199807	0.17546	0.574026	0.375167	0.113403	0	0.04471	0.131684	0	0.08794	0.034181	0.062284	0.071734	0.187181	0.079912	0.207538	0.233688	0.00388692	0.0627849	no
ENSMUSG00000097820	E530011L22Rik	lncRNA	0.363352	0.171836	3.9456	0.320469	0.238803	0.224406	0.71049	3.41806	0.31118	3.7039	0.423189	0.459891	0.15287	0.267572	0.128924	0.450179	0.27257	0.17213	1.01535	0.313509	0.050243	0.254374	0.31581	0.685398	0.00389428	0.0627912	no
ENSMUSG00000039519	Cyp7b1	protein_coding	0.734578	0.420428	0.538028	1.59739	2.33648	1.00948	0.699362	1.15478	0.958037	1.72524	0.832615	0.555435	0.645606	0.372791	0.470855	0.252692	0.477842	0.537808	0.24291	0.75614	0.58286	0.777456	0.731428	1.04157	0.00390249	0.0628654	no
ENSMUSG00000042985	Upk3b	protein_coding	1.33098	1.18091	1.73158	0.644	0.324431	0.480691	0.771268	1.78052	1.30984	0.322777	0.346017	2.39093	1.05743	1.24573	2.00112	0.613244	1.43804	1.281	0.190983	0.557251	0.439517	0.111019	0.642288	0.498316	0.00392488	0.0631678	no
ENSMUSG00000032387	Rbpms2	protein_coding;retained_intron;processed_transcript	2.72376	3.32784	2.02377	4.52318	5.78335	5.86747	3.54937	3.64519	3.17168	6.20314	7.06959	5.50561	2.24774	3.58421	2.57557	0.259994	2.86403	2.50264	1.16043	2.32643	2.03185	2.35566	4.02735	6.40337	0.00394551	0.0634412	no
ENSMUSG00000026511	Srp9	retained_intron;protein_coding	5.76494	5.57466	5.6729	10.8622	28.0538	9.66267	9.93363	17.3981	10.4913	17.0789	11.6113	7.85709	5.50643	6.93399	5.88991	3.10614	6.59734	7.99739	3.39473	8.80694	8.64579	6.1756	19.3424	14.2612	0.00395864	0.0635936	no
ENSMUSG00000032002	Dcun1d5	protein_coding;retained_intron	10.6511	5.90963	4.21576	12.4592	28.3554	13.4884	10.272	15.5697	8.24858	13.7428	9.19845	12.9142	7.16933	7.71524	6.4711	4.12203	8.87864	7.89872	3.10795	11.6237	8.75642	11.3678	21.5957	22.5026	0.00397116	0.0636188	no
ENSMUSG00000024059	Clip4	protein_coding;nonsense_mediated_decay;retained_intron	0.277937	0.247317	0.123546	0.287882	0.148603	0.325833	0.176868	0.138835	0.163683	0.149328	1.52609	0.319444	0.145931	0.220126	0.183651	0	0.138569	0.165681	0.098022	0.0569311	0.126958	0.0605614	0.200394	0.244481	0.00396975	0.0636188	no
ENSMUSG00000024401	Tnf	protein_coding	1.01946	0.629811	0.737099	0.370737	0.395331	0.346109	0.405027	0.360232	0.290848	0.071253	0.170931	0.522318	1.07116	1.37018	0.933445	0	0.834718	0.669494	0.462088	1.17433	0.94262	1.20318	1.00161	0.665958	0.00396631	0.0636188	no
ENSMUSG00000000628	Hk2	protein_coding	5.82732	5.81888	4.03655	3.55986	3.33625	3.18825	3.00731	4.99897	1.88651	1.70001	7.25984	2.39726	7.33073	6.28492	10.9525	2.11609	15.8122	7.33306	1.58098	4.79248	4.12674	4.59906	2.3185	1.78187	0.00400336	0.0640758	no
ENSMUSG00000089987	Gpx2-ps1	processed_pseudogene	2.13844	2.21784	6.34057	7.33209	9.65547	9.38604	3.73872	3.44904	2.33283	10.3369	8.65281	4.60977	1.89349	3.34925	3.9886	1.23973	2.8374	5.8763	2.35053	2.36498	3.40023	3.25414	4.75399	7.61869	0.00402182	0.0643122	no
ENSMUSG00000027832	Ptx3	protein_coding;retained_intron	0.231067	0.125138	0.145768	0.279232	1.531	0.38652	0.449126	0.482606	0.209158	0.480355	0.199688	0.441183	0.170976	0.14086	0.243634	0.180698	0.110072	0.225319	0.0289236	0.116654	0.219854	0.219544	0.607415	0.344771	0.00403171	0.0644112	no
ENSMUSG00000020444	Guk1	protein_coding;retained_intron	14.9043	11.0671	22.0506	27.0544	55.6104	25.0667	22.5715	33.7943	22.3055	61.0616	41.0811	20.3454	10.9474	14.2558	14.8559	13.4796	15.7315	21.0139	8.48486	17.8274	20.7483	11.6063	32.735	31.9912	0.00405836	0.0647777	no
ENSMUSG00000027698	Nceh1	protein_coding;retained_intron	1.06934	1.0538	0.272309	1.28743	1.01413	1.73933	0.976987	0.746995	1.17581	0.863488	7.64143	1.24085	1.49677	1.42315	1.00138	0.195484	0.658832	0.846518	0.335724	0.813316	0.907081	1.2825	1.05753	1.40476	0.00406925	0.0648328	no
ENSMUSG00000051343	Rab11fip5	protein_coding	0.390887	0.42245	0.351711	0.495738	0.258402	0.633911	0.325779	0.197198	0.373141	0.517388	3.09507	0.435416	0.538786	0.418173	0.544422	0.116076	0.359214	0.423446	0.185844	0.346977	0.428692	0.605359	0.301043	0.463919	0.00406746	0.0648328	no
ENSMUSG00000085180	AI838599	lncRNA	0.148162	0.12543	0.158822	0.152667	0.492288	0.32268	0.0424456	0.0859773	0.148366	0.125699	0.782035	0.0793485	0.0459102	0.0864358	0.0693667	0	0.123752	0.0680667	0.042482	0.0962717	0.0592602	0.129308	0.0556755	0.113722	0.00407945	0.0649359	no
ENSMUSG00000026921	Egfl7	protein_coding;retained_intron;nonsense_mediated_decay;processed_transcript	2.48571	2.41129	2.5702	3.77824	5.42022	3.29126	2.8963	4.56352	3.79196	7.1542	17.3403	2.37075	2.74525	2.984	2.88291	1.9006	2.72774	2.93524	1.18956	3.61681	3.5436	3.18969	6.09315	4.10367	0.00408532	0.06497	no
ENSMUSG00000096918	Gm16863	lncRNA	0.12145	0.067989	0.250699	0.391912	0.504946	0.340749	0.116882	0.217085	0.208952	0.579711	0.396543	0.199257	0.128858	0.176165	0.179889	0	0.097523	0.059911	0.085809	0.13418	0.160965	0.06742	0.286582	0.183233	0.00410555	0.0652323	no
ENSMUSG00000082884	Gm13339	unprocessed_pseudogene	4.79426	5.03101	10.4303	3.29113	3.47338	4.14052	4.46978	5.89106	5.19353	4.6619	8.35159	5.58784	2.30622	2.20841	2.43755	0.354686	3.04573	4.52928	1.09962	4.43197	2.77225	1.77585	1.05043	2.69951	0.004141	0.0657356	no
ENSMUSG00000023046	Igfbp6	protein_coding	8.46695	6.23393	12.6921	6.82955	7.88557	4.22435	6.49624	27.5618	13.5246	8.87051	13.7657	11.4524	6.29636	5.82278	7.84443	8.31336	9.16283	8.87241	2.43164	4.70834	2.40259	1.8563	12.8952	8.27368	0.00415917	0.0659039	no
ENSMUSG00000038370	Pcp4l1	protein_coding	10.6498	12.564	23.7032	15.3958	15.9869	18.2506	18.0963	20.9183	15.5553	25.0125	43.502	18.1204	9.04473	12.7114	12.0155	4.11435	11.1491	12.1368	5.82247	10.2777	10.1353	9.02666	14.261	24.4341	0.00415612	0.0659039	no
ENSMUSG00000087968	Gm25395	scaRNA	0.129284	0	0.128791	0	0	0	0	0	0	0.127688	0	0.470156	0	0	0	3.33609	0	0	3.72404	0	0	0	0	0	0.00420073	0.0665021	no
ENSMUSG00000004610	Etfb	protein_coding;processed_transcript	36.5976	30.2903	57.8679	70.412	135.94	52.4599	78.1345	139.208	96.5612	187.546	233.591	60.0956	39.5082	47.5826	42.2294	150.073	59.8386	59.8498	27.2725	66.3109	70.0397	42.9284	172.519	145.464	0.00421614	0.0666853	no
ENSMUSG00000031089	Slc6a14	protein_coding	0.084601	0.319257	0.06658	0.017766	0	0.059856	0.109489	0.023594	0.008344	0.040772	0.013523	0.028464	0.03711	0.079732	0.320825	0.0264	0.241277	0.515396	0	0.018491	0.034858	0.058539	0	0.05096	0.00422002	0.0666863	no
ENSMUSG00000053158	Fes	protein_coding;nonsense_mediated_decay;retained_intron	2.01134	1.7147	1.53974	3.15229	3.79997	2.93026	1.51794	1.43243	1.45166	3.97009	3.67615	1.61388	2.17302	1.54762	1.72822	0.574581	1.22235	1.48366	0.616921	1.74529	1.70655	2.27556	1.84268	1.67242	0.00423434	0.0667311	no
ENSMUSG00000075227	Znhit2	protein_coding	8.83167	7.13518	15.3858	15.5174	29.6078	15.3248	16.9895	32.3588	16.5374	30.2637	24.3529	18.6424	6.67325	10.5534	10.0663	12.4569	12.2309	11.69	5.88555	11.6966	12.891	9.85217	27.8581	29.79	0.00423183	0.0667311	no
ENSMUSG00000020288	Ahsa2	protein_coding;processed_transcript	3.20697	2.20467	4.48244	5.11786	7.78954	6.35519	3.73401	6.67101	5.32723	7.922	8.20739	4.27811	2.37737	2.57196	2.84136	0.655835	2.68423	3.47945	1.36195	3.91748	3.93531	3.62136	6.09343	5.08367	0.0042296	0.0667311	no
ENSMUSG00000068452	Duox2	protein_coding;retained_intron	35.4458	62.1388	25.2904	74.5674	52.7451	172.879	35.6469	10.912	7.34464	76.2348	60.0419	94.5928	39.8837	42.9002	67.6816	7.42351	77.1955	61.9907	6.33357	24.6388	32.356	63.4233	27.4758	57.1638	0.00425231	0.0669537	no
ENSMUSG00000000168	Dlat	protein_coding;retained_intron;processed_transcript	4.72369	3.57517	2.60962	7.0407	6.783	8.70384	3.67556	3.14518	3.67991	4.63132	16.9041	4.74036	4.87924	3.87549	3.63114	0.914542	2.96165	3.89918	1.00958	3.76639	3.78812	4.37981	3.74594	4.12506	0.00426715	0.0671268	no
ENSMUSG00000035342	Lzts2	protein_coding;processed_transcript	9.99443	7.2468	9.94321	14.7962	20.4865	14.9415	11.5158	13.7942	11.4306	25.9979	18.5216	15.5319	7.76803	9.41513	8.34387	5.60817	9.92183	8.79164	3.94179	12.7359	10.5456	10.5028	21.4603	21.5514	0.00430077	0.0675946	no
ENSMUSG00000032239	Rp9	protein_coding;retained_intron	14.8265	8.03177	12.4273	15.8593	21.9512	13.3988	14.0402	13.2841	15.2957	20.3	13.115	17.6711	8.14131	8.02802	7.15731	5.80362	8.8836	10.1247	6.57569	16.8696	12.3299	12.1794	31.8809	26.9173	0.00436154	0.0684879	no
ENSMUSG00000078716	Tmem8b	protein_coding;processed_transcript	0.367976	0.442369	0.329116	0.395099	0.371347	0.504186	0.285821	0.263528	0.244101	0.463352	1.30908	0.570937	0.362382	0.318303	0.433626	0.173444	0.318159	0.426401	0.0820651	0.294779	0.150415	0.332072	0.221253	0.366627	0.00437122	0.0685781	no
ENSMUSG00000023039	Krt7	protein_coding;retained_intron;processed_transcript	8.85281	8.21975	12.7773	14.9328	44.2551	17.2455	13.1685	15.3315	13.0877	37.9812	22.6676	10.3744	8.8469	9.06087	8.57277	6.935	10.2732	9.14197	4.85426	13.4113	13.7358	9.54117	16.199	18.8859	0.00442434	0.0693492	no
ENSMUSG00000042677	Zc3h12a	protein_coding;retained_intron	25.6368	26.3153	16.3917	10.4907	4.69809	8.58774	14.9325	11.0632	7.21644	5.31114	3.74349	9.65265	28.7077	15.1167	27.2264	3.94496	29.3618	26.5723	4.60306	19.8044	21.8069	23.3487	12.7531	5.40377	0.00443636	0.069475	no
ENSMUSG00000022537	Tmem44	retained_intron;nonsense_mediated_decay;protein_coding	0.230884	0.260851	0.255033	0.508038	0.435944	0.480453	0.125259	0.187846	0.274432	0.450493	1.13146	0.338895	0.340694	0.220316	0.151202	0.0384903	0.164885	0.210334	0.067929	0.341032	0.182896	0.407781	0.249689	0.210465	0.00445383	0.0696861	no
ENSMUSG00000020955	Ap4s1	protein_coding	5.50139	3.85727	4.02093	7.78646	13.4197	7.752	8.94115	12.8352	8.83625	12.4117	15.1077	10.0453	3.63426	5.9981	5.55858	2.91288	6.09392	6.67877	2.71417	5.66404	6.51495	4.4455	11.068	13.5625	0.00446916	0.0698632	no
ENSMUSG00000001300	Efnb2	retained_intron;protein_coding	7.7129	8.93958	4.27793	6.61467	5.30127	8.53749	4.02321	4.0514	3.85943	3.32119	3.19084	6.41356	11.0559	12.9639	12.5434	2.58739	9.14448	8.64886	2.15795	6.28011	6.21264	9.40819	4.72858	4.5048	0.00447413	0.0698782	no
ENSMUSG00000030541	Idh2	retained_intron;protein_coding;nonsense_mediated_decay	23.1377	18.1051	20.3716	31.4148	32.6233	22.4963	26.7271	30.3592	28.5219	22.3736	190.351	21.7132	25.0193	22.3049	19.7268	4.61132	21.2979	21.4529	9.96082	26.7151	28.0877	22.8975	28.1311	24.9402	0.00449455	0.0700716	no
ENSMUSG00000041323	Ak7	protein_coding	0.096594	0.0795248	0.0874457	0.29457	0.575072	0.341843	0.152345	0.135463	0.0273815	0.200258	0.472097	0.202812	0.126758	0.0789071	0.0663866	0	0.100354	0.163768	0	0.097225	0.134625	0.0807971	0.0328579	0.130994	0.00449411	0.0700716	no
ENSMUSG00000070803	Cited4	protein_coding	4.86277	2.69917	25.7766	5.9216	14.5494	6.00333	5.87312	13.2378	6.79486	26.3578	27.0877	5.87872	2.20834	3.8549	1.86667	7.63213	4.83119	5.14106	1.69251	5.8456	4.63645	2.85677	18.376	16.1743	0.00450283	0.0700752	no
ENSMUSG00000040118	Cacna2d1	protein_coding;retained_intron	0.333923	0.478921	0.357966	0.332604	0.435555	0.501258	0.459199	0.479456	0.405018	0.447742	3.08385	0.489143	0.387477	0.339141	0.337593	0.0415577	0.502235	0.383606	0.12897	0.354819	0.250123	0.347637	0.212292	0.612748	0.0045019	0.0700752	no
ENSMUSG00000109008	Gm44899	lncRNA	1.35084	0.72202	0.399074	1.40571	2.23323	0.83042	2.42443	2.78931	1.10567	2.46919	0.814323	1.94433	0.600607	1.31621	0.820975	0.742272	1.19737	1.65771	0.550742	1.74304	1.16284	1.88095	4.5575	5.33622	0.00451202	0.0701556	no
ENSMUSG00000028763	Hspg2	processed_transcript;protein_coding	3.2494	3.95078	4.15029	2.43672	1.70639	3.45494	2.33843	2.32425	2.52679	4.56562	10.4519	2.65193	4.16666	3.8619	3.66372	1.70355	2.66794	2.88767	1.5148	2.25152	1.8973	3.76539	2.11127	1.79039	0.00452688	0.0703241	no
ENSMUSG00000069309	H2ac22	protein_coding	0.389349	0.379169	0.302652	0.254201	0.727208	0.428274	0.238995	0.643878	0.484849	0.906311	0.709743	1.2342	0.47453	0.392565	0.436902	6.47808	0.377656	0.267576	4.31449	0.480462	0.46921	0.255809	0.621116	0.53311	0.00454735	0.0705791	no
ENSMUSG00000091345	Col6a5	protein_coding;retained_intron	0.562673	0.378998	0.0756472	0.717392	1.56047	0.756813	0.213294	0.187234	0.229629	1.25982	0.417455	0.251437	0.9824	0.271536	0.337337	0.120973	0.172334	0.24028	0.167766	0.403795	0.317829	0.649898	0.231386	0.183776	0.00455168	0.0705834	no
ENSMUSG00000024184	Pdia2	protein_coding	0.863062	0.499357	0.284836	1.74936	1.90794	1.23772	0.402963	0.479875	0.322621	1.18064	0.27995	0.191368	0.649883	0.28156	0.697624	0.319999	0.140877	0.361896	0.346221	0.818984	0.789386	0.413149	0.466674	0.606705	0.00459673	0.0712187	no
ENSMUSG00000071178	Serpina1b	protein_coding	4.79049	4.28708	7.27217	2.24704	0.851661	1.29834	6.63036	6.11028	9.02026	1.71892	0.632509	4.53251	4.05249	6.20791	4.12916	0.227831	4.07177	2.7868	2.4597	5.39468	5.92901	3.75898	5.14988	5.04547	0.00463038	0.0716763	no
ENSMUSG00000020363	Gfpt2	protein_coding;retained_intron	0.246796	0.150212	0.148746	0.27185	0.0641888	0.199251	0.0681257	0.0940157	0.170752	0.21707	0.961019	0.577747	0.198589	0.117846	0.213195	0	0.126027	0.147586	0.0796275	0.205679	0.148813	0.267556	0.113939	0.0881812	0.00464073	0.0717728	no
ENSMUSG00000024675	Ms4a4c	protein_coding	0.411547	0.262026	0.154315	0.10558	0.299702	0.470971	0.18499	0.0935743	0.10291	0.0477284	0.0792137	0.234298	0.171491	0.481839	0.135038	0	0	0.263841	0.159444	0.267439	0.25223	0.777551	0.826681	0.982413	0.00464597	0.0717902	no
ENSMUSG00000078853	Igtp	protein_coding	19.2113	11.0488	16.9633	9.64681	3.90025	3.73624	19.4123	28.5282	12.6831	4.95547	5.85711	8.49612	12.1227	13.6249	17.6376	2.47264	19.3396	19.198	9.09695	16.8092	14.707	17.148	10.7677	9.72855	0.00467611	0.0721918	no
ENSMUSG00000036960	Clca2	protein_coding;processed_transcript	0.0616577	0.0748512	0.0971156	0.169213	0.194386	0.364333	0	0.022533	0.0398817	0.14937	0.204179	0.173684	0.0241562	0.115788	0.0521483	0	0.0737341	0.0524314	0.0284734	0.0272148	0.103741	0.0593018	0	0.050924	0.00468341	0.0722405	no
ENSMUSG00000001566	Mnx1	protein_coding	1.57637	0.480762	0.226068	1.8251	2.95867	1.74669	0.947902	0.618585	0.573531	2.02551	1.05979	1.19357	1.08261	0.431582	0.563261	0.371288	0.38532	0.301002	0.396731	1.45402	1.11685	1.03441	0.769365	0.648857	0.00469004	0.0722789	no
ENSMUSG00000030659	Nucb2	protein_coding;nonsense_mediated_decay;processed_transcript	8.78884	4.30438	2.93875	9.87407	13.5724	9.72635	3.1415	5.21654	2.54183	10.5569	5.00826	4.17158	5.79949	2.75839	3.09334	2.20411	2.83603	3.72517	2.18313	5.64097	4.75514	5.7102	2.43717	4.7273	0.00472162	0.0725731	no
ENSMUSG00000020695	Mrc2	protein_coding;processed_transcript;retained_intron	0.838582	0.692306	0.493781	1.23209	1.57023	0.923674	0.684755	0.603273	0.656545	1.92143	1.77691	0.826011	0.942149	0.548423	0.682852	0.195375	0.599604	0.572425	0.203319	0.771463	0.607157	1.0261	1.3369	1.15688	0.00471891	0.0725731	no
ENSMUSG00000033256	Shf	protein_coding;retained_intron	2.04027	1.66797	3.5481	5.16515	9.68086	5.23768	3.4472	5.88164	3.08117	10.2082	8.97148	4.17258	1.86035	2.74043	1.96198	5.947	2.37145	2.62656	1.08701	3.76444	3.62983	2.83494	6.56993	6.18737	0.00471599	0.0725731	no
ENSMUSG00000032491	Nradd	protein_coding;retained_intron	0.553511	0.319687	0.808973	1.00438	2.64924	1.1398	0.93457	1.13189	0.987746	2.40378	1.49495	0.520312	0.66588	0.474721	0.465626	0.0965234	0.620406	0.452901	0.296373	0.833618	0.574906	0.752338	1.21528	1.68517	0.00474803	0.0729147	no
ENSMUSG00000032892	Rangrf	protein_coding;processed_transcript	2.50054	1.26831	6.36322	4.06602	13.7113	4.90078	3.75306	5.74924	2.89531	13.7283	14.0476	3.67768	1.94748	2.29895	2.53967	3.23239	1.96973	2.93486	1.88435	4.46806	3.9437	2.62424	7.70377	5.60692	0.00475497	0.072957	no
ENSMUSG00000035165	Kcne3	protein_coding;processed_transcript	12.0527	6.73868	9.61276	15.3584	29.871	19.0263	8.56477	11.1341	8.53855	16.6616	11.5932	6.43364	10.4767	5.98195	6.21205	1.2416	6.91112	7.36374	4.35455	10.0849	10.7917	11.284	6.74755	6.5858	0.00476816	0.073095	no
ENSMUSG00000055093	Rps27a-ps3	processed_pseudogene	13.5756	7.60757	27.0774	28.4616	68.3799	24.3226	31.256	41.4784	46.8275	37.6456	65.8	31.4677	10.6585	14.2114	19.5495	30.2247	20.1897	27.6917	7.7124	17.6718	25.9836	18.0263	37.1813	38.0863	0.00479216	0.0733984	no
ENSMUSG00000005628	Tmod4	protein_coding;retained_intron;processed_transcript	0.257742	0.360302	0.169205	0.260533	0.187401	0.2509	0.167651	0.189687	0.267746	0.177752	2.90478	0.195293	0.158546	0.184065	0.0533243	0.101158	0.318026	0.248538	0.110874	0.152654	0.195623	0.497739	0.190119	0.385391	0.00479856	0.0734318	no
ENSMUSG00000039114	Nrn1	protein_coding	1.10246	0.820318	0.553893	1.05141	1.43598	2.21596	1.33126	0.766888	1.33896	1.23911	1.66137	1.31084	0.761677	0.602614	0.347573	0	0.43819	0.223372	0.137302	0.949257	1.09144	1.06482	0.652731	0.852594	0.00482341	0.0736828	no
ENSMUSG00000029563	Foxp2	protein_coding;processed_transcript;retained_intron	0.106871	0.146792	0.206952	0.181947	0.192172	0.164232	0.253918	0.441171	0.352138	0.330957	0.326801	0.236448	0.119433	0.206342	0.144205	0.0815331	0.216177	0.128023	0.087852	0.133925	0.0716421	0.10837	0.318474	0.361739	0.00482178	0.0736828	no
ENSMUSG00000076671	Ighv13-2	IG_V_gene	0.868772	18.7019	0.285583	1.92184	2.71624	1.62059	0.186637	0	0	1.65977	0	5.44538	0.274437	0.885109	8.78666	0	0.736396	0.091342	0	5.85471	0.819178	0.737982	0.641345	0.560246	0.00487266	0.0743699	no
ENSMUSG00000024985	Tcf7l2	retained_intron;protein_coding;processed_transcript	3.12971	4.34036	2.32346	2.5222	1.99655	3.29459	2.56433	2.04072	2.09967	2.03312	1.42644	2.68242	4.01182	5.16693	5.98431	2.02603	4.09651	3.8442	1.27744	2.56834	2.97055	3.97204	2.96581	2.88364	0.00488221	0.0744505	no
ENSMUSG00000026573	Xcl1	protein_coding	0.837476	0.500718	3.40978	1.0808	0.144603	0.088438	2.83969	1.85505	1.53075	0.154398	0.273968	0.210167	0.744921	1.20938	0.421553	0.24786	0.958188	0.947134	0.678555	1.06514	1.13349	1.07259	0.750468	0.773594	0.00491974	0.0749572	no
ENSMUSG00000014592	Camta1	protein_coding;processed_transcript;nonsense_mediated_decay	0.28504	0.21597	0.736759	0.391642	0.446588	0.423736	0.316524	0.400379	0.323122	0.765795	1.40756	0.476831	0.208388	0.332797	0.206677	0.0814696	0.264183	0.281943	0.114096	0.377672	0.297068	0.308232	0.396246	0.670582	0.00497268	0.0756977	no
ENSMUSG00000030761	Myo7a	protein_coding;nonsense_mediated_decay;processed_transcript;retained_intron	4.50906	5.63022	4.2031	2.30988	1.07137	2.74026	3.33868	2.2871	2.62637	1.57358	1.79226	2.99221	5.97072	6.14187	5.70078	1.1292	4.08769	3.98004	2.06113	3.95008	4.23069	5.26039	1.86576	1.71326	0.00501401	0.0762602	no
ENSMUSG00000035692	Isg15	protein_coding	8.14163	6.27093	13.0723	9.8151	8.58627	5.83646	21.4225	41.3701	15.3163	10.55	5.09855	11.492	6.15577	15.9541	13.123	10.4612	12.8921	16.4697	7.12604	12.5936	12.4075	7.24304	18.5422	15.7833	0.0050325	0.0764747	no
ENSMUSG00000027673	Ndufb5	protein_coding;retained_intron;nonsense_mediated_decay	8.11409	6.3944	17.6709	14.7824	32.7556	12.6871	12.2226	21.0554	14.9216	27.0517	36.6854	9.59413	6.91052	7.19699	7.86517	6.79782	7.38993	10.5461	5.0542	10.9296	10.7753	8.21892	19.3551	15.0788	0.00504456	0.0765912	no
ENSMUSG00000055415	Atp10b	protein_coding;processed_transcript	8.56045	13.1566	7.39904	4.5955	2.79258	7.78195	5.36574	3.69357	3.30435	3.10668	1.98449	4.7499	11.8596	11.2891	15.2748	1.10171	13.7257	10.2101	2.7481	5.92747	5.85862	11.2576	3.15732	3.24993	0.00504921	0.0765951	no
ENSMUSG00000022237	Ankrd33b	protein_coding	0.0999145	0.0210405	0	0.0848385	0.125008	0.0613642	0.0140048	0.0190225	0.00793385	0.0203911	0.646874	0.0671267	0.118788	0.0306156	0.012003	0	0.0224389	0.0212356	0.0506019	0.0389347	0.0198806	0.0918546	0.031484	0.0663145	0.00506281	0.0767346	no
ENSMUSG00000090608	Gm17200	lncRNA	0.489898	0.294423	0.78438	0.27208	0.324766	0.190431	0.672842	1.2281	1.08425	0.350161	0.468782	0.508038	0.305666	0.355856	0.107785	0.622015	0.226307	0.27002	0.603681	0.58307	0.641324	0.415653	1.7417	0.619902	0.00512886	0.0776681	no
ENSMUSG00000050953	Gja1	protein_coding;retained_intron	1.74657	1.82149	1.00969	2.34922	3.81511	2.60676	1.25557	1.27392	1.40511	2.23394	5.79715	2.12914	1.83881	1.61945	1.83579	0.226167	1.42302	1.62328	0.679965	1.45834	1.23399	1.81808	1.75768	2.50857	0.00516517	0.0780824	no
ENSMUSG00000093656	Gm20628	lncRNA	0.950644	0.167332	0.767864	0.28133	0.774479	0.268279	0.164917	0.538438	0.166957	0.618549	0.769436	1.63199	0.199396	0.190759	0.242434	3.38866	0.451168	0.205783	4.20826	0.341071	0.074349	0.17292	0.193572	0.572401	0.0051619	0.0780824	no
ENSMUSG00000082211	Defa27	protein_coding	1.44521	0	0	2.80557	9.39996	2.62209	1.20394	1.05155	2.03165	9.43149	0	0.712503	0	0	0	0	1.04079	0	0.265976	0	1.35716	0	0.34435	1.50428	0.00518321	0.0782193	no
ENSMUSG00000040721	Zfhx2	protein_coding;retained_intron	0.69764	0.859487	0.5599	0.227465	0.144444	0.555878	0.194159	0.252526	0.258982	0.248012	0.445	0.43483	0.726662	0.642531	0.575531	0.129193	0.476216	0.463217	0.17842	0.241636	0.21451	0.737545	0.180004	0.226978	0.00517989	0.0782193	no
ENSMUSG00000040907	Atp1a3	protein_coding;retained_intron	0.411838	0.602964	1.17107	0.678396	0.396071	0.490768	0.634674	0.323546	0.430365	0.66174	0.53493	1.28638	0.633948	0.594393	0.738493	0.0452214	0.533732	0.659674	0.372733	0.687769	0.561594	2.92909	0.320826	2.77404	0.00520155	0.0784283	no
ENSMUSG00000095923	Ighv1-37	IG_V_gene	0	1.6802	0	1.21577	0.522379	0	0.374192	0.331108	0	0	0	0	0.463752	0.899976	1.02054	0	3.99178	2.50311	0.304281	4.19307	7.01366	2.81375	0	0.985492	0.0052528	0.0791325	no
ENSMUSG00000023087	Noct	protein_coding	5.68304	6.69678	3.04192	3.43111	2.64221	4.97996	5.10407	5.51176	4.54735	2.31677	2.96349	5.47814	9.87176	10.6032	8.7293	1.99668	10.5614	6.70533	2.05656	4.86863	4.1377	5.39446	3.25743	4.04408	0.00527	0.0791863	no
ENSMUSG00000014313	Cox6c	protein_coding;retained_intron;nonsense_mediated_decay;processed_transcript	20.0531	17.273	48.2138	38.7549	84.549	33.9362	37.3337	69.703	45.5659	93.4049	91.9014	30.8811	15.9557	21.2613	21.8206	22.2057	25.5174	31.2193	13.4655	30.668	32.3815	21.3872	71.6799	65.5282	0.00526867	0.0791863	no
ENSMUSG00000116048	Septin2	protein_coding	1.97492	7.73859	0	0	11.0988	6.41255	0	0	0	0	3.86087e-06	2.75279	1.62593	0	1.17858	0	4.60238	0	0	0	0	2.44475	0	0	0.00526856	0.0791863	no
ENSMUSG00000102802	Mgam2-ps	protein_coding;processed_transcript	4.22938	7.06758	1.54006	1.95171	0.960627	1.48101	3.03678	1.96816	2.39974	0.866596	0.360315	2.6506	5.28266	4.52414	5.69039	1.16106	4.65012	4.18214	2.94827	3.55986	3.61251	5.20704	2.03773	1.80498	0.00528058	0.0792088	no
ENSMUSG00000043644	0610009L18Rik	lncRNA	1.7084	0.600691	7.08111	3.25409	3.88485	2.15268	3.39181	8.15623	3.10068	8.63657	6.15344	3.07896	1.07029	1.68543	1.18146	5.07505	2.20839	1.54568	1.02047	2.12177	1.60715	1.72365	11.3074	11.9611	0.00527854	0.0792088	no
ENSMUSG00000005510	Ndufs3	protein_coding;processed_transcript	14.0191	11.3715	31.2717	29.933	47.264	26.5379	25.2259	42.0983	33.3718	64.4765	79.9751	19.0575	13.7029	18.2176	17.3434	14.2182	18.0319	22.4007	8.02056	22.7571	24.1182	18.2431	39.5616	37.3146	0.00530364	0.0794862	no
ENSMUSG00000030826	Bcat2	protein_coding;retained_intron	3.83144	2.77362	4.4823	5.95936	9.49869	5.19375	4.9643	7.70717	5.71814	11.2093	12.9294	4.48171	3.60387	3.66717	2.91035	3.75011	3.60823	3.77972	2.26916	4.72292	4.48661	4.0659	7.7504	6.1725	0.00535134	0.0801322	no
ENSMUSG00000030098	Grip2	nonsense_mediated_decay;retained_intron;protein_coding	0.101016	0.112842	0.0873374	0.0927506	0.0270928	0.125414	0.107046	0.122229	0.121917	0.0693725	1.40123	0.127822	0.14493	0.135074	0.108442	0	0.102639	0.158337	0.0612232	0.0851616	0.101103	0.174901	0.0459624	0.0732964	0.00538804	0.0806125	no
ENSMUSG00000024099	Ndufv2	protein_coding	30.0415	26.8951	50.029	54.2579	106.599	51.436	46.8599	75.6544	52.3479	102.275	116.742	42.4449	24.2757	31.758	30.48	21.0057	33.4916	43.0244	16.3564	41.8268	43.6509	31.6828	68.6101	70.0442	0.00539816	0.0806947	no
ENSMUSG00000027472	Pdrg1	nonsense_mediated_decay;retained_intron;protein_coding;processed_transcript	4.20281	2.87863	4.68009	6.11806	7.47445	5.70935	4.963	8.28507	5.46526	10.6379	14.2566	3.79146	4.09147	3.22118	2.59841	2.37809	3.59963	3.59612	2.22485	4.46519	4.78084	4.51106	7.89955	6.57309	0.00543248	0.081138	no
ENSMUSG00000099519	Gm29253	lncRNA	0.002977	0.004696	10.0683	0.000377	8.5e-05	0.001593	0.1698	6.53697	9.3e-05	0.000815	6.75092	0.000132	1.12719	0.069057	2.99534	1.07595	0	0.154828	0	0.001841	0.034791	0.175644	0.000208	8.57373	0.00544103	0.0811962	no
ENSMUSG00000032051	Fdx1	protein_coding;nonsense_mediated_decay	2.06372	2.14178	2.18237	4.76188	8.45205	3.80104	4.36339	5.52689	5.20931	4.90097	6.55322	3.33224	2.77023	3.29612	2.60092	0.644453	2.89581	3.14219	1.46916	3.40663	4.26657	3.16432	8.10606	7.10547	0.00545002	0.0812608	no
ENSMUSG00000024124	Prss30	protein_coding;nonsense_mediated_decay;retained_intron	29.6526	38.0643	68.7422	24.3161	11.8521	17.0892	54.0151	48.0902	39.6908	15.2621	13.2057	24.8255	37.9273	46.2144	54.0266	9.32999	59.4574	55.234	17.4	45.0105	54.8594	36.0674	33.4231	31.1755	0.00549082	0.0816595	no
ENSMUSG00000073433	Arhgdig	protein_coding;retained_intron;processed_transcript	0.887684	0.404947	1.40512	1.437	5.17242	1.32699	1.00179	2.24549	0.690674	4.2721	2.23399	0.715885	0.623666	0.502341	0.669461	0.850507	0.480357	1.2289	0.334065	0.616925	0.838803	0.665068	1.96691	1.60304	0.00548874	0.0816595	no
ENSMUSG00000104350	Gm38244	TEC	0.8386	1.78645	0.500315	0.213755	0.042044	0.433913	0.312898	0.229244	0.064675	0.120875	0.315082	0.48066	1.29527	0.88508	1.16578	0.161523	1.54286	1.06146	0.523717	0.446038	0.661922	2.22968	0.368612	0.116844	0.0054863	0.0816595	no
ENSMUSG00000001827	Folr1	protein_coding	0.165811	0.112545	0.105637	0.187974	0.410638	0.424216	0.176226	0.259309	0.231833	0.641572	0.462459	0.215957	0	0.0741145	0.0992729	0	0.0824608	0.13499	0	0.101331	0.0453117	0.0414547	0.144805	0.259535	0.0055017	0.081682	no
ENSMUSG00000030707	Coro1a	protein_coding;retained_intron	8.69368	8.23189	8.88518	9.84009	26.0967	10.0685	11.6533	15.8176	7.91626	11.3316	12.53	8.39716	7.26219	9.47416	6.11747	7.67261	5.71137	8.50958	6.1773	11.8158	11.5835	14.8607	29.5455	21.037	0.0055003	0.081682	no
ENSMUSG00000076526	Igkv12-98	IG_V_gene	0.48176	0.45866	2.51679	0.08791	1.19552	3.33952	0.253356	13.9264	3.77635	0.643704	30.6966	7.63366	4.2762	0.342931	0.474191	0.932719	0.565354	0.747652	2.7701	3.10971	2.27726	9.43956	0.775411	11.1627	0.005561	0.0824921	no
ENSMUSG00000096020	Ighv1-75	IG_V_gene	56.8436	2.72768	3.93575	12.6933	15.7828	5.50921	3.28754	6.49126	44.7772	8.85449	1.53084	1.59414	6.3031	2.24756	1.71538	0.983549	3.01494	3.09493	1.4809	50.9453	47.2377	58.6635	8.63795	1.1879	0.00557651	0.0826518	no
ENSMUSG00000027175	Tcp11l1	processed_transcript;protein_coding;retained_intron	0.118396	0.0855769	0.068802	0.0771343	0.436794	0.125467	0.0501113	0.200434	0.0913847	0.70566	0.243762	0.129262	0.156439	0.132256	0.0375228	0.0853783	0.0919939	0.0736988	0	0.0569016	0.05799	0.171776	0.200319	0.293279	0.00558712	0.0826685	no
ENSMUSG00000000901	Mmp11	protein_coding;nonsense_mediated_decay;retained_intron	1.18937	0.532447	1.14995	2.13397	2.49246	1.41844	0.829957	0.454323	0.886282	2.11405	1.78348	0.846829	0.968374	0.846657	0.827944	0.347688	0.601676	0.90427	0.167142	0.752957	0.819268	0.938154	0.704106	0.959767	0.00558624	0.0826685	no
ENSMUSG00000073987	Ggh	protein_coding	2.87256	1.84029	1.48569	4.84845	9.9225	3.60069	2.72486	3.68196	2.98308	3.66987	2.94163	2.64113	2.34448	1.27707	1.37628	0.247064	1.67945	2.30601	0.994555	3.01057	3.38957	2.47617	3.3278	2.68166	0.00559323	0.0826887	no
ENSMUSG00000050608	Micos10	processed_transcript;protein_coding	13.5138	10.7146	32.048	23.6796	57.244	23.9109	20.8186	45.2243	24.4045	67.8346	60.8813	20.7148	10.3557	15.0795	11.8189	23.6464	13.555	17.8615	7.91892	19.6509	17.2827	13.9943	42.0134	42.6643	0.00560512	0.0827942	no
ENSMUSG00000035268	Pkig	protein_coding;retained_intron	14.959	11.2655	17.6066	19.1191	29.1292	19.0463	19.2185	23.8844	18.0137	31.9171	27.697	19.729	10.6671	12.9439	11.21	4.51002	12.8932	13.8342	6.62972	16.3186	14.9742	13.4274	35.5944	36.9032	0.00563181	0.0830478	no
ENSMUSG00000095007	Igkv12-41	IG_V_gene	7.79469	7.61357	28.8635	11.9664	4.66763	2.23551	20.6098	1.60209	4.13233	0.368457	1.55486	3.95298	24.6684	4.00333	4.72946	0	3.7984	31.771	1.17176	0.954851	1.12382	38.6648	6.52058	13.1615	0.00562709	0.0830478	no
ENSMUSG00000102805	Gm37240	protein_coding;retained_intron;processed_transcript	0.112389	0.19115	0.0213282	0.0294106	0.00600221	0.0116462	0.0187194	0	0.0304295	0	0.0265334	0.101504	0.280817	0.12262	0.331366	0	0.0551138	0.102937	1.16419	0	0.039021	0.147659	0.0150779	0.0395704	0.0056573	0.0832827	no
ENSMUSG00000062257	Opcml	protein_coding;retained_intron;processed_transcript	0.068916	0.0369886	0	0.0458698	0.119859	0.241797	0.0485295	0.0130118	0.010949	0.0715247	0.0962054	0.078729	0.0124654	0.0408174	0.0384755	0.026143	0.0210971	0.00944912	0	0.014531	0.0102657	0.0207311	0.00949878	0.0905893	0.00565612	0.0832827	no
ENSMUSG00000085980	Gm12408	lncRNA	0.0367698	0	0.040099	0.191792	0.339176	0.225631	0.0396072	0.0876012	0.0393949	0.370382	0.571562	0.037662	0.0423081	0.0655327	0	0	0.111097	0.0843177	0	0.0680076	0.0452273	0.0520065	0.0267161	0.148658	0.0056783	0.0835213	no
ENSMUSG00000000359	Rem1	protein_coding;retained_intron	0.701601	0.521742	0.655561	0.778088	1.81501	0.81772	0.810337	0.938753	0.97833	2.37227	1.36177	0.785699	0.430645	0.478045	0.33923	0.0829186	0.453702	0.600623	0.374399	0.780023	0.559517	0.521976	1.08637	1.14304	0.00569434	0.0835457	no
ENSMUSG00000013698	Pea15a	protein_coding;retained_intron;processed_transcript	6.55764	6.32001	9.01893	11.0689	14.1529	11.1592	7.34455	6.62034	7.18842	14.2028	17.4293	7.86733	6.63232	6.23696	5.22679	1.84133	5.51811	6.56326	2.48977	7.32102	6.32912	7.95884	7.96301	10.3673	0.0056941	0.0835457	no
ENSMUSG00000021624	Cd180	protein_coding	0.569561	0.667008	0.279016	0.222937	0.153177	0.308007	0.161139	0.0502154	0.0912693	0.0948387	0.142965	0.20088	0.272083	0.555685	0.246635	0.0358893	0.120802	0.221788	0.207505	0.24837	0.309956	0.892849	0.122539	0.14658	0.00568651	0.0835457	no
ENSMUSG00000057337	Chst3	protein_coding	0.379878	0.705768	0.0325312	0.0790627	0.0348289	0.672709	0.0725185	0.0336152	0.0341708	0.0390237	0.199333	0.295083	0.114919	0.736324	0.0562365	0.0742023	0.0608064	0.179194	0.209147	0.123358	0.0922518	1.34933	0.38563	0.442413	0.00571133	0.0837245	no
ENSMUSG00000027863	Cd2	protein_coding;retained_intron	1.12505	0.975491	0.738852	0.588084	0.704243	1.16954	0.843488	0.651528	0.332934	0.841724	1.65145	1.02118	0.32982	0.948276	0.224992	0.247706	0.481342	0.860135	0.800937	0.951326	0.948386	1.68124	2.58105	1.75431	0.00573247	0.0839638	no
ENSMUSG00000032548	Slco2a1	protein_coding;processed_transcript;nonsense_mediated_decay;retained_intron	5.01802	6.77096	6.05352	2.47512	1.13081	2.18557	5.08205	3.94994	4.32418	2.07333	1.58844	3.95272	5.92845	5.96478	6.04453	1.30576	7.35443	5.17387	1.82044	4.52162	5.11901	5.36173	3.02049	2.45842	0.00574637	0.0840967	no
ENSMUSG00000036430	Tbcc	protein_coding	12.2756	7.76027	9.57918	16.3738	30.0863	13.4975	15.3954	29.5751	14.4756	25.3445	15.073	20.7714	6.99324	10.3185	9.0382	10.3979	12.2154	11.3218	5.45925	14.0874	12.2527	8.70883	37.296	35.9294	0.00577471	0.0844405	no
ENSMUSG00000020396	Nefh	protein_coding	0.300641	0.261886	0.070401	0.158135	0.194375	0.313767	0.400483	0.258395	0.223669	0.253973	0.084907	0.211486	0.123124	0.15568	0.223723	0	0.223301	0.185541	0.155378	0.209539	0.239396	1.02181	0.243888	0.934828	0.00579203	0.0844813	no
ENSMUSG00000110409	Gm9908	lncRNA	0.173933	0.196862	0.272694	0.629938	0.891437	0.400915	1.13805	1.123	1.62637	3.57117	4.31695	0.335241	0.165599	1.24374	0.816473	1.80983	0.282332	0.693861	0.218787	0.591246	1.09098	0.577068	2.88783	1.92553	0.00578736	0.0844813	no
ENSMUSG00000023905	Tnfrsf12a	protein_coding;retained_intron	1.33669	1.22299	3.2871	1.87902	5.4196	4.05619	1.97315	1.90564	1.66296	4.31349	10.0556	1.62851	1.4935	1.94255	1.73761	0.907779	1.46149	2.13144	0.747553	1.67595	1.92933	1.1299	2.76058	2.18195	0.00578449	0.0844813	no
ENSMUSG00000032366	Tpm1	protein_coding;processed_transcript;retained_intron	83.3771	88.4622	74.2286	122.764	132.635	142.952	99.4865	102.761	88.3514	108.686	442.748	112.806	71.3332	86.8942	80.0344	14.0748	76.3426	87.4127	34.7285	76.5039	70.3826	75.7794	78.3586	120.099	0.00580463	0.0845236	no
ENSMUSG00000053646	Plxnb1	protein_coding;retained_intron	0.708093	0.606048	0.334096	0.506232	0.341435	0.94514	0.38439	0.212049	0.395811	0.799779	2.56749	0.460669	0.726125	0.638832	0.597587	0.0986652	0.421584	0.387054	0.140021	0.406805	0.345925	0.609947	0.234942	0.364635	0.0058016	0.0845236	no
ENSMUSG00000062078	Qk	nonsense_mediated_decay;protein_coding;retained_intron	0.635792	0.645944	0.182936	0.672035	0.667277	0.680374	0.423098	0.42318	0.459688	0.305243	4.36924	0.616709	0.6453	0.578785	0.584056	0.144859	0.415556	0.476128	0.288677	0.451515	0.471313	0.74825	0.523091	0.540919	0.00582395	0.0847342	no
ENSMUSG00000000088	Cox5a	retained_intron;protein_coding	30.8323	23.5521	60.9228	68.3639	151.04	59.85	59.7769	105.344	69.6913	146.02	142.302	42.917	30.2027	40.99	38.3236	27.7027	42.2363	55.3219	19.678	47.8119	56.5965	36.2722	123.967	106.043	0.00588087	0.0854908	no
ENSMUSG00000030583	Sipa1l3	protein_coding;retained_intron;processed_transcript	6.03758	10.4355	4.41665	3.09856	1.41695	5.51229	3.12923	2.08295	3.50841	1.87176	1.7602	4.74165	9.21545	10.4342	11.8927	0.677143	7.55042	6.53834	1.87853	3.70813	3.75412	8.3935	2.45533	1.92607	0.00589564	0.0854917	no
ENSMUSG00000047562	Mmp10	protein_coding	11.6754	7.37145	6.30302	22.5205	34.1376	8.55792	6.27768	8.18983	8.76671	10.8956	3.32445	6.85767	12.2338	7.22223	8.49059	0.843324	5.02037	8.28392	2.54401	8.59948	7.99435	9.70411	6.64782	4.77948	0.00589445	0.0854917	no
ENSMUSG00000064213	Defa24	protein_coding	5489.57	2977.63	7578.27	9751.06	20331.4	5858.19	5092.65	10765.6	6526.05	18422.2	7055.02	4413.61	4656.63	2313.44	2504.86	3226.99	3455.95	2294.92	2901.89	6414.92	6333.21	3953.67	8199.12	7758.19	0.00588899	0.0854917	no
ENSMUSG00000020205	Phlda1	protein_coding;processed_transcript	6.36877	5.0447	7.29423	8.20721	14.3281	12.4146	3.18751	4.94772	3.38464	10.2291	7.80902	7.17791	9.3131	13.1494	11.0258	1.21537	7.71759	9.82002	2.16639	6.39735	6.358	7.29236	6.21734	4.70066	0.0059145	0.0856938	no
ENSMUSG00000105456	Gm43745	TEC	0.777318	2.56252	0.051099	0.132536	0.107812	0.41912	0.0689	0.033336	0.058838	0	0.079502	0.346925	1.53498	2.47874	2.03478	0	1.67585	0.359548	0.384299	0.497317	0.58839	1.93561	0.057034	0	0.0059594	0.0862727	no
ENSMUSG00000096715	Igkv3-4	IG_V_gene	1.14914	6.7807	4.02592	19.0609	4.30059	0.970804	0.860059	0.336479	2.54811	0	0.705226	0.457817	0.406953	0.21204	13.7539	0	0.609579	1.49398	0.631864	2.25242	2.97557	1.06604	3.11519	1.34487	0.00597285	0.0863957	no
ENSMUSG00000036634	Mag	protein_coding;retained_intron	0.091474	0.0210333	0.0488073	0.0832091	0.18942	0.0664209	0.0717916	0.0753049	0.101639	0.193615	0	0	0.0716912	0.0373845	0.0169167	0	0.0871177	0.0273915	0	0.0909313	0.0618004	0.727568	0.117782	0.612657	0.00602698	0.0871064	no
ENSMUSG00000115074	Ndor1	protein_coding	0	0	0	0.003669	0.048989	0	0	0	0	0	0	0	0.164307	0	0	0	0.286573	0	0.407528	0	0.003633	0	0	0	0.00603801	0.0871934	no
ENSMUSG00000030647	Ndufc2	protein_coding	29.1815	22.4706	53.2705	56.4672	101.63	54.0155	57.3717	110.521	58.4627	70.4077	80.1149	45.1246	31.1964	35.0808	31.4114	17.407	32.6204	43.1293	20.5308	43.4086	51.627	38.5374	93.4803	94.7058	0.00604312	0.0871951	no
ENSMUSG00000022623	Shank3	processed_transcript;protein_coding	0.610389	0.635079	0.532445	0.390862	0.164353	0.596861	0.267008	0.210604	0.351457	0.253241	4.20272	0.539439	1.04183	0.76543	0.810139	0.275662	0.525946	0.488657	0.234643	0.535361	0.417593	0.91825	0.171407	0.204402	0.00605956	0.08736	no
ENSMUSG00000094134	Ighv5-15	IG_V_gene	1.7815	0.396039	0	0.13384	1.48091	0.31313	1.53684	0.117787	0	0	0	1.30717	19.1742	1.83643	13.3933	0	3.31904	2.70099	1.2322	5.90919	3.75097	6.78627	0.272346	0.427229	0.00606803	0.0874097	no
ENSMUSG00000118667	Ahnak2	protein_coding	0.245346	0.145186	0.201933	0.260139	0.163767	0.572538	0.125917	0.134849	0.18176	0.424856	0.675783	0.306102	0.288228	0.167785	0.188329	0.185217	0.173077	0.227269	0.184661	0.192083	0.104118	0.172355	0.124519	0.145768	0.00607455	0.0874314	no
ENSMUSG00000019970	Sgk1	protein_coding;retained_intron;processed_transcript	31.9078	23.0924	12.2668	15.3888	4.55356	10.8971	68.0353	44.6653	44.5701	3.04919	14.0929	30.8938	39.5004	24.5166	37.8835	1.8694	25.8211	14.1841	12.8994	25.1253	15.9207	24.175	24.575	30.6263	0.00609773	0.0876926	no
ENSMUSG00000096150	Ighv1-85	IG_V_gene	11.9191	3.90606	8.2032	0	3.08506	3.15373	3.63544	0	71.9906	0	1.6442	5.69713	0.585182	2.09217	1.7712	0	0.862665	0.576433	6.92159	7.47954	3.11201	6.0335	0.558009	0.133615	0.0061377	0.0881947	no
ENSMUSG00000078640	Gm11627	protein_coding;processed_transcript	1.05986	0.315295	1.63619	1.21214	2.70416	1.55452	0.969061	2.21055	1.4418	3.00792	2.34968	1.46032	0.392541	1.10532	0.592711	0.738431	0.650115	0.784605	0.32015	0.379349	0.661559	0.540548	2.31888	2.17739	0.00617953	0.0887226	no
ENSMUSG00000006057	Atp5g1	protein_coding	6.42456	5.83515	29.2682	15.2524	26.3785	13.9379	13.1945	19.4794	12.9891	41.2637	64.9331	9.4186	7.10169	9.16012	8.43878	10.7225	7.36911	13.0419	4.73556	11.4363	12.7243	9.23061	19.1291	19.9095	0.00619326	0.0888465	no
ENSMUSG00000094365	Gm21982	retained_intron	1.07016	0.422757	0	0.191682	0	0.167604	0.592498	0.044878	0	0.734686	0.195256	0	0.285521	0.083506	0.061947	0	0.061668	0.713465	0	5.32424	3.41889	5.65278	4.01102	2.68636	0.00620572	0.088879	no
ENSMUSG00000079484	Phyhd1	retained_intron;protein_coding;nonsense_mediated_decay;processed_transcript	0.633331	0.133576	0.23974	0.47258	1.40743	1.11107	0.724557	0.411141	0.590049	0.995615	4.01655	0.640676	0.733156	0.607216	0.671723	0	0.486982	0.535635	0.535392	0.150337	0.310877	0.620028	0.720471	0.565636	0.00620291	0.088879	no
ENSMUSG00000042099	Kank3	protein_coding;nonsense_mediated_decay;retained_intron	1.44015	1.32105	1.21101	1.79374	1.24567	1.4368	1.686	1.20016	1.54549	1.74409	9.36852	1.79133	1.88082	1.4667	1.72645	0.429608	1.30763	1.40981	0.46608	1.44959	1.39537	1.92836	1.86065	1.56294	0.00624262	0.089334	no
ENSMUSG00000029188	Slc34a2	protein_coding;retained_intron	107.286	157.606	53.6228	49.8294	14.4415	20.738	96.7837	48.4937	80.8487	15.0181	10.8422	74.3564	129.603	166.935	180.051	11.2112	100.396	119.627	31.6838	91.7182	107.826	121.607	60.5333	41.8597	0.00626154	0.089458	no
ENSMUSG00000026003	Acadl	protein_coding;processed_transcript	20.3765	21.8256	21.5823	38.0532	44.2736	42.7536	20.1824	25.2261	28.4283	30.4358	128.012	34.7663	27.8331	31.767	31.5829	7.19791	21.8708	35.2324	9.32184	23.8548	24.3505	28.5383	30.8758	36.6891	0.00626045	0.089458	no
ENSMUSG00002076650	ENSMUSG00002076650	snoRNA	0.458852	0.060778	0	0	0.07244	0.037257	0	0.377888	0	0.219482	0.234227	0.66307	0.073872	0.206762	0.155155	3.59537	0.817282	0.05329	5.2687	0.184625	0.085033	0	0	0.207497	0.00627316	0.0894773	no
ENSMUSG00000107705	Gm45062	nonsense_mediated_decay	0	0	0	0	0	0.303669	0	0	0	0	0	0	0	0.185207	0	0.021873	0	0	0	0	0	0	0	0	0.00626932	0.0894773	no
ENSMUSG00000105373	Gm42429	TEC	1.81401	1.64985	11.7074	0.875802	1.44758	0.917186	4.28238	4.60419	2.64446	4.5884	4.8736	5.49605	0.772268	1.66738	1.85268	0.802318	2.31398	2.73704	1.2011	2.20039	2.17103	0.646816	5.54812	6.26068	0.0062957	0.0895788	no
ENSMUSG00000085837	Kcnmb4os2	lncRNA	0.37963	0.385256	0.276443	0.301484	0.482832	0.27064	0.262166	1.61813	0.653824	0.562497	1.03128	0.252655	0.0539417	0.461967	0.29996	0.0623415	0.360156	0.43189	0.12325	0.528336	0.441114	0.413072	2.27668	1.85484	0.00629479	0.0895788	no
ENSMUSG00000071654	Uqcc3	protein_coding	6.72731	5.41316	12.9597	13.2319	28.6699	11.3594	13.4232	24.9019	15.0541	31.664	30.5126	11.0536	6.84124	7.47689	7.26402	11.874	11.3351	9.45524	6.44463	9.52342	12.1352	7.43969	25.4179	19.6873	0.00629117	0.0895788	no
ENSMUSG00000020682	Mmp28	protein_coding;processed_transcript	1.1139	1.94838	0.800154	1.23776	0.580561	1.26646	0.423464	0.348086	0.473893	0.780991	0.803301	0.713767	1.52138	1.1745	1.99325	0.320759	1.62865	1.87617	0.292695	1.36719	1.51171	0.817034	0.285588	0.443427	0.00631806	0.0898236	no
ENSMUSG00000029156	Sgcb	protein_coding;retained_intron	1.47695	1.34506	1.09428	1.80452	1.76894	1.80452	1.40501	1.45963	1.28986	1.37587	6.62199	1.60247	1.61193	1.45477	1.17065	0.271826	0.978852	1.33228	0.471208	0.969924	0.858794	1.34045	1.06994	1.42703	0.00634329	0.0898891	no
ENSMUSG00000073616	Cops9	protein_coding;nonsense_mediated_decay;retained_intron	5.8251	4.44297	22.519	12.3589	39.6771	10.6761	16.8888	43.5745	18.4509	55.5231	38.1212	9.12022	5.77872	8.27141	7.35066	21.3488	11.5406	11.4618	5.2962	10.6922	13.7963	7.33773	47.9893	52.552	0.00634255	0.0898891	no
ENSMUSG00000110588	Gm45774	lncRNA	0.322548	0.622329	0.275132	0.103476	0.045912	0.02423	0.059788	0	0.353788	0.293379	0.635765	0.848641	0.198273	0.354444	0.839712	0.217099	0.235141	0.235737	0.17803	0.696404	0.967796	0.313596	0.291052	0.069604	0.00633321	0.0898891	no
ENSMUSG00000038910	Plcl2	protein_coding;processed_transcript	5.34927	5.0416	7.81954	5.56485	6.93152	4.50096	6.43904	11.7949	7.02624	13.7739	10.6804	5.83652	5.40968	5.27729	5.42329	32.3977	5.46287	5.2505	3.18045	6.44155	6.00644	5.79599	14.9662	13.4974	0.00632998	0.0898891	no
ENSMUSG00000076940	Iglv2	IG_V_gene	8.7396	2.23843	8.83839	4.41819	8.28237	8.54895	3.82518	1.07426	1.34073	15.1021	6.2146	9.36014	21.0189	2.46248	8.16354	0	2.70578	2.60233	8.00431	9.16936	4.56034	10.8636	10.749	3.74822	0.00635166	0.0899345	no
ENSMUSG00000026495	Efcab2	protein_coding;processed_transcript	0.48594	0.630683	0.220319	0.491086	0.857891	0.551034	0.486271	0.457579	0.526034	0.468759	4.50755	0.451126	0.228472	0.541833	0.387293	0.194721	0.449266	0.460765	0.270655	0.44796	0.51322	0.409215	0.848289	0.983785	0.00635752	0.0899445	no
ENSMUSG00000022565	Plec	protein_coding;retained_intron	19.3148	31.025	37.6358	13.6499	9.21947	18.4668	23.6162	18.4137	20.3519	19.8605	18.0748	27.0919	27.8579	44.186	46.6652	19.5557	33.1911	28.965	12.9559	23.955	25.9456	30.2893	22.0109	21.7121	0.00636289	0.0899474	no
ENSMUSG00000079592	C1qtnf5	protein_coding	3.34291	0.731926	1.44555	2.45524	7.98121	2.28094	4.01688	5.74801	3.33411	10.0559	4.8144	3.35414	1.53216	1.90769	1.45741	1.66573	1.78618	1.44689	0.872627	3.29215	2.30567	1.59354	9.83802	5.71734	0.00637504	0.0900461	no
ENSMUSG00000038011	Dnah10	protein_coding;retained_intron	0.0672639	0.0946497	0.0313451	0.0178307	0.00606079	0.033344	0.0570536	0.063733	0.0564583	0.0080828	0.00809066	0.0474972	0.0676121	0.108258	0.185733	0.0237545	0.135497	0.120149	0	0.0315327	0.0677604	0.122069	0.07757	0.0546981	0.00638237	0.0900766	no
ENSMUSG00000101355	H3c10	protein_coding	1.06713	0.234258	0.154472	0.17412	1.32556	0.267668	0.133586	0.266033	0.207803	1.60172	0.377245	1.18832	0.18406	0.349367	0.195552	6.63048	0.806304	0.09748	4.58324	0.337907	0.186717	0.27857	0.39851	0.756583	0.00638821	0.0900862	no
ENSMUSG00000050105	Fam110d	protein_coding;processed_transcript	1.75286	1.64215	7.26504	4.89875	7.91351	2.05948	3.92126	12.3566	5.18191	13.6645	13.9347	5.08783	1.6659	2.41652	1.88043	10.9121	2.80989	3.65946	1.85081	4.47327	3.16509	2.02424	17.9795	14.8815	0.00641837	0.0904383	no
ENSMUSG00000098426	Gm27149	unprocessed_pseudogene	1.70122	1.16995	0.670939	0.649983	0.506698	0.47083	0.746837	0.580849	0.967265	0.407377	0.757139	1.98296	1.99022	0.613824	0.549283	2.40291	1.1024	0.937466	8.58385	1.12264	0.627757	1.22164	0.684498	0.98707	0.00645631	0.0908995	no
ENSMUSG00000039063	Echdc3	protein_coding;processed_transcript;retained_intron	0.289141	0.414176	0.316085	0.546556	0.310804	0.243101	0.437577	0.425823	0.599896	0.326535	3.18667	0.461217	0.405786	0.324528	0.369868	0.170398	0.260915	0.339139	0.213403	0.393639	0.307278	0.29079	0.403867	0.498895	0.00646582	0.0909599	no
ENSMUSG00000111990	Gm47033	lncRNA	0.147178	0.315156	0.618248	0.186293	0.226384	0.097966	0.359111	0.09529	0.447484	0.071067	0	0.022159	0.238391	0.686069	0.362394	0	0.560979	0.495325	0.134641	0.132982	0.295385	0.225138	0.166974	0.10572	0.00649024	0.0912298	no
ENSMUSG00000004748	Mtfp1	protein_coding;processed_transcript	7.43929	6.05072	4.53295	10.903	15.8546	11.5072	8.65675	10.5119	8.3768	13.5257	21.9224	7.02442	6.03278	6.04638	6.18142	4.07592	5.65436	6.78848	2.89835	7.07191	7.52336	6.61554	11.5445	11.7241	0.006551	0.0920096	no
ENSMUSG00000022220	Adcy4	protein_coding;retained_intron	0.475869	0.645469	0.680127	0.694053	0.832188	1.03735	0.572154	0.471799	0.507418	1.60949	3.37928	0.545641	0.8586	0.590772	0.713512	0.493812	0.713599	0.671968	0.199325	0.616566	0.734524	0.791081	0.545362	0.455218	0.00656027	0.0920656	no
ENSMUSG00000055485	Soga1	protein_coding;processed_transcript	0.271078	0.48366	0.181211	0.186421	0.161055	0.175511	0.201224	0.172391	0.203179	0.0874643	0.246201	0.161534	0.509939	0.428576	0.49638	0.370782	0.329798	0.1941	0.261581	0.164307	0.226506	0.31896	0.214907	0.167222	0.00660326	0.0922974	no
ENSMUSG00000036850	Mrpl41	protein_coding	12.8635	12.6002	14.0332	18.6336	41.4607	17.0034	15.5526	25.6959	16.8316	26.8123	32.6135	16.9952	9.15427	11.4745	10.8727	5.53391	12.1028	11.7581	6.24366	14.4552	13.6665	10.3112	22.1028	20.7081	0.00660228	0.0922974	no
ENSMUSG00000029674	Limk1	nonsense_mediated_decay;protein_coding;retained_intron	0.901814	0.78203	0.341605	0.778371	1.20421	2.25308	0.425369	0.166192	0.242471	1.23593	1.25085	0.55057	0.827892	0.62537	0.576446	0.032414	0.378682	0.575283	0.247023	0.627895	0.683608	1.14587	0.443409	0.543638	0.00659917	0.0922974	no
ENSMUSG00000069301	H2ac11	protein_coding	1.34763	0.555229	2.59686	1.40777	1.83405	1.01683	0.785456	1.63848	0.849791	2.07717	2.32424	2.80226	1.03155	1.2792	1.1162	10.518	1.28271	1.16959	10.553	1.39046	1.34641	1.27797	1.86567	1.88911	0.00658748	0.0922974	no
ENSMUSG00000087017	4930417H01Rik	lncRNA	0.154438	0.166469	0.170565	0.231643	0.526165	0.127985	0.159444	0.341442	0.174403	0.699977	0.534769	0.235685	0.0965909	0.124137	0.210559	0	0.0801588	0.0551974	0	0.111754	0.0902867	0.177938	0.205748	0.106215	0.00658439	0.0922974	no
ENSMUSG00000015745	Plekho1	protein_coding;retained_intron	8.78189	8.52841	11.1456	12.7275	16.7226	13.8863	11.2424	16.943	14.038	19.1271	22.6054	10.9653	7.5884	9.38669	6.9093	4.73678	9.0273	9.34932	6.39139	10.0656	8.20028	10.4642	17.5456	21.4043	0.00664717	0.0928367	no
ENSMUSG00000027204	Fbn1	protein_coding	2.04328	1.87229	0.642866	1.81004	0.972945	1.40299	0.808441	0.558392	0.855302	0.968332	1.23828	1.15939	2.48435	1.41714	1.55999	0.419589	1.05284	1.28448	0.782931	1.21928	1.16272	0.893809	0.492093	0.529845	0.00667248	0.0931155	no
ENSMUSG00000028782	Adgrb2	protein_coding;retained_intron	0.183852	0.230097	0.347557	0.201258	0.0910086	0.203927	0.144866	0.273882	0.139217	0.226139	0.510146	0.310563	0.200445	0.188232	0.138909	0.0278196	0.103781	0.136348	0.0401489	0.0967159	0.130373	0.238822	0.257681	0.311631	0.00668681	0.0931664	no
ENSMUSG00000017817	Jph2	protein_coding	8.55876	7.57627	2.80721	13.0232	12.5054	15.4985	14.7076	7.60889	6.47511	13.731	22.8455	15.8921	5.42381	10.1061	7.6455	3.02266	8.65646	7.01317	2.79767	8.26409	5.40264	5.97064	15.5359	24.4668	0.00668505	0.0931664	no
ENSMUSG00000052512	Nav2	retained_intron;protein_coding;nonsense_mediated_decay;processed_transcript	0.359951	0.44324	0.219946	0.329627	0.211707	0.630584	0.2024	0.195759	0.170938	0.493177	0.731163	0.365474	0.427702	0.356994	0.324409	0.0969295	0.235628	0.236239	0.160722	0.237306	0.191163	0.361689	0.190717	0.221056	0.00681497	0.0948004	no
ENSMUSG00000026820	Ptges2	protein_coding;nonsense_mediated_decay;retained_intron	9.03697	4.4228	4.82676	12.2673	15.5092	12.8401	9.70362	7.91586	7.62922	14.2638	7.70481	11.6063	6.71314	6.69786	4.69463	2.09822	5.60594	6.15883	2.63063	9.95818	7.71792	7.88568	17.2624	14.6001	0.00681485	0.0948004	no
ENSMUSG00000120679	ENSMUSG00000120679	lncRNA	0.523559	0.0251947	0	0.0986721	0	0.293476	0	0	0	0	0	0	0	0.0787054	0	0	0	0	0	0.174666	0.112527	0.0484631	0	0	0.00685069	0.0952213	no
ENSMUSG00000030335	Mrpl51	retained_intron;protein_coding;processed_transcript	5.77545	4.93283	11.3628	10.4854	23.7342	10.91	11.1702	20.788	12.7818	29.1366	25.7801	8.51823	5.8827	7.85539	6.45109	8.95303	8.43503	9.11045	4.6581	9.28316	9.66842	7.08039	18.3355	17.06	0.00688254	0.0955878	no
ENSMUSG00000036057	Ptpn23	protein_coding;retained_intron	5.10186	6.78095	10.5206	3.07558	2.46172	4.74283	2.63512	3.3833	4.09504	4.97628	5.1356	3.73568	6.51258	6.73753	6.34602	1.74157	4.71187	5.00966	1.74255	3.63012	3.39236	6.30015	3.23699	2.61768	0.00689487	0.0956828	no
ENSMUSG00000116657	Gm49774	lncRNA	0.016824	0.017278	0.009461	0.024582	0.024241	0.051636	0.03515	0.054367	0.027384	0.138128	0.092117	0.045078	0.02811	0.030579	0.005801	0.060732	0.030858	0.028101	0.028387	0.017397	0.032335	0.044361	0.121429	0.06008	0.00690719	0.0957775	no
ENSMUSG00000033400	Agl	protein_coding;retained_intron;nonsense_mediated_decay	0.630569	0.751461	0.298967	0.732001	0.483018	0.884597	0.481717	0.384224	0.395935	0.578906	3.17702	0.678085	0.656622	0.586273	0.592669	0.181107	0.426542	0.549294	0.268947	0.433959	0.502912	0.666688	0.392609	0.515573	0.00699098	0.0968624	no
ENSMUSG00000074151	Nlrc5	protein_coding;retained_intron;processed_transcript;nonsense_mediated_decay	1.60287	1.55398	0.764335	0.598883	0.207878	0.372978	0.831948	0.775612	0.429685	0.200176	0.524081	0.600793	1.57953	1.33971	1.38214	0.288705	1.17049	1.06782	0.509678	0.848942	1.09017	1.94284	0.412264	0.485583	0.00700364	0.0969606	no
ENSMUSG00000033585	Ndn	protein_coding	1.10925	0.771692	0.948704	1.97409	2.19539	1.58176	1.33767	2.11935	1.4575	1.55357	1.44759	1.31089	0.991119	1.01058	0.895725	0.71446	0.837627	1.14448	0.454889	1.06192	0.815375	1.34714	1.76748	2.82046	0.00701053	0.096979	no
ENSMUSG00000120081	ENSMUSG00000120081	lncRNA	0.878328	2.81518	0.425839	0.361549	0.681355	0.907176	0.387005	0.3068	0.301235	0.69613	1.16181	0.827187	2.38893	2.0147	2.77209	3.81405	2.24387	0.473216	2.69874	0.270774	0.44785	2.71177	0.617767	1.24576	0.00702722	0.0971328	no
ENSMUSG00000020591	Ntsr2	retained_intron;protein_coding	0	0.039699	0	0.0214569	0.017681	0.0306469	0	0.0260969	0	0	0.626301	0	0	0	0	0	0	0.0521221	0	0	0	0.279729	0	0.308112	0.00705254	0.0973284	no
ENSMUSG00000115624	Gm49204	TEC	0.063195	0.273388	0.057831	0.050432	0.058322	0.068303	0.007128	0.025631	0.042449	0.073635	0.086518	0.078645	0.252123	0.240656	0.108806	0.045467	0.126547	0.088028	0.061139	0.045827	0.062197	0.184045	0.0368	0.091319	0.00704846	0.0973284	no
ENSMUSG00000088185	Scarna2	scaRNA	1.07352	0.582079	1.15247	0.170114	1.24674	0.508511	0.476765	0.633622	1.10121	1.08063	2.60129	1.44741	0.493545	1.0938	0.161692	9.78647	1.57321	0.478478	10.2947	0.798074	0.515042	0.155422	2.42239	3.51851	0.00707001	0.0974923	no
ENSMUSG00000043760	Pkhd1	protein_coding;processed_transcript	0.0797523	0.132474	0.0598454	0.0146362	0.00431799	0.00347826	0.0538308	0.0328647	0.064148	0	0.0112727	0.0781334	0.105788	0.113378	0.103185	0.0128482	0.155641	0.0948106	0.031399	0.06332	0.102489	0.111763	0.0168728	0.0497143	0.00713221	0.0978854	no
ENSMUSG00000082859	Defa-ps9	unprocessed_pseudogene	0.622337	0.412256	0	0	0	0	0	7.62813	0	0	0	0	0.595622	0.110826	0	0	0	0	0	0	6.99442	0.316866	0	0	0.00713085	0.0978854	no
ENSMUSG00000040181	Fmo1	protein_coding;processed_transcript;retained_intron	0.520349	0.537341	0.627774	0.765957	0.413712	0.691066	0.408119	0.359121	0.49142	0.562537	3.34198	0.920938	0.780751	0.469493	0.632767	0.133809	0.391591	0.829722	0.131003	0.487434	0.585654	0.526747	0.24517	0.359733	0.00713062	0.0978854	no
ENSMUSG00000012429	Mplkip	protein_coding;retained_intron	3.91057	1.72472	4.35738	3.20337	4.54131	3.49134	3.57162	5.41333	3.29285	5.35845	3.17894	4.49296	2.35208	3.04143	2.17333	1.02958	3.1646	3.34662	1.19322	4.81418	4.25712	3.89549	11.7868	10.5671	0.00711764	0.0978854	no
ENSMUSG00000005198	Polr2a	protein_coding;processed_transcript	18.886	28.4861	24.2132	9.82643	3.85142	12.5044	10.3709	8.3475	13.259	10.1969	7.4659	14.1525	21.3046	23.3209	21.202	3.19938	17.7194	19.1616	3.72413	9.88403	10.2589	19.9213	8.6796	6.97172	0.00711696	0.0978854	no
ENSMUSG00000070315	4930581F22Rik	lncRNA;retained_intron	1.09646	1.52155	0.914221	2.24131	2.61366	3.30844	0.996149	0.798514	1.15321	2.50512	1.47688	1.8636	0.859975	1.45252	1.39043	0.159988	1.27707	1.28841	0.441587	1.21154	1.12975	1.9252	1.83256	2.16928	0.00711436	0.0978854	no
ENSMUSG00000018821	Avpi1	protein_coding	1.25447	1.35114	3.52862	2.29095	9.7333	3.01637	2.225	5.10235	3.60901	5.87179	6.1021	1.94343	1.3939	1.68387	1.4864	0.320122	1.69294	1.81906	1.35527	2.16033	1.82096	1.59233	3.12364	3.35568	0.00714261	0.097951	no
ENSMUSG00000030695	Aldoa	protein_coding;retained_intron;processed_transcript	88.0182	89.8295	224.9	162.146	245.889	207.023	134.297	144.5	133.62	339.519	522.376	133.588	93.3027	117.074	114.608	46.8707	104.774	151.583	51.66	125.154	133.431	111.211	160.264	221.825	0.00720627	0.0986687	no
ENSMUSG00000047496	Rnf152	protein_coding	3.12764	4.64981	2.26028	1.45649	0.505011	1.0781	2.94503	2.21176	2.46724	0.416357	0.448279	2.65342	3.35494	5.06775	3.95844	0.764441	5.96218	3.72084	1.206	4.01375	4.27518	4.42491	2.69156	2.71009	0.00720147	0.0986687	no
ENSMUSG00000110573	Gm5485	protein_coding	16.3915	20.8007	31.8908	15.3024	6.0149	6.86904	32.2126	35.2277	58.625	11.5148	9.06226	32.339	14.0053	29.5582	20.2907	6.64182	19.6581	24.2867	10.1292	29.7774	29.5396	16.4473	52.9272	38.4338	0.00721325	0.0986868	no
ENSMUSG00000031818	Cox4i1	protein_coding;retained_intron;nonsense_mediated_decay	149.752	135.786	318.776	314.488	652.667	263.675	346.527	623.441	416.146	731.07	696.881	256.335	142.427	200.853	182.233	287.428	221.664	275.141	135.073	276.665	278.524	185.193	714.857	590.724	0.00723263	0.0987968	no
ENSMUSG00000037172	Dennd11	protein_coding;retained_intron	1.3887	1.00086	0.555373	1.81979	2.55062	2.60523	0.754509	0.642499	0.688224	1.41931	0.940437	1.02967	1.55756	0.771526	0.711092	0.190256	0.850188	0.892553	0.244346	1.08228	0.82241	1.36794	0.884748	0.870459	0.00722697	0.0987968	no
ENSMUSG00000038400	Pmepa1	protein_coding;retained_intron	7.6854	6.46974	4.39169	9.46739	15.8745	11.9229	5.99193	4.75777	5.33699	11.9871	8.09072	7.99601	7.6299	6.46435	7.02616	2.56817	6.71474	7.14629	2.38883	5.64611	5.14844	7.12536	7.09452	6.0819	0.00723898	0.0988061	no
ENSMUSG00000013707	Tnfaip8l2	protein_coding	9.40057	7.732	17.6053	6.40246	4.36124	2.41704	13.6188	21.0002	14.7303	4.23732	2.34771	12.4126	6.73885	10.2236	9.8571	7.22663	8.96926	10.9837	5.92413	10.9924	13.1361	9.9957	15.609	16.0915	0.00725451	0.0989407	no
ENSMUSG00000100510	Hand2os1	lncRNA;retained_intron	0.194006	0.382213	0.188434	0.181018	0.112281	0.202448	0.238069	0.323991	0.345207	0.216375	1.54353	0.251258	0.257778	0.249934	0.284656	0.0360793	0.277133	0.213233	0.0527739	0.189004	0.131563	0.130346	0.147701	0.265119	0.00731064	0.0996282	no
ENSMUSG00000028519	Dab1	protein_coding;nonsense_mediated_decay;processed_transcript	3.96231	10.5291	7.25248	4.39621	2.18253	4.26938	2.85143	5.13848	5.37091	2.64338	2.41003	3.41908	5.78916	9.94548	9.70776	1.41296	4.56063	3.97646	1.49019	3.36973	8.02131	4.6957	5.18386	5.02657	0.007392	0.100658	no
ENSMUSG00000078453	Abracl	protein_coding;processed_transcript	17.466	14.2494	25.0498	27.718	71.0043	23.981	21.7252	40.779	25.808	52.5817	40.1926	21.6475	12.4721	14.4236	15.4681	10.9558	18.1234	21.0862	8.17344	21.3117	20.3891	15.7134	34.9317	32.5139	0.00740276	0.100726	no
ENSMUSG00000074264	Amy1	protein_coding;retained_intron	0.0740233	0.164258	0.135814	0.514379	0.0536146	0.0603098	0.303234	0.111624	0.270017	0.0744565	3.23898	0.688173	0.288702	0.156669	0.253988	0.0506486	0.367159	0.255595	0	0.399857	0.173561	0.136187	0.0627786	0.296907	0.00746186	0.101451	no
ENSMUSG00000042182	Bend6	protein_coding;retained_intron;processed_transcript	0.283629	0.111905	0.0826708	0.144167	0.0563519	0.0879123	0.0786549	0.0272014	0	0.0350259	0.130832	0.131907	0.0861479	0.0525839	0.0201359	0	0.115956	0.0472755	0	0.0621568	0.0300534	0.440868	0.0652138	0.555593	0.0074809	0.101631	no
ENSMUSG00000068699	Flnc	protein_coding;retained_intron	1.39387	1.98504	0.641107	2.14094	1.606	3.46747	1.8489	1.02769	0.940583	2.65788	5.25575	2.5555	1.8587	2.41309	2.20735	0.599714	1.92649	1.55021	0.794931	1.35624	1.25814	1.8999	1.4537	1.54378	0.00756745	0.102726	no
ENSMUSG00000023723	Mrps23	protein_coding	13.8802	11.9927	15.1469	22.9424	41.5378	23.0875	19.44	27.2103	21.3477	36.444	40.0271	15.6331	12.2087	12.7605	11.9334	9.64085	14.1122	16.3654	6.62412	17.4818	18.0462	13.5884	25.6904	24.4404	0.00757694	0.102775	no
ENSMUSG00000054169	Ceacam10	protein_coding;nonsense_mediated_decay;retained_intron	13.3034	11.9706	8.76066	5.24634	3.88575	2.14525	6.13395	9.83259	4.17976	2.09699	2.64996	2.74907	10.9282	3.22774	7.63676	1.33715	8.84482	8.46265	3.01926	8.97409	8.91882	9.30454	5.15972	2.73208	0.00762352	0.103326	no
ENSMUSG00000095583	Ighv14-2	IG_V_gene	27.6861	155.427	9.55121	2.27769	17.5233	315.978	49.6627	71.4313	5.30791	4.10145	3.49991	4.95762	28.1848	8.99428	46.5649	0.707257	14.83	60.8471	18.4213	23.8575	18.8736	37.9262	13.0752	2.36983	0.00765615	0.103688	no
ENSMUSG00000036278	Macrod1	protein_coding	16.6771	7.68814	29.2368	18.3431	15.8119	11.0004	19.9729	28.1907	21.0859	22.9189	58.2815	19.1104	9.43137	10.554	8.92432	11.0234	14.3789	13.1775	6.78968	18.9614	15.0726	14.7361	35.2371	31.7429	0.00766241	0.103692	no
ENSMUSG00000079165	Sap25	retained_intron;protein_coding	0.441099	0.51181	2.36845	0.832705	0.759776	0.742608	1.56038	4.52251	1.06138	5.98342	1.74809	0.862269	0.255627	0.71395	0.509055	4.85373	0.736061	1.50744	0.451047	1.39498	0.842601	0.649341	2.25669	2.01051	0.00768239	0.103721	no
ENSMUSG00000021928	Ebpl	protein_coding;retained_intron	0.428668	0.376378	0.471672	0.756338	0.843175	0.342007	1.08927	1.43889	1.11238	1.02125	0.487312	0.681147	0.418839	0.583093	0.395934	0.202985	0.600064	0.601626	0.311415	0.747703	0.791421	0.482833	1.78503	1.21927	0.00767667	0.103721	no
ENSMUSG00000022635	Zcrb1	retained_intron;protein_coding;nonsense_mediated_decay	7.30775	6.1776	9.1864	10.0659	20.2084	10.3466	9.10772	17.484	12.3691	20.9796	21.8844	9.22035	5.41223	6.36919	6.40991	6.74818	7.81256	8.09438	3.62287	8.45127	7.66282	5.6266	15.4462	13.6941	0.00767248	0.103721	no
ENSMUSG00000055148	Klf2	protein_coding	8.66956	3.73097	9.26412	7.75047	11.7209	9.05898	6.98439	10.8891	7.48645	10.0889	19.7126	10.1587	6.97923	5.19074	4.04389	1.84682	7.23531	4.67598	2.09773	7.74667	4.59747	7.59314	17.4811	14.6397	0.00770084	0.10389	no
ENSMUSG00000006014	Prg4	protein_coding	0.101951	0.0980908	0.112771	0.0441201	0.161858	0.0359865	0.0499498	0.172865	0.0790368	0.0359875	0.829338	0.186257	0.0467087	0.0896724	0.136559	0.0605904	0.0808795	0.113322	0	0.0429258	0	0.0724909	0.109067	0.02984	0.00772223	0.104098	no
ENSMUSG00000009013	Dynll1	protein_coding;retained_intron;processed_transcript	9.87703	7.9666	20.9733	15.7376	31.6763	17.8981	11.3298	16.9629	13.3785	23.5453	19.1457	11.3075	8.18818	8.78777	8.02676	3.51188	9.55231	9.82154	5.18354	10.491	9.85715	9.9988	14.1298	17.7928	0.00777088	0.104673	no
ENSMUSG00000063882	Uqcrh	protein_coding;processed_transcript;retained_intron	61.4254	61.2233	86.9193	116.458	246.313	105.264	111.486	183.345	147.435	261.633	229.38	80.7743	54.7236	71.6966	71.5554	89.5514	94.5313	102.525	49.5306	90.9658	88.4243	60.5386	185.186	182.215	0.00783457	0.105449	no
ENSMUSG00000121050	ENSMUSG00000121050	lncRNA	0.062479	0.21823	0.018648	0.13559	0.819451	0.174177	0.104634	0.114569	0.151676	0.576877	0.32205	0.302505	0.090676	0.054694	0.062374	0.592992	0.148056	0.262883	0.084549	0.170239	0.108009	0.347256	0.433654	0.296348	0.00791393	0.106435	no
ENSMUSG00000071076	Jund	protein_coding	414.542	199.895	576.399	420.345	886.24	414.839	673.539	1022.91	529.119	1155.28	590.979	718.969	176.84	378.296	272.663	315.601	476.323	383.516	110.404	573.886	435.243	297.031	1805.92	1377.51	0.00796195	0.106998	no
ENSMUSG00000021764	Ndufs4	protein_coding;nonsense_mediated_decay;retained_intron	8.93792	6.41522	18.9602	15.2948	32.7967	14.5879	16.1523	28.8715	18.2814	42.5285	47.0827	12.1307	8.63914	10.5419	9.95636	12.0344	9.78502	14.8501	6.19182	13.9675	14.6623	10.3386	27.1025	25.9278	0.00803478	0.107894	no
ENSMUSG00000030310	Slc6a1	protein_coding;retained_intron	0.0151092	0.0127948	0	0.0140654	0.00635921	0	0.0148613	0	0.0169074	0	0	0.0091826	0.0136543	0.0275655	0.00257025	0	0.00950232	0.0456871	0	0.00972284	0.0141308	0.181877	0.00559929	0.190159	0.00806133	0.108084	no
ENSMUSG00000028749	Pla2g2f	protein_coding	6.73853	4.82859	6.74681	11.8723	19.4818	10.2917	4.70234	5.5818	4.38746	13.9551	5.83375	3.91904	8.46989	3.62277	4.35589	2.71673	5.09455	4.32126	2.14479	7.10635	6.98722	5.58155	4.33721	6.58996	0.00806014	0.108084	no
ENSMUSG00000024181	Mrpl28	protein_coding;retained_intron;nonsense_mediated_decay	15.5857	10.3592	16.0738	26.5704	57.0047	22.3344	23.7171	44.7855	27.6832	58.9554	48.9809	16.3526	14.5674	14.4303	14.2332	26.1008	18.0394	19.7562	10.2053	21.8283	23.5457	17.8068	47.4365	37.2093	0.00809383	0.108436	no
ENSMUSG00000039670	Oxld1	protein_coding	2.61985	2.90769	4.95463	5.63524	8.16254	3.6653	4.62176	8.39498	6.64587	10.2542	16.0276	4.1819	1.79247	3.19293	3.1959	3.24106	3.01776	4.19149	2.59787	5.04525	4.757	3.31186	11.5515	8.68161	0.00812266	0.108655	no
ENSMUSG00000038665	Dgki	protein_coding	0	0.0393267	0.0154896	0.107809	0.148733	0.188571	0.0232458	0.0798086	0.02795	0.149362	0.117712	0.0957819	0.0635127	0	0.021137	0	0.0295648	0.0584668	0	0	0.0194141	0.059117	0.0164004	0.0570796	0.0081193	0.108655	no
ENSMUSG00000030042	Pole4	protein_coding;processed_transcript	8.4631	5.085	9.8269	10.8057	19.7407	10.4551	9.28416	17.8889	6.83974	18.8113	11.7708	13.9369	5.31004	7.36673	5.98277	6.5569	8.12334	7.77349	3.39567	9.09458	7.70237	6.61402	24.6546	24.8123	0.0081528	0.108891	no
ENSMUSG00000095866	Ighv2-4	IG_V_gene	2.73787	10.8977	0.511887	28.0143	2.74138	0.285196	0	3.01284	0	0	0	0.384179	47.4219	0.343667	0.753445	0	2.34485	1.18134	0.079767	0.603395	2.38929	6.05091	0.27649	0.065998	0.00814842	0.108891	no
ENSMUSG00000018623	Mmp7	protein_coding	180.935	75.5617	98.2215	236.169	366.944	192.977	82.0751	190.31	86.051	270.626	100.393	67.9738	135.19	43.5298	52.5901	47.495	58.6016	61.1106	43.8428	141.625	135.071	119.177	74.5918	101.977	0.00816979	0.109035	no
ENSMUSG00000030729	Pgm2l1	protein_coding;nonsense_mediated_decay;retained_intron	0.582415	0.496788	0.200397	0.699581	0.989827	1.39992	0.291096	0.390971	0.331665	0.555214	0.647848	0.433463	0.65195	0.449223	0.359677	0.091065	0.365577	0.329432	0.204638	0.539783	0.369052	0.645624	0.364485	0.426115	0.00817828	0.109065	no
ENSMUSG00000018411	Mapt	protein_coding;processed_transcript;retained_intron	0.611783	0.651224	0.482152	0.565692	0.49622	0.721274	0.534354	0.653366	0.613115	0.746214	4.4173	0.592814	0.726352	0.663384	0.762304	0.326597	0.676709	0.702101	0.298961	0.644507	0.62208	0.823145	0.800328	1.22358	0.00820731	0.109118	no
ENSMUSG00000001020	S100a4	protein_coding	0.87265	0.745597	0.960956	2.05571	6.74356	1.39648	1.83021	2.76855	3.57871	3.82326	5.73726	0.785713	0.722857	1.01881	0.973567	0.937209	1.38075	1.18069	1.06841	2.32308	2.06471	1.27224	3.40208	2.74279	0.00820224	0.109118	no
ENSMUSG00000009378	Slc16a12	protein_coding;processed_transcript	0.409971	0.201184	0.0684376	0.442501	0.925853	0.896349	0.103929	0.0910406	0.206899	0.242056	0.316063	0.321518	0.399032	0.174303	0.0981294	0	0.188245	0.150535	0.0468206	0.290153	0.282349	0.298251	0.0578079	0.155607	0.00819899	0.109118	no
ENSMUSG00000007656	Arpp19	protein_coding;retained_intron;nonsense_mediated_decay	7.93944	6.32461	16.6624	9.3905	20.5827	9.39917	9.59092	20.1979	10.5626	26.4703	23.4019	10.8218	6.04338	6.81073	5.64056	8.86829	7.56781	7.90164	3.6793	8.49772	7.65874	7.48382	21.5275	20.4717	0.00818891	0.109118	no
ENSMUSG00000002477	Snrpd1	protein_coding;processed_transcript;retained_intron	7.51284	6.58628	7.62717	11.0792	28.0856	12.4705	10.7229	18.5033	11.0655	24.1505	15.6108	9.72636	6.66917	7.5215	7.14987	7.08569	8.18897	8.37577	4.568	9.39963	8.85994	7.45292	17.374	13.2033	0.00821499	0.109137	no
ENSMUSG00000118376	Gm9926	lncRNA	11.8171	17.4956	15.8954	8.49819	3.82853	6.40948	10.6672	11.7563	13.7099	4.49814	3.1133	7.74161	12.9801	19.0612	15.9148	2.55025	15.9498	17.3986	4.76291	13.4714	14.4887	14.4925	11.3275	8.46507	0.00823888	0.109371	no
ENSMUSG00000097503	3110045C21Rik	lncRNA	0.0640841	0.101108	0.115817	0.209932	1.02524	0.119466	0.266933	0.0717479	0.039174	0.161985	0.296585	0.320372	0.0570776	0.0458625	0.0612223	0	0.0340464	0.108656	0.0236934	0.352799	0.077647	0.0909667	0.179664	0.141369	0.00826345	0.109613	no
ENSMUSG00000031848	Lsm4	protein_coding;retained_intron	53.1961	37.1313	129.131	70.1161	193.334	65.6687	78.1128	213.815	76.1002	299.663	213.784	94.8885	33.845	47.6932	44.1631	323.817	63.1534	66.4863	36.1877	76.4171	65.5238	50.3012	227.8	209.486	0.00831233	0.110178	no
ENSMUSG00000037443	Cep85	processed_transcript;protein_coding;retained_intron;nonsense_mediated_decay	18.8603	5.43936	34.2433	16.1168	16.6019	27.8112	23.7712	43.2528	30.9176	36.526	58.791	19.4255	8.69518	10.1683	13.4781	14.8772	11.8048	14.8377	10.2351	17.1096	13.0616	14.939	28.2752	15.9467	0.00834432	0.110267	no
ENSMUSG00000022357	Klhl38	protein_coding	0.168514	0.181984	0.17959	0.177797	0.073639	0.097986	0.13228	0.033999	0.069373	0.051029	2.67789	0.115239	0.097658	0.221194	0.164589	0	0.221659	0.05476	0	0.155109	0	0.10103	0.086711	0.357586	0.00834375	0.110267	no
ENSMUSG00000037710	Cisd1	protein_coding	10.6507	9.4636	22.376	22.3112	40.7912	24.3288	25.0245	40.0902	28.4941	47.374	54.8325	20.3835	10.8396	18.7218	14.221	11.2825	16.1338	21.2715	8.12446	20.0855	24.6823	14.3396	38.9006	41.7522	0.00833323	0.110267	no
ENSMUSG00000078713	Tomm5	protein_coding	17.5214	17.3236	12.7265	31.0586	73.6462	34.3167	24.7401	44.4771	27.9651	41.7554	46.8186	23.6432	18.4683	22.8041	20.9213	7.01381	20.9964	24.0023	8.31263	22.123	25.3454	18.5395	45.6836	38.5784	0.00832666	0.110267	no
ENSMUSG00000120191	ENSMUSG00000120191	lncRNA	0.327878	0.759526	0.103948	0.155166	0.324528	0.516543	0.110558	0.113139	0.090472	0.079453	0.103593	0.300866	1.1537	0.895474	0.649253	0.275625	0.302708	0.083832	0.23913	0.248106	0.17041	0.76417	0.086432	0.189823	0.00835359	0.110305	no
ENSMUSG00000028416	Bag1	protein_coding	145.619	77.8029	90.1491	178.421	343.703	191.539	162.725	193.597	130.93	297.059	164.29	194.574	70.3116	104.698	84.0926	70.8481	113.089	118.956	40.7154	152.843	129.113	97.4974	286.679	294.203	0.00836308	0.110347	no
ENSMUSG00000020593	Lpin1	protein_coding;retained_intron;processed_transcript	0.873917	0.974159	0.383425	1.07002	1.50254	2.08252	0.42851	0.53278	0.552198	1.11443	3.01458	1.10206	1.46602	0.715863	0.98869	0.0994868	0.629388	0.662123	0.41007	0.889788	0.696428	1.31209	0.269136	0.451687	0.00838415	0.110541	no
ENSMUSG00000038717	Atp5l	protein_coding;retained_intron;processed_transcript	7.08499	7.02287	12.4014	15.4817	34.904	13.9327	15.2954	28.2723	20.933	28.1462	26.6736	10.3604	7.71881	9.72529	8.91584	9.1957	10.984	13.3804	6.22121	12.3572	13.9025	9.07704	26.1118	22.4437	0.00843418	0.111117	no
ENSMUSG00000020519	Sap30l	protein_coding	46.9108	24.5881	99.9299	57.9765	88.9688	46.6668	67.4445	100.815	67.4499	131.666	76.572	88.7534	25.2349	43.1618	31.9841	46.3818	43.6054	46.8025	24.5356	65.1957	53.1677	38.3885	182.011	168.763	0.00844731	0.111206	no
ENSMUSG00000030711	Sult1a1	protein_coding	2.88224	1.88503	2.74538	4.34355	2.90846	2.09953	2.85508	5.58678	7.85546	2.14994	17.4634	4.16413	2.76757	2.01903	1.98948	1.35661	2.26207	2.45651	1.35078	2.85344	3.81089	2.85191	3.06064	3.05384	0.00851571	0.112022	no
ENSMUSG00000023236	Scg5	protein_coding;processed_transcript	0.901848	0.88729	1.14359	1.136	2.11458	1.46087	1.47275	2.09255	1.7568	1.67064	1.15156	1.15371	0.785191	1.61879	0.470824	0.11556	0.788488	1.05125	0.642251	1.05044	0.966238	2.40768	1.93354	3.30361	0.00853167	0.112147	no
ENSMUSG00000042419	Nfkbil1	protein_coding;processed_transcript	7.12928	3.68618	7.91764	10.5663	15.7255	6.90812	10.8811	15.6986	10.9861	21.4905	16.7871	13.3352	4.92455	5.86103	5.42443	16.6851	7.01312	7.00746	5.63874	9.26401	9.04439	6.34498	20.9423	18.6736	0.00854132	0.112189	no
ENSMUSG00000094091	Ankrd40cl	protein_coding	14.3307	17.4564	12.0725	7.91561	4.52837	8.25469	8.31625	13.2986	16.855	4.02263	4.16816	8.19557	15.9434	15.1566	18.0144	5.18797	14.7576	13.6346	5.70177	12.6959	12.6822	18.1233	8.9363	7.79235	0.00864262	0.113434	no
ENSMUSG00000075600	Zc3h3	protein_coding;processed_transcript	7.64176	10.2999	13.5833	5.41998	3.19716	5.38746	6.08599	4.8847	7.2736	5.21569	4.82931	6.29884	8.65357	12.3151	11.6317	2.65128	9.68022	9.10325	2.78294	6.73831	6.31884	8.91865	6.43459	5.0562	0.00869207	0.113998	no
ENSMUSG00000019797	Mtres1	protein_coding;processed_transcript;TEC	2.79312	2.5982	3.02779	3.7524	6.21375	3.71354	3.62952	6.60157	4.23863	7.88886	9.35732	3.58891	2.2798	2.23568	2.65588	4.96121	3.1573	3.23309	1.4093	3.25056	2.84456	2.5945	4.63595	4.94771	0.00872353	0.114324	no
ENSMUSG00000079049	Serpinb1c	protein_coding	0	0	0	0.065769	0	0.029568	0	0	1.69851	0	0.096911	0	0.047348	0	0.028695	0	2.20483	0	0	0	0.336034	0	0	0	0.00875184	0.114523	no
ENSMUSG00000017734	Dbndd2	protein_coding	7.46831	4.10983	12.7178	9.95578	17.3651	7.96245	11.9673	16.7382	12.4003	20.8705	13.6459	11.8827	4.7102	7.96588	6.05781	3.01377	7.94655	8.07247	2.97432	10.1491	10.7142	7.25354	27.5177	26.2731	0.00874703	0.114523	no
ENSMUSG00000005699	Pard6a	protein_coding;retained_intron;processed_transcript	0.876996	0.922202	1.41512	2.23715	3.63089	1.7946	1.61779	1.72369	2.14095	2.39024	1.90164	1.41403	0.893545	1.01865	0.960389	0.289204	0.99222	1.21295	0.619444	1.27586	1.15487	1.23206	3.54141	1.77178	0.00880837	0.11509	no
ENSMUSG00000051989	Smim11	protein_coding	7.29954	5.77484	11.8164	10.996	22.8052	9.99505	12.0991	21.5778	17.147	21.516	24.9395	9.93396	6.65964	7.9735	7.31199	5.1193	8.30658	8.31272	5.28423	9.9327	8.89773	6.69068	20.2899	17.5465	0.00880833	0.11509	no
ENSMUSG00000024727	Trpm6	protein_coding;nonsense_mediated_decay;retained_intron	0.859693	1.40684	0.671516	0.283397	0.107799	0.12844	1.18766	0.635218	1.45681	0.124719	0.0698973	1.28802	1.11383	2.12187	0.984377	0.251906	2.24142	0.82957	0.454535	0.965609	1.23451	0.921338	0.846472	0.919601	0.00885055	0.115554	no
ENSMUSG00000071347	C1qtnf9	protein_coding	0.709305	0.701083	0.687123	0.846999	0.882948	1.10442	0.498421	0.833922	0.777261	1.08239	5.25569	0.704392	0.633199	0.479519	0.625458	0.166514	0.652516	0.880457	0.328863	0.767816	1.12153	0.62076	0.462541	0.740811	0.00888987	0.115721	no
ENSMUSG00000095565	Ighv2-9-1	IG_V_gene	11.7511	2.00366	2.37971	0.998683	4.33254	5.72548	9.28541	0.536987	14.5131	4.2614	0	1.93149	6.96643	1.9721	5.90419	0	1.17549	4.86471	0	39.289	68.0756	1.5764	5.78529	8.87023	0.00888786	0.115721	no
ENSMUSG00000036599	Chst12	protein_coding	4.66966	4.51123	5.25279	6.25757	7.86912	6.37986	4.75607	4.64271	5.26297	11.5317	8.31521	5.15208	3.60107	4.14321	3.4113	1.22175	4.27823	4.68106	1.78774	3.53614	3.27677	4.1792	5.60294	6.37669	0.00887752	0.115721	no
ENSMUSG00000019866	Crybg1	protein_coding	8.30172	11.1149	6.96742	4.44695	2.87046	5.17515	6.54818	5.10779	4.98317	4.25334	3.37153	6.69335	10.6434	10.8881	12.3553	2.89387	10.3592	8.28985	2.98548	6.68694	7.64996	9.90854	4.51849	4.8772	0.00887411	0.115721	no
ENSMUSG00000053113	Socs3	processed_transcript;protein_coding	9.73585	13.9806	15.1554	14.1136	3.46333	10.3525	8.62307	10.8342	9.44049	2.31006	1.64635	8.80017	17.829	28.1456	26.1132	2.53533	14.7314	22.5555	3.94501	14.8942	12.9667	15.3931	7.47412	5.61212	0.00890442	0.115824	no
ENSMUSG00000025204	Ndufb8	protein_coding;nonsense_mediated_decay;retained_intron	16.796	13.1727	29.93	31.9979	54.9855	28.9535	27.5683	44.896	32.6071	56.5477	75.3833	21.9202	15.4433	20.0065	17.3451	14.9678	19.3045	24.7078	12.3189	23.9651	26.4936	19.2116	43.342	50.9971	0.00892849	0.11605	no
ENSMUSG00000089865	Gm44503	nonsense_mediated_decay	0	0	1.50087	0.0633	0	0	0.032511	0	0	1.7215	0	0.18295	0	0	0	1.10097	0	0.027599	8.2e-05	0	0.032959	0.107757	1.91561	0	0.00895986	0.116371	no
ENSMUSG00000031725	Ces1f	protein_coding;retained_intron;nonsense_mediated_decay	6.171	8.0033	1.96316	5.12326	1.76958	2.45542	4.74302	5.02193	8.39485	2.47322	0.611119	6.72786	13.0579	12.8921	12.5928	2.24234	9.6982	11.5915	3.18477	8.18844	8.33848	7.02169	10.9264	10.5742	0.00898143	0.116391	no
ENSMUSG00000025967	Eef1b2	protein_coding;nonsense_mediated_decay;processed_transcript	44.6102	33.8198	31.858	75.139	146.29	59.6271	78.1405	134.266	101.654	128.286	64.3055	54.3537	43.143	48.9455	40.987	44.6964	53.1476	55.7528	29.6409	70.6168	71.3487	55.9032	128.843	99.3322	0.00897864	0.116391	no
ENSMUSG00000027408	Cpxm1	protein_coding;retained_intron	0.526768	0.426298	0.165457	0.3241	0.891909	1.14499	0.525828	0.24574	0.192696	0.609261	1.79564	0.625641	0.300662	0.346475	0.272142	0.252924	0.134071	0.265083	0.37752	0.409998	0.235943	0.615269	0.467007	0.693553	0.00896971	0.116391	no
ENSMUSG00000050786	Ccdc126	protein_coding	0.461787	0.347082	0.337722	0.794143	1.45899	0.997738	0.493314	0.412697	0.487784	0.264142	0.453032	0.494017	0.380853	0.305274	0.337063	0	0.155917	0.373264	0.0334345	0.412242	0.393543	0.516035	0.351847	0.860738	0.00900522	0.116613	no
ENSMUSG00000085173	Gm2869	processed_pseudogene	0.694163	0.239762	0.713899	0.622704	4.22139	0.376444	0.232924	0	0	0	0	0.277469	0.334672	0.086539	0.177153	0	0	0.007192	0	0	0.469675	0.220864	0.585661	0	0.0090451	0.117042	no
ENSMUSG00000036186	Dipk1b	protein_coding;processed_transcript	0.659487	0.436767	0.705338	0.957749	0.679033	0.925648	1.2713	0.849423	1.06696	0.882994	2.53739	1.40823	0.772035	1.33538	0.622171	0	0.527795	0.668012	0.423281	0.895031	1.26968	1.01385	2.42679	2.70805	0.00906046	0.117154	no
ENSMUSG00000074129	Rpl13a	retained_intron;protein_coding;nonsense_mediated_decay;processed_transcript	126.622	95.4956	161.796	236.153	529.892	176.65	266.054	459.09	317.376	571.997	319.047	165.012	114.086	127.211	115.728	313.979	149.91	157.533	113.687	221.831	227.883	158.865	554.397	419.67	0.00906927	0.117181	no
ENSMUSG00000095403	Gm21092	unprocessed_pseudogene	4.62485	7.42479	1.52149	2.21778	1.06396	2.76571	2.10586	1.26983	2.25472	0.688545	0.819664	2.84981	8.45249	6.90209	5.82739	1.27182	4.0398	3.87514	1.33495	3.1645	3.48248	7.20455	1.02813	1.64775	0.00909833	0.11747	no
ENSMUSG00000058435	Btnl4	protein_coding;processed_transcript	12.487	20.4975	7.81032	6.89639	5.20599	9.04774	9.81045	9.30987	8.14117	6.72626	5.34282	10.3673	22.0186	21.1526	21.771	2.42222	15.4	12.0238	4.19886	9.4239	10.9052	19.5243	8.94253	6.19385	0.00911058	0.117541	no
ENSMUSG00000001946	Esam	protein_coding;retained_intron	2.06703	1.66291	1.70647	3.67261	5.45896	3.75566	2.82636	3.46982	3.68518	6.51949	10.4473	2.06812	2.8639	2.38221	2.76207	1.14781	2.38246	2.56656	0.895234	3.03402	3.36181	3.23184	3.91404	3.59456	0.009119	0.117562	no
ENSMUSG00000028028	Alpk1	protein_coding;retained_intron	1.8103	3.25579	0.510674	1.56141	0.768851	1.93511	1.05248	0.918799	0.633147	0.409709	0.854218	1.016	3.17955	3.04709	3.35586	0.311246	2.42475	2.30603	0.447317	1.05745	1.20971	2.79843	0.70288	0.706063	0.00919191	0.118153	no
ENSMUSG00000064366	mt-Tl2	Mt_tRNA	2.36667	6.00748	13.096	3.87484	10.6514	3.75862	2.93425	11.217	8.59311	27.788	26.1701	5.78006	2.70931	3.27859	4.11314	5.8966	4.86266	4.51272	4.05293	1.27801	1.21771	2.96242	11.4843	5.11164	0.00918913	0.118153	no
ENSMUSG00000022442	Ttll1	protein_coding	0.940997	1.34445	1.12238	0.94059	0.671893	1.39823	1.00293	0.80313	1.14463	0.883606	6.77681	1.06329	0.934674	1.02712	0.855033	0.100414	0.683772	0.884709	0.299179	0.801929	0.79116	0.965898	0.536739	1.04464	0.00918812	0.118153	no
ENSMUSG00000047875	Gpr157	protein_coding	0.34801	0.198141	0.337871	0.401271	0.202691	0.214227	0.175759	0.08681	0.153075	0.188674	2.21254	0.27722	0.302781	0.146454	0.2686	0	0.242316	0.1928	0.082138	0.229146	0.280871	0.334502	0.262299	0.270422	0.00917896	0.118153	no
ENSMUSG00000039640	Mrpl12	processed_transcript;protein_coding	34.7177	29.7917	24.6017	54.0128	109.056	55.8888	51.3074	77.3181	46.1217	110.716	68.3945	41.6746	26.5519	31.9516	29.151	41.9261	33.41	38.5598	19.2549	41.6375	42.7289	31.6631	81.7796	77.2566	0.0092008	0.11818	no
ENSMUSG00000049044	Rapgef4	protein_coding;processed_transcript	0.232745	0.222647	0.199333	0.217827	0.127341	0.218937	0.187652	0.106688	0.158603	0.25476	1.35712	0.177417	0.25224	0.2234	0.168869	0.0654758	0.157159	0.184754	0.108321	0.134578	0.163043	0.231734	0.0725239	0.23497	0.00925173	0.118746	no
ENSMUSG00000048385	Scrt1	protein_coding	0.112895	0.163002	0.295232	0.081097	0.024182	0.08055	0.067085	0.119231	0.040995	0.074389	0.165312	0.119949	0.145525	0.190129	0.111617	0	0.110213	0.129006	0.079912	0.11155	0.138479	0.463442	0.193818	0.25128	0.00932218	0.119563	no
ENSMUSG00000028648	Ndufs5	protein_coding	22.45	21.2534	52.5848	38.5415	85.8001	38.8797	32.2971	64.3413	39.5573	90.5252	102.958	30.5138	17.4776	23.0056	21.1712	32.2136	24.4484	31.6242	15.7546	30.8064	30.3848	22.1178	57.2736	60.8766	0.00936282	0.119819	no
ENSMUSG00000116004	Gm49539	lncRNA	0.196652	0.494129	3.52788	0.750251	2.34778	0.258861	1.62385	2.66159	2.26548	7.77356	8.05058	2.02851	0.267307	0.853956	0.403577	5.18931	0.506564	0.516098	0.890387	0.88375	0.900785	0.579047	3.7417	3.68956	0.00935845	0.119819	no
ENSMUSG00000096833	Igkv4-55	IG_V_gene	10.2366	7.03024	1.72783	5.84047	40.4066	9.62657	2.04433	0.425971	1.27178	4.21721	6.88089	2.2224	96.6926	10.4011	3.32652	0	52.3815	1.32756	1.62363	28.483	4.24845	47.4235	3.2485	24.1435	0.00935424	0.119819	no
ENSMUSG00000015468	Notch4	processed_transcript;protein_coding;nonsense_mediated_decay;retained_intron	0.821072	0.854396	0.732781	1.34803	1.38093	1.51372	1.08987	1.74245	1.20745	2.65671	3.27184	1.28607	1.034	0.948257	0.890109	0.378592	1.06494	0.991339	0.280606	1.21737	1.15767	1.12881	2.00048	1.96396	0.00938766	0.120049	no
ENSMUSG00000043154	Ppp2r3a	protein_coding;retained_intron	0.757342	1.15867	0.652751	0.988071	1.08628	1.83503	0.516869	0.442434	0.622383	0.928392	3.30847	0.92164	0.977817	0.948797	1.0546	0.193942	0.915791	0.983406	0.326936	0.606239	0.52707	1.10583	0.495927	0.787187	0.00945521	0.120824	no
ENSMUSG00000025035	Arl3	protein_coding;retained_intron;processed_transcript	1.72953	1.73255	2.04934	2.39698	4.42958	1.76846	2.58834	3.2061	2.48717	3.58157	5.89125	1.86902	1.43105	1.38384	1.43382	0.738035	1.4589	1.90491	0.607721	1.46721	1.55005	1.76674	2.92815	3.6832	0.00948545	0.121033	no
ENSMUSG00000120456	ENSMUSG00000120456	lncRNA	1.84578	0.327689	3.84999	1.18058	3.67133	1.96012	1.05163	6.38479	1.5891	5.06803	5.24595	1.86216	0.531119	0.576618	0.307234	0.831686	1.39374	0.661841	0.163951	1.81698	0.79906	0.438987	4.07866	7.53081	0.00948314	0.121033	no
ENSMUSG00000051355	Commd1	retained_intron;protein_coding;processed_transcript	1.93642	1.69975	1.88447	3.51532	5.02364	2.6185	3.23269	3.67398	3.91257	4.4413	4.14225	3.13397	1.33017	2.19676	1.95393	1.47798	1.4063	2.26242	1.54255	3.51123	2.94391	2.3002	3.91486	3.58582	0.00950419	0.121184	no
ENSMUSG00000120046	Gm33318	lncRNA	0.359966	0.39184	0.405682	0.639996	0.292717	0.495125	0.276017	0.348014	0.0910895	0.48717	0.316882	0.279335	0.452144	0.234743	0.237842	0	0.339781	0.246238	0	0.0576128	0.111641	0.140491	0.0745494	0.201955	0.00955801	0.121692	no
ENSMUSG00000066842	Hmcn1	protein_coding;retained_intron	0.1385	0.0848484	0.0155832	0.125663	0.0996439	0.138937	0.0452929	0.0201584	0.0378394	0.0557142	0.748449	0.103359	0.20287	0.101321	0.0662553	0.0198314	0.0503358	0.0784459	0.0478178	0.0647882	0.0827785	0.222998	0.045593	0.0296631	0.00955191	0.121692	no
ENSMUSG00000091050	9330020H09Rik	lncRNA	0.33297	0.19209	0.2688	0.236425	0.49558	0.406785	0.372671	0.267338	0.511638	0.355917	0.320416	0.338929	0.258275	0.397791	0.172594	0.201679	0.154929	0.441008	0.126684	0.0138812	0.0122415	0.219168	0.370777	0.563917	0.00957531	0.121823	no
ENSMUSG00000064341	mt-Nd1	protein_coding	2215.86	2829.92	5503.7	1783.92	1005.84	3145.97	1575.14	1189.72	1674.45	1478.52	9052.45	2119.65	1707.7	1539.07	1673.58	418.073	1363.96	2229.85	530.851	1492.53	1545.82	1882.13	486.367	1032.19	0.00960027	0.122052	no
ENSMUSG00000025163	Cd7	protein_coding;retained_intron	11.481	15.5059	38.2731	9.4852	4.51436	6.42437	16.4303	21.6911	12.1038	4.88488	4.18121	13.3068	15.0239	10.3151	15.277	5.58756	19.5471	19.5048	9.48886	19.8519	16.5967	14.7774	10.304	10.321	0.00961301	0.122124	no
ENSMUSG00000020122	Egfr	protein_coding;processed_transcript	1.7213	1.75732	0.960577	0.890682	0.426888	1.3078	1.10357	0.647406	0.775657	0.578516	0.746033	1.5175	2.64214	2.64481	2.84047	0.20123	1.91803	1.74967	0.536378	1.14905	1.36786	1.46936	0.545055	0.714547	0.00963361	0.122208	no
ENSMUSG00000074207	Adh1	protein_coding;retained_intron	9.49612	7.37892	15.1467	18.2004	17.9126	15.7892	19.4842	19.2017	30.7123	26.737	19.6709	15.3541	10.3955	11.9621	7.09569	4.80506	9.20781	12.7479	7.47948	14.2211	12.94	9.819	21.89	11.8787	0.00962929	0.122208	no
ENSMUSG00000003038	Hmgn2	protein_coding;retained_intron;processed_transcript	10.1319	6.1008	9.12751	15.5826	28.2391	11.7085	11.4249	24.611	11.0631	23.09	16.5356	8.90601	8.59752	6.86931	5.89778	4.12125	6.60912	8.86921	3.57181	10.9259	11.4431	9.78856	16.0413	13.0364	0.00968265	0.122474	no
ENSMUSG00000061848	Gm5805	processed_pseudogene	14.8312	8.19476	33.2722	24.8988	63.0868	16.8068	34.3579	69.3596	43.3352	55.2445	32.8487	21.6789	9.99084	13.75	14.6343	41.521	18.952	24.0242	15.6561	24.8771	27.3243	16.8645	80.9215	68.0501	0.00968183	0.122474	no
ENSMUSG00000032334	Loxl1	protein_coding	2.83987	1.57684	2.96031	3.08526	2.58989	2.42082	1.96933	1.42678	1.84711	3.9844	4.9755	2.90585	2.61732	1.75062	1.82292	0.257493	1.50421	1.99772	0.66686	1.77612	1.22207	1.65019	1.5186	1.88863	0.00967364	0.122474	no
ENSMUSG00000060981	H4c8	protein_coding	1.92531	0.732546	5.04521	1.7787	1.91623	1.25153	1.16976	4.37304	3.396	3.66341	6.57965	2.52459	1.01839	1.16851	0.865493	17.4685	3.65095	0.997853	19.5762	0.874867	1.06688	0.642111	3.18508	3.58331	0.00966291	0.122474	no
ENSMUSG00000034974	Dapk3	protein_coding;retained_intron	12.0771	10.6254	40.3714	16.9453	25.8742	13.2203	17.3817	36.3262	18.1256	34.4534	35.6054	16.5475	10.5948	11.4695	11.7852	105.971	11.9455	13.3749	6.64907	17.3916	15.0579	10.529	29.9143	22.0302	0.00972222	0.122885	no
ENSMUSG00000032285	Dnaja4	protein_coding	1.7147	1.26215	0.51218	1.76145	1.78249	1.70547	1.42937	1.25432	1.12089	1.12156	10.4873	1.41619	1.5183	1.59304	1.27685	0.57507	1.29603	0.956467	0.556011	1.59485	1.08429	1.31719	1.84987	1.21266	0.0097438	0.12289	no
ENSMUSG00000032034	Kcnj5	protein_coding	0.065013	0.111606	0	0.11187	0.076516	0.074642	0.120242	0.108986	0.089654	0.039198	1.10748	0.064444	0.206911	0.067686	0.073008	0	0.037888	0.037235	0	0.049209	0.031183	0.099872	0.137168	0.089496	0.00974351	0.12289	no
ENSMUSG00000022995	Enah	protein_coding;retained_intron	0.511662	0.5525	0.35558	0.579661	0.587238	0.873743	0.52437	0.54452	0.377339	0.860338	1.62709	0.743559	0.458942	0.480187	0.514579	0.0862186	0.484525	0.53435	0.19892	0.378548	0.332869	0.478696	0.420939	0.689448	0.00974079	0.12289	no
ENSMUSG00000041203	Trir	protein_coding	363.706	220.369	818.063	378.954	737.137	331.531	413.047	827.11	386.272	831.311	549.822	505.907	169.936	268.464	216.833	233.79	285.498	297.871	148.731	377.573	304.488	264.263	1102.4	1033.94	0.00978391	0.123307	no
ENSMUSG00000023032	Slc4a8	protein_coding;processed_transcript;retained_intron	0.176707	0.197069	0.120097	0.234871	0.19478	0.452736	0.148669	0.0707568	0.0860322	0.270383	0.317573	0.218194	0.108447	0.192937	0.119669	0.097864	0.123294	0.120831	0.0229661	0.137094	0.0925795	0.234411	0.152118	0.161901	0.00990711	0.124052	no
ENSMUSG00000000142	Axin2	processed_transcript;protein_coding	13.7422	11.174	6.89662	7.47119	2.62025	6.1454	6.45911	3.88104	4.52782	2.02452	1.29158	6.79009	17.6322	15.8252	14.0197	1.81439	16.224	12.6113	3.54818	10.4452	10.7793	14.5827	5.003	2.74708	0.0099045	0.124052	no
ENSMUSG00000022048	Dpysl2	protein_coding	2.44386	2.00327	3.81245	3.64428	8.02501	4.39966	3.35694	3.76076	3.75864	6.77821	7.38814	4.22389	2.33011	2.92939	2.15622	1.39292	2.87382	2.9922	2.00895	4.30869	3.92971	3.0401	5.97748	5.52418	0.00990273	0.124052	no
ENSMUSG00000078485	Plekhn1	protein_coding;retained_intron	4.06165	6.43951	7.35575	1.85765	0.843191	2.56092	3.8208	2.28048	2.32393	1.4517	2.11717	3.63942	3.45416	4.11339	4.33476	1.35376	5.24306	4.45283	1.41142	3.41312	3.98513	3.93168	1.46731	1.67351	0.009898	0.124052	no
ENSMUSG00000110060	Gm9860	TEC	1.86469	3.46954	0.203696	0.672701	0.20929	1.1787	0.587834	0.306883	0.198065	0.458935	0.231401	0.682584	2.87379	2.26409	2.69303	0.328501	2.1634	0.906793	0.491203	0.899607	1.22645	3.09009	0.163772	0.268163	0.00989649	0.124052	no
ENSMUSG00000022548	Apod	protein_coding;retained_intron	0.50836	0.188245	0.939057	0.339946	0.471888	0.212402	0.583765	1.46424	1.19077	0.511972	0.95993	0.682207	0.304689	0.375319	0.289174	0.0917292	0.485109	0.533145	0.524528	0.433414	0.47581	0.990875	0.599034	1.31404	0.00988838	0.124052	no
ENSMUSG00000003657	Calb2	protein_coding	2.20577	1.77321	3.37341	3.45774	3.84524	2.22843	3.66641	6.76658	5.87835	4.4005	2.11475	3.06725	2.0172	2.42898	1.99417	1.00475	1.93946	2.44415	1.24905	3.03116	2.03534	2.51425	5.45704	5.55394	0.009888	0.124052	no
ENSMUSG00000042854	Trp53rkb	protein_coding;processed_transcript	0.707679	0.407971	0.936253	0.820805	1.74484	0.88371	0.781255	1.38916	0.772653	1.9578	1.47724	0.701357	0.477281	0.525311	0.381821	0.518367	0.686466	0.561929	0.172201	0.807769	0.49782	0.577323	2.09725	2.06988	0.00986389	0.124052	no
ENSMUSG00000004552	Ctse	protein_coding;retained_intron	0.558072	0.666693	0.253506	0.622133	0.164216	0.300977	0.315836	0.170372	0.272369	0	0.0979187	0.0535316	0.515586	0.265949	0.535279	0.071897	0.250275	0.479363	0.176379	0.383547	0.453734	0.593341	0.174329	0.12763	0.00985454	0.124052	no
ENSMUSG00000032053	Pou2af1	protein_coding	5.36405	7.19178	1.82426	3.45366	2.51852	5.8344	2.08923	1.54154	1.6992	1.34032	1.77171	2.88577	4.51929	4.48206	3.09403	0.640514	2.50357	3.06703	1.1732	2.93456	2.70575	9.44489	2.71117	4.21353	0.00993487	0.124222	no
ENSMUSG00000021553	Slc28a3	protein_coding;retained_intron;nonsense_mediated_decay	2.22848	2.71247	2.05168	1.25802	0.858034	1.32878	1.48399	1.76843	1.05597	0.796666	0.623823	1.4035	2.57627	2.13138	2.58674	0.840613	1.92711	2.50135	0.641128	1.93494	1.88832	2.40135	1.67381	1.32145	0.00992804	0.124222	no
ENSMUSG00000020477	Mrps24	protein_coding;retained_intron;processed_transcript	16.6089	10.4464	33.8903	24.203	35.7028	25.6893	18.5904	34.8099	18.9715	50.0726	48.3473	39.1129	11.0137	13.8375	15.044	22.9419	12.632	15.4362	12.6407	17.9954	18.738	12.4088	34.5128	35.2437	0.00997468	0.12463	no
ENSMUSG00000000753	Serpinf1	protein_coding;retained_intron;nonsense_mediated_decay	1.34598	0.73404	1.06474	2.66496	4.26033	1.37478	0.939742	1.01984	1.4185	3.04	2.30126	1.46875	1.34691	0.801739	0.702277	0	0.958937	1.09929	0.572525	1.02463	0.946667	1.30651	0.990103	0.971884	0.00998773	0.124704	no
ENSMUSG00000050777	Tmem37	protein_coding	8.90637	8.50502	19.8536	12.3194	24.4688	15.1368	27.1044	22.342	24.0721	29.703	31.0209	11.8134	9.30041	11.1455	6.1734	7.63698	13.3031	10.7246	6.34925	12.3631	13.4618	9.17789	21.8186	21.6235	0.0100017	0.124788	no
ENSMUSG00000089929	Bcl2a1b	protein_coding	2.08227	1.92617	2.66842	3.15828	11.1455	3.177	3.82382	4.53366	2.62276	3.73169	3.31097	1.4345	1.5866	1.87575	1.41163	1.69245	1.60008	2.5077	1.54451	3.28277	2.16801	2.96339	6.02169	4.218	0.0100273	0.125019	no
ENSMUSG00000097162	2310010J17Rik	lncRNA	1.49087	0.323251	2.56179	1.21161	2.90636	1.25194	1.97585	4.51579	2.83425	6.41305	2.68201	1.97335	0.623352	0.925932	0.930217	6.53545	1.69919	1.31744	0.562693	2.09005	1.73837	1.61677	6.34029	5.42504	0.010092	0.125735	no
ENSMUSG00000026976	Pax8	protein_coding;retained_intron	1.71734	1.66738	3.24543	0.897965	0.198016	0.573402	1.34809	1.25763	1.37845	0.394387	0.367715	1.36074	1.40875	1.97011	1.11824	0.301385	1.06021	1.5487	0.520352	1.02137	1.08611	1.32915	0.577655	0.673639	0.0101084	0.125849	no
ENSMUSG00000025041	Nt5c2	nonsense_mediated_decay;protein_coding;processed_transcript;retained_intron	0.614539	0.586834	0.65339	0.991303	1.25852	1.33506	0.583369	0.487081	0.428334	0.893203	1.44957	0.871648	0.858472	0.729684	0.579707	0.146929	0.624144	0.579739	0.277639	0.801262	0.618599	0.555835	0.354619	0.573792	0.010125	0.125966	no
ENSMUSG00000029478	Ncor2	protein_coding;nonsense_mediated_decay;retained_intron	3.42516	4.45019	2.16146	2.0406	1.34576	3.19674	1.262	1.43857	2.03574	1.9635	3.26844	2.2449	4.65511	4.06554	3.97336	0.72732	2.64364	2.32769	0.766939	1.6982	1.40653	4.54587	1.59792	1.14012	0.0101581	0.126288	no
ENSMUSG00000074715	Ccl28	protein_coding;retained_intron	4.35518	5.06723	3.90325	2.45596	1.09864	1.9297	3.64961	3.86605	1.86537	1.16288	0.8763	1.58558	6.23346	2.93387	4.0799	0.80773	4.63494	4.74976	1.16656	4.12754	4.69533	5.86353	3.24044	1.47771	0.0102055	0.126787	no
ENSMUSG00000023057	Fabp2	protein_coding	2734.68	2293.78	6792.06	2846.52	523.973	821.271	5883.03	8662.67	9258.09	1190.67	614.978	4530.42	2329.43	3663.97	2981.59	1186.62	3122.72	4735.62	1836.96	4696.83	4757.96	2217.63	6413.57	4423.24	0.0102155	0.12682	no
ENSMUSG00000054509	Parp4	protein_coding;retained_intron	5.07126	8.4459	5.86062	3.11591	2.14446	4.54561	3.72953	3.14781	3.29663	1.97933	3.20185	4.61102	7.77203	8.48814	8.84391	0.936603	6.55305	5.37739	1.68693	3.73069	4.36843	6.54154	2.99693	2.9868	0.0102853	0.127596	no
ENSMUSG00000090778	Gm3235	lncRNA	0.405122	0.102307	0.715165	0.335196	1.04184	0.310849	0.809577	0.959352	0.550821	2.50583	1.24631	0.45919	0.168276	0.282615	0.310123	0	0.180159	0.339878	0.376886	0.84906	0.407552	0.15956	1.22445	1.29082	0.0103016	0.127617	no
ENSMUSG00000039109	F13a1	protein_coding;processed_transcript;retained_intron	0.121628	0.120784	0.0462162	0.235982	0.131801	0.0717222	0.0357385	0.0528672	0.0353895	0.0214141	1.10934	0.109878	0.218596	0.0830792	0.129383	0.0255142	0.115084	0.187103	0.0523123	0.0476451	0.104666	0.110988	0.0775954	0.115124	0.010295	0.127617	no
ENSMUSG00000095761	Ighv1-20	IG_V_gene	1.70008	1.2463	1.09718	9.69172	3.17421	0.697289	4.35189	0.208549	2.39339	0	0	3.89091	4.20977	0.55728	2.9899	0	48.7756	10.2729	2.31254	29.5058	24.3848	1.29616	0.454001	12.5641	0.0103235	0.127798	no
ENSMUSG00000035983	Gm7008	lncRNA	0.115175	0.19657	0.0422591	0.210119	0.105612	0.349925	0.14121	0.201429	0.21085	0.121189	0.0730882	0.244218	0.279819	0.574497	0.760579	0.567037	0.549275	0.414593	0.0254261	0.34441	0.24108	0.332148	0.417033	0.225586	0.0104032	0.128693	no
ENSMUSG00000004263	Atn1	protein_coding;processed_transcript	17.9838	24.6321	24.237	9.83554	3.7446	14.0297	8.45703	6.98063	11.3806	7.00854	6.99953	15.4794	22.419	26.3065	23.2586	2.96762	16.4203	16.8102	3.58461	11.2223	10.6537	22.0602	7.28689	6.39563	0.0104608	0.129313	no
ENSMUSG00000002831	Plin4	protein_coding	1.34619	2.10278	0.901945	1.65743	0.303037	1.32262	1.56777	1.08046	1.50734	0.659715	10.7307	2.32799	2.5792	2.08213	2.66834	0.498115	2.50802	2.04492	0.846336	1.46059	1.46172	1.06595	0.509421	1.1528	0.0104782	0.129437	no
ENSMUSG00000031467	Agpat5	protein_coding	1.36798	0.911242	0.770751	1.95477	3.13504	1.77358	1.23561	1.23783	0.951072	2.007	1.17304	1.7046	0.97111	0.920171	1.02818	0.406619	0.800854	0.912994	0.472438	1.57593	1.36524	1.18703	1.28667	1.25979	0.01049	0.12949	no
ENSMUSG00000042680	Garem1	protein_coding	2.59957	2.93229	1.06167	0.88205	0.294452	1.85769	1.41865	0.723982	1.15554	0.361772	0.718762	2.17968	3.42997	4.17122	3.98793	0.855417	2.45962	2.355	0.763922	1.68283	1.47822	2.49988	0.439833	0.93563	0.0105172	0.129642	no
ENSMUSG00000024608	Rps14	protein_coding;retained_intron	63.3242	47.2112	110.746	112.81	260.777	81.127	156.127	301.578	182.092	237.902	138.184	91.6478	56.4701	76.3441	58.8588	164.614	80.2349	95.1231	53.1444	120.667	128.843	80.8841	320.694	266.901	0.0105114	0.129642	no
ENSMUSG00000028982	Slc25a33	protein_coding	2.31669	1.24251	1.9932	2.81837	5.73628	3.60155	2.52676	4.03375	2.635	3.41452	5.54441	2.62189	1.96105	1.9555	1.58377	0.608842	1.61512	2.11382	0.927631	2.67591	2.02809	1.89432	5.3807	5.90717	0.0105479	0.129654	no
ENSMUSG00000001029	Icam2	protein_coding;retained_intron	1.01225	1.06258	2.03269	1.14376	0.91936	0.850565	0.622334	0.930809	0.889997	1.4113	3.30288	0.955713	1.00228	1.09333	0.605396	0.21226	0.407164	0.474501	0.625496	1.02054	1.68782	1.22987	1.22701	1.04336	0.0105411	0.129654	no
ENSMUSG00000115232	Gm49378	nonsense_mediated_decay	0.113016	0.012087	0	0.020578	0.015595	0.046951	0.027079	0	0.003958	0	0	0.027074	0.682688	0.058768	0.063041	0.193183	0.003649	0.028038	0	0.007119	0.031636	0.043745	0	0.009298	0.0105351	0.129654	no
ENSMUSG00000026981	Il1rn	protein_coding;retained_intron;processed_transcript	0.344885	0.281736	0.140377	0.625213	1.51954	0.332946	0.33544	0.222181	0.153153	0.357784	0.11514	0.413671	0.371478	0.306215	0.28776	0.114805	0.247222	0.158469	0.134258	0.240808	0.32806	0.47608	0.219155	0.180254	0.010527	0.129654	no
ENSMUSG00000016458	Wt1	protein_coding;retained_intron	0.111694	0.0622318	0	0.0420035	0.0125964	0.0223318	0.0647217	0.0640012	0.102713	0.0205332	0.378945	0.363069	0.0875044	0.0941739	0.109241	0	0.0672654	0.0892654	0	0.0291696	0.0265131	0	0.0125655	0.0380409	0.0105845	0.129921	no
ENSMUSG00000037904	Ankrd9	protein_coding;processed_transcript	3.21367	2.97157	4.47245	4.40795	5.315	4.969	6.0872	6.10478	5.48711	7.70744	9.84825	5.41668	2.93734	3.41372	3.19321	2.08651	3.93255	4.05317	1.36379	3.99224	4.1177	3.33926	8.73311	7.83072	0.0105829	0.129921	no
ENSMUSG00000050830	Vwc2	protein_coding;nonsense_mediated_decay	0.212471	0.129571	0.112885	0.260073	0.344356	0.195189	0.143728	0.434464	0.156557	0.190372	0.0516356	0.154251	0.101542	0.128056	0.0514377	0	0.134466	0.0824204	0.0631507	0.122464	0.168446	0.199944	0.531221	0.357697	0.0106179	0.130239	no
ENSMUSG00000095889	Ighv1-58	IG_V_gene	18.4142	44.0734	0.441132	1.54745	10.4708	1.96717	1.15811	1.42956	10.7144	7.77001	1.63027	18.5518	7.02767	6.25634	152.227	0	3.2995	8.67891	12.4745	7.15717	1.02611	33.3774	18.4985	0.985824	0.010649	0.130529	no
ENSMUSG00000025466	Fuom	protein_coding;nonsense_mediated_decay;processed_transcript;retained_intron	3.8714	3.87944	9.16411	8.62204	17.5068	7.47612	9.61079	18.1546	11.1192	21.9017	15.1662	7.08007	3.34134	5.36495	5.13721	11.6383	5.38519	7.12812	3.17269	6.34301	6.33633	4.49569	15.5906	14.5313	0.0107241	0.131264	no
ENSMUSG00000027514	Zbp1	retained_intron;protein_coding	13.3271	14.9816	17.1268	8.094	8.83017	4.15806	15.4358	16.2836	5.6684	6.02043	5.80985	6.23548	11.7735	13.1365	17.8612	5.30348	16.2628	18.1358	6.10755	13.0823	12.6793	14.0284	9.37142	7.26587	0.0107177	0.131264	no
ENSMUSG00000036504	Phpt1	processed_transcript;protein_coding	5.83873	4.31632	10.4329	8.98667	19.7626	6.01708	6.9509	15.86	11.711	20.5157	19.294	5.18403	4.16664	4.00632	3.79056	4.83506	5.6262	6.4031	4.52365	7.64883	6.14724	5.45424	13.2341	9.87315	0.0107641	0.131662	no
ENSMUSG00000022203	Efs	protein_coding;nonsense_mediated_decay	0.688636	0.702592	0.471085	1.14093	1.18973	0.816566	0.49385	0.648814	0.48397	1.07151	0.630507	0.672406	0.76516	0.584571	0.576376	0.119378	0.387286	0.480638	0.139133	0.482117	0.374683	0.454641	0.439818	0.50113	0.0107792	0.131662	no
ENSMUSG00000061615	H2ac4	protein_coding	1.1086	0.799521	0.430791	0.146038	1.50448	0.695597	0.260799	1.35178	0.207353	0.437629	1.17735	0.791405	0.443348	0.235019	0.178502	4.89746	0.821264	0.256559	7.54566	0.534118	0.383	0.531221	0.36026	0.41698	0.0107761	0.131662	no
ENSMUSG00000024483	Ankhd1	protein_coding;retained_intron;processed_transcript;nonsense_mediated_decay	2.9194	4.58483	0.519225	0.903699	0.606609	1.82268	1.02232	0.537028	0.525086	0.723512	1.13651	2.05698	4.69654	2.97388	3.18383	0.663897	2.49669	1.66057	1.54122	1.47915	1.35837	4.5129	0.596939	0.726186	0.0107879	0.131675	no
ENSMUSG00000062410	Hsd3b3	protein_coding;processed_transcript	0.642486	0.949581	1.50235	0.322785	0.0848706	0.155608	0.917265	0.544328	2.6976	0.245528	0.0890362	1.13384	0.851249	1.4766	0.645258	0.112332	0.885298	0.542462	0.550225	1.05337	1.12446	0.93106	0.599194	0.48171	0.0108117	0.131874	no
ENSMUSG00000038963	Slco4a1	processed_transcript;protein_coding;retained_intron	1.12099	1.19785	0.760917	1.98469	1.74686	3.26628	0.607784	0.671815	0.733677	1.55021	1.17978	1.14908	1.35021	1.19437	1.54556	0.0863328	0.889242	0.896014	0.380681	1.10578	1.40083	1.47696	0.809496	1.0015	0.0108458	0.132198	no
ENSMUSG00000031586	Rbpms	nonsense_mediated_decay;protein_coding;retained_intron;processed_transcript	6.14461	5.88775	10.3655	6.52225	7.03386	9.26992	6.01288	7.36674	5.98454	8.8242	10.5403	8.9545	4.61088	6.12648	5.34104	1.80993	5.57877	5.65959	1.75081	4.33336	3.08804	4.38688	8.44108	10.259	0.0108852	0.132585	no
ENSMUSG00000079492	Gm11127	protein_coding	31.8268	30.7179	39.0947	34.4425	9.26778	14.1537	76.1537	70.7288	69.3072	18.0803	7.48975	51.4736	34.5316	39.6882	36.1565	16.7452	35.9519	39.9895	21.3435	50.0925	47.0171	36.1748	94.5486	52.3734	0.0109721	0.133551	no
ENSMUSG00000002393	Nr2f6	protein_coding;processed_transcript	27.474	13.6485	24.0193	32.9279	46.9326	30.7661	41.2514	40.415	31.0094	52.0204	25.798	41.4786	16.6164	25.9568	19.3757	12.9744	26.9881	25.2422	10.3256	37.9326	34.8768	26.5881	91.3897	75.1601	0.0110005	0.133708	no
ENSMUSG00000027806	Tsc22d2	protein_coding;retained_intron;nonsense_mediated_decay	1.47963	1.48212	0.825659	1.24462	0.868798	1.83517	1.03236	0.788127	1.04285	0.458099	0.874287	1.54635	2.26608	2.80518	2.55343	0.926004	1.81568	1.72045	0.599181	1.3722	1.3025	1.87743	0.966489	0.998178	0.0109987	0.133708	no
ENSMUSG00000043740	B430306N03Rik	protein_coding;retained_intron	0.128664	0.111243	0.0103975	0.173374	0.563185	0.155362	0.0598419	0.0275105	0.0453884	0.251638	0.0586498	0.0470602	0.131296	0.161704	0.115076	0	0.0355746	0.0436298	0	0.105882	0.0714163	0.24172	0.103634	0.114888	0.011029	0.133962	no
ENSMUSG00000016252	Atp5e	protein_coding;retained_intron	9.71268	6.83181	53.2191	20.6874	50.0649	17.0604	22.9254	56.9214	31.0317	99.0475	96.5339	12.3933	8.55488	11.5726	10.3764	74.5324	14.9574	16.4173	8.24943	15.0479	18.9225	12.3116	45.9203	35.3353	0.0110447	0.134059	no
ENSMUSG00000033427	Upb1	protein_coding;retained_intron	0.295394	0.186899	0.27126	0.556919	0.836407	0.505308	0.402767	0.427114	0.472674	0.721043	0.55273	0.328858	0.313166	0.223043	0.251482	0.19485	0.178003	0.180936	0.0562782	0.313236	0.296533	0.166551	0.365539	0.430687	0.0110814	0.134411	no
ENSMUSG00000028747	Htr6	protein_coding	0	0	0.149542	0.082032	0.539597	0.16896	0.101816	0.258805	0.060201	0.499512	0.688938	0.126188	0.058097	0.096168	0.049257	0	0.125181	0.038211	0.074277	0.020895	0.043919	0.072035	0.069639	0.073656	0.0111463	0.13501	no
ENSMUSG00000023495	Pcbp4	protein_coding;nonsense_mediated_decay;processed_transcript;retained_intron	1.13794	1.04513	1.60657	1.69525	2.00814	1.62283	1.58271	1.67534	1.51826	2.31548	5.54812	1.57742	1.2779	1.38017	1.36615	0.966965	1.18789	0.895798	0.978667	1.21653	1.14247	1.61131	2.05595	2.43428	0.0111387	0.13501	no
ENSMUSG00000028776	Tinagl1	nonsense_mediated_decay;retained_intron;protein_coding;processed_transcript	8.73116	8.12758	14.533	15.1388	18.1066	21.405	11.6192	10.0872	10.7148	20.7528	22.6637	13.376	8.43124	10.2569	10.9508	3.62409	10.3219	11.9655	3.27288	8.80606	8.63445	8.62851	11.1358	14.651	0.0111834	0.135271	no
ENSMUSG00000056481	Cd248	protein_coding	1.55916	1.14503	1.00095	1.69961	0.66611	1.24201	0.707569	0.383085	0.518266	1.3985	1.67053	1.60219	1.57498	0.740102	0.859688	0.238729	0.860694	0.891868	0.196652	0.884153	0.602147	0.391808	0.326698	0.808629	0.0111798	0.135271	no
ENSMUSG00000034768	Asb16	protein_coding	0.134347	0.082786	0.122562	0.245057	0.277725	0.283578	0.100875	0.040279	0.083987	0.234631	0.311208	0.084137	0.1625	0.107016	0.03304	0	0	0.031229	0	0.13894	0.175472	0.17658	0.123245	0.128441	0.0113007	0.136596	no
ENSMUSG00000120250	ENSMUSG00000120250	lncRNA	2.04028	1.69584	7.80977	3.18145	4.92415	1.61301	2.74811	5.5024	5.1273	8.55929	6.34888	3.44825	1.95092	2.19403	0.993553	1.70634	2.51569	3.08477	1.53714	3.60953	3.94319	3.07138	11.1026	10.9055	0.0113796	0.137359	no
ENSMUSG00000029538	Srsf9	nonsense_mediated_decay;protein_coding;processed_transcript	20.9745	11.3646	16.8243	29.3721	53.1037	29.0936	23.7115	27.7249	20.3081	32.9482	20.1781	30.7685	11.4781	17.7785	14.5002	5.20811	17.9649	19.8549	8.35301	29.8695	21.8957	18.7281	54.2379	44.5891	0.0113763	0.137359	no
ENSMUSG00000042116	Vwa1	protein_coding	7.72945	6.52893	8.85173	7.6358	3.21269	6.37602	18.0153	15.2462	21.9102	5.76869	5.97694	13.2227	8.03331	10.4734	6.68226	1.53597	4.56888	9.50228	3.9382	11.904	14.0843	8.74645	12.6279	8.50907	0.0113959	0.13746	no
ENSMUSG00000079471	Mymx	protein_coding	0.386922	0.204439	0.388173	0.271512	1.76617	0.382713	0.207982	1.10781	0.620819	1.06802	0.873702	0.100991	0.219602	0.23299	0.123633	0	0.105654	0	0.107644	0.282535	0.707558	0.323567	0.267072	0.412355	0.0114302	0.137684	no
ENSMUSG00000021223	Papln	protein_coding;retained_intron	0.619108	0.782695	0.275296	0.409605	0.152045	0.362042	0.308016	0.237261	0.25974	0.199466	0.368622	0.482362	1.24316	0.721552	0.818243	0.107805	0.441011	0.509903	0.23223	0.495637	0.466516	0.810462	0.372054	0.338211	0.0114241	0.137684	no
ENSMUSG00000031530	Dusp4	protein_coding	1.04835	0.912062	0.158705	0.74039	0.534746	2.35693	0.242589	0.208601	0.124635	0.384943	0.331827	0.726445	1.34933	1.16743	1.02405	0.074212	0.731679	0.927711	0.287077	0.393349	0.516387	1.49198	0.261819	0.374346	0.0114509	0.137838	no
ENSMUSG00000029004	Kmt2e	protein_coding;nonsense_mediated_decay;retained_intron	3.1322	5.09694	1.20261	1.07934	0.406234	1.7105	0.975071	0.491386	0.692739	0.31206	1.42744	1.62358	4.77875	3.26118	3.20908	0.223475	2.15783	2.09606	0.996015	1.62048	1.58282	4.23734	0.354475	0.531185	0.0114647	0.137909	no
ENSMUSG00000110618	Gm39822	lncRNA	0.045005	0.042715	0	0.060594	0.732324	0.405289	0.019152	0.104226	0	0.428248	0.334673	0	0.039198	0	0	0	0.048218	0	0.04873	0.021982	0	0	0.028415	0	0.0115507	0.138848	no
ENSMUSG00000002274	Metrn	protein_coding;retained_intron	0.752544	0.668207	0.990891	1.45341	3.52029	1.26946	1.49658	2.24594	1.07386	3.52404	3.14566	1.04876	0.680822	0.868069	0.680777	1.46827	0.688207	0.900624	0.42036	1.45111	1.09966	1.00005	3.03253	2.1599	0.0115925	0.139253	no
ENSMUSG00000066456	Hmgn3	protein_coding;retained_intron;processed_transcript	1.35077	1.10856	1.63616	2.11686	3.42993	2.83591	1.67865	2.41454	1.61491	3.46732	3.18091	2.00787	1.4887	1.39739	1.18465	0.172263	1.06173	1.61356	0.652848	1.4335	1.29879	1.5933	2.7814	2.47149	0.0116903	0.140235	no
ENSMUSG00000045160	Bola3	protein_coding;retained_intron;processed_transcript	4.4432	3.87459	9.94851	6.12357	11.0288	7.42902	4.61751	7.60492	5.6169	9.10935	13.4889	5.53346	3.26673	4.29165	3.51162	1.99295	3.8132	4.64211	1.87309	4.33062	4.65215	3.7719	6.07999	6.50515	0.0116849	0.140235	no
ENSMUSG00000041831	Sytl3	protein_coding;retained_intron;nonsense_mediated_decay;processed_transcript	0.725281	0.645343	1.09308	0.721567	0.535179	0.478235	1.1118	1.46515	1.40849	0.467875	0.420853	0.599198	0.54102	0.636964	0.622331	0.277176	0.54571	0.574916	0.307316	0.846553	0.966785	0.71067	0.975464	0.834	0.0117861	0.141287	no
ENSMUSG00000062661	Ncs1	protein_coding	0.377588	0.197596	0.370513	0.526719	0.688853	0.693648	0.459008	0.27671	0.450944	0.597235	1.21614	0.355248	0.410961	0.515402	0.38607	0.039514	0.424523	0.338566	0.114606	0.197356	0.250499	0.727023	0.395945	0.840991	0.0117962	0.141311	no
ENSMUSG00000026939	Tmem141	processed_transcript;protein_coding	2.63993	2.02917	3.22232	3.40222	7.77167	3.72843	3.53387	3.88892	3.27436	8.4671	12.4239	2.18493	1.65713	2.81407	1.68574	2.33941	2.28663	2.5228	1.21642	2.82582	3.8047	2.04817	3.54594	4.27184	0.0118222	0.141525	no
ENSMUSG00000073676	Hspe1	protein_coding;retained_intron	29.4795	23.1945	49.4127	44.8768	118.181	51.4718	40.5589	74.1366	38.2537	119.199	74.7625	38.9144	25.0817	28.2803	26.8591	29.117	31.0864	37.7581	15.3933	40.1388	40.2823	29.3786	93.4776	77.5045	0.0119021	0.142384	no
ENSMUSG00000064370	mt-Cytb	protein_coding	2715.56	3726.36	6615	1612.9	598.355	2609.84	1573.56	963.251	1534.77	1101.13	9900.49	1981.79	2293.5	1807.65	1969.08	411.388	1579.41	2505.28	524.804	1473.53	1543.42	2421.38	370.276	768.366	0.0119365	0.142698	no
ENSMUSG00000108591	Particl	TEC	2.30827	2.37137	3.18885	3.02614	4.50284	2.49182	4.51353	4.88517	3.60308	5.29596	3.24114	4.04903	1.55707	2.95678	1.70938	0.305346	2.61413	2.81715	0.954219	4.55475	2.90608	3.29319	10.7467	8.74671	0.0119479	0.142736	no
ENSMUSG00000024538	Ppic	protein_coding	4.33132	3.00574	3.83703	6.41025	7.72415	5.46701	3.25948	2.82986	3.71344	7.70669	6.12801	3.9648	4.65395	2.83882	2.69314	0.129233	1.90387	3.03622	1.31789	3.1179	3.82718	3.10324	2.02312	2.00831	0.0119762	0.142976	no
ENSMUSG00000116641	Gm41505	lncRNA	0	0.0589451	0.010647	0.0217174	0.425953	0.273845	0.0417741	0.0885627	0	0.382072	0.578817	0.0391573	0	0.0658046	0.0425956	0.0376168	0.0749846	0.075776	0.0332761	0.0424058	0.0508921	0.107639	0.0792541	0.101526	0.0120026	0.143096	no
ENSMUSG00000029657	Hsph1	protein_coding;retained_intron;processed_transcript	10.3221	5.98715	3.00241	11.0708	15.9538	20.0254	7.49847	5.49381	4.22186	8.91652	7.68046	8.00275	8.03419	5.42697	5.53107	0.743481	7.26282	5.75264	2.62913	6.52184	4.42297	10.776	9.02509	7.07377	0.0119964	0.143096	no
ENSMUSG00000018677	Slc25a39	protein_coding;retained_intron;processed_transcript	39.552	28.7993	32.7917	65.8346	82.0227	73.2584	52.466	46.9123	47.4244	106.429	62.3205	59.6713	35.5229	41.1743	36.0868	25.7277	38.6013	43.3102	17.3699	48.4608	45.9986	43.524	75.3218	79.7762	0.0120171	0.14317	no
ENSMUSG00000052595	A1cf	protein_coding;retained_intron	7.02231	13.9249	4.43158	2.25876	0.696604	3.06649	4.21999	1.78612	3.4801	0.786369	0.532278	5.65086	9.96112	10.8279	12.4693	0.444188	9.64706	7.78624	3.18326	4.65724	5.1218	9.85344	1.80295	2.03182	0.0120492	0.143258	no
ENSMUSG00000032690	Oas2	protein_coding;retained_intron	0.585552	0.868778	0.482612	0.58719	0.219217	0.656767	0.562873	0.332027	0.323063	0.518267	4.32784	0.527775	0.432932	1.07094	0.95435	0	0.273507	0.486092	0.196171	0.523599	0.442629	0.726594	0.233733	0.317569	0.0120477	0.143258	no
ENSMUSG00000079560	Hoxa3	protein_coding;processed_transcript;retained_intron	0.742492	0.775635	0.494398	0.685424	1.00228	1.35626	0.40745	0.392624	0.558743	0.885414	0.573856	0.728601	0.596592	0.6249	0.522588	0	0.325209	0.470593	0.12747	0.373706	0.256617	0.614408	0.473455	0.45559	0.0120388	0.143258	no
ENSMUSG00000032839	Trpc1	protein_coding;retained_intron	0.290714	0.63441	0.192737	0.354033	0.128506	0.208911	0.329564	0.359916	0.488372	0.0521458	0.159148	0.235469	0.515259	1.03683	0.619845	0.110049	0.440492	0.500374	0.158812	0.522072	0.540831	0.458464	0.328896	0.319684	0.0120751	0.143273	no
ENSMUSG00000025226	Fbxl15	protein_coding	2.60555	3.10793	6.90497	6.46554	8.97938	6.14652	6.17013	11.4744	8.40757	11.5843	7.88231	6.22608	2.63715	3.0233	3.49341	6.31876	3.55232	4.52438	2.54399	5.7244	4.96409	4.56434	13.2793	10.4682	0.0120742	0.143273	no
ENSMUSG00000076591	Igkv8-16	IG_V_gene	0.923681	1.81696	2.29017	0	0.177579	0.583928	0.211226	0.26987	0	1.56617	0.569512	0.674126	0	0.620516	0.12359	0	0	0.463217	0	4.07266	5.56228	0.602916	0	0.278269	0.0120677	0.143273	no
ENSMUSG00000037736	Limch1	protein_coding;retained_intron;processed_transcript	0.316453	0.331152	0.180518	0.276087	0.140523	0.266678	0.14727	0.157674	0.210394	0.0495427	2.71531	0.156811	0.290661	0.196766	0.195456	0	0.172833	0.17584	0.0986738	0.237467	0.142855	0.26237	0.102314	0.191658	0.0120887	0.143337	no
ENSMUSG00000021822	Plau	protein_coding;nonsense_mediated_decay	2.77942	2.61882	2.26733	6.3865	11.8623	5.72351	3.31517	2.84024	3.07964	4.82406	2.77608	4.72108	3.65368	3.97422	4.13401	0.462826	2.03794	4.55982	1.21955	3.45022	3.96028	2.97373	4.04063	2.30212	0.0121187	0.143595	no
ENSMUSG00000115431	Gm3219	processed_pseudogene	3.08712	1.79206	5.68475	4.28886	4.01471	3.05676	4.16452	12.4589	11.1652	13.6077	6.66885	4.16768	1.86011	2.95255	1.42604	1.24013	3.51945	3.34685	1.78468	4.60786	2.59889	1.00443	9.53417	6.91665	0.0121325	0.143661	no
[truncated: 1,823 more rows]
